# Supplementary material for: Cryptic taxonomic diversity and high-latitude melanism in the glossiphoniid leech assemblage from the Eurasian Arctic
Source: Sci Rep. 2022 Nov 30;12:20630. doi: 10.1038/s41598-022-24989-7 (PMC9712395; doi:10.1038/s41598-022-24989-7)
Supplement: Supplementary file 1 — Supplementary Information 1. [file 41598_2022_24989_MOESM1_ESM.zip]

Archive with 4 entries (4 files):
- COI+18S_alignment.fasta
- COI+18S_IQ_TREE.tre
- COI+18S_partitions_codons.txt
- Dataset S5 - ReadMe.txt
