# Supplementary material for: Cryptic taxonomic diversity and high-latitude melanism in the glossiphoniid leech assemblage from the Eurasian Arctic
Source: Sci Rep. 2022 Nov 30;12:20630. doi: 10.1038/s41598-022-24989-7 (PMC9712395; doi:10.1038/s41598-022-24989-7)
Supplement: Supplementary file 1 — Supplementary Information 1. [file 41598_2022_24989_MOESM1_ESM.zip › COI+18S_alignment.fasta]

>AcaPel
ACATTATACTTTCTATTCGGCATATGATCCGCAATAATTGGGACTGCAATAAGACTAATT
ATCCGAATTGAGTTAGCTCAACCAGGGGCTTTTCTAAATAATGACCAACTATACAATACC
TTAATTACAGCCCATGGATTAATCATAATTTTTTTCATGGTAATACCAATTTTAATTGGG
GGATTTGGAAATTGACTGGTCCCCCTTATAATTGGGGCACCAGATATAGCATTCCCCCGC
ATAAATAACCTTAGATTTTGACTACTGCCTCCATCCTTGTTATTATTAATCAGGTCATCT
TTAATGGAAGGAGGAGCCGGAAGAGGATGAACTATGTACCCTCCCTTATCTTCTACTTTA
GCCCACTCTGGGCCCTCTATTGATATAGCAATCTTCTCTTTACATTTAGCCGGGGCTTCT
TCTATTTTAGGCTCTATTAATTTTATTGTAACGATTATTAATATACGAAGTAAAGGATTA
TACTGAGAACGTGTACCTTTATTTGTATGATCTGTTTACATTACCACATACCTCTTAGTA
CTCTCACTACCTGTACTGGCAGGAGCTATTACGATACTTTTAACAGACCGAAATTTAAAT
ACATCTTTCTTTGACCCTACCGGAGGAGGAGACCCTATTCTATTCCAACATNNNNNNNNN
NNNNNNNNNNNNNNNATGCATGTCTAAGCACAAACCTTTACACGGTAAAGCTGCGAATGG
CTCATTAGGCCACCCATGATTTCTTAGATCGTACAATCCTACTTGGATAACTGTGGTAAT
TCTAGAGCTAATACATGCTAAAAAGCTCTGACCCTCGCGGGGAAGAGCGCATTTATTAGA
ACAAGACCAATCGGTCGGCCTTGTTGGTGACTCTGGATAACTTTGTGCTGATCGCACGGC
CTCGAGCCGGCGACGTATCTTTCAAGTGTGTGCCCTATCAACTTTCGATGGTACGTGACC
TGCCTACCATGGTTGTAACGGGTAACGGAGAATCAGGGTTCGATTCCGGAGAGGGAGCAT
GAGAAACGGCTACCACATCCAAGGAAGGCAGCAGGCGCGCAAATTACCCACTCCTAACAC
AGGGAGGTAGTGACGAAAAATAACAATACGGGACTCATATGAGGCCCCGTAATTGGAATG
AGTACACTTTAAATCCTTTAACCAGGATCAATTGGAGGGCAAGTCTGGTGCCAGCAGCCG
CGGTAATTCCAGCTCCAATAGCGTATATTAAAGTTGTTGCAGTTAAAAAGCTCGTAGTTG
GATCTCGGGTTTAGACTCGCGGTTCGCCTCGCGGTGACACTGCTTGTTCTGACCTACCTC
CCGGTTCTCTTGGTGCTCTTCACTGAGTTCGAGTGGCCGGAACGTTTACTTTGAAAAAAT
TAGAGTGCTCAAAGCAGGCGTCTCGTCTGAATAGTAGTGCATGGAATAATAGAATAGGAC
CTCGGTTCTATTTTGTTGGTTTTCGGAACTCGAGGTAATGATTAAGAGGGACAGACGGGG
GCATTCGTATTACGGTGTTAGAGGTGAAATTCTTGGATCGCCGTAAGACGAACTACTGCG
AAAGCATTTGCCAAGAATGTTTTCATTAATCAAGAACGAAAGTCAGAGGTTCGAAGACGA
TCAGATACCGTCGTAGTTCTGACCATAAACGATGTCAACTAGCGATCCGCGGGAGTTGTT
CTCATGACCCCGCGGGCAGCCTTCGGGAAACCAAAGTGTTTGGATTCCGGGGGAAGTATG
GTTGCAAATCCGAAACTTAAAGGAATTGACGGAAGGGCACCACCAGGAGTGGAGCCTGCG
GCTTAATTTGACTCAACACGGGAAAACTCACCCGGCCCGGACACTGTAAGGATTGACAGA
TTGAGAGCTCTTTCTTGATTCGGTGGGTGGTGGTGCATGGTTCTTAGTTGGTGGAGTGAT
TTGTCTGGTTAATTCCGATAACGAACGAGACTCTAGCCTGCTAACTAGTTTACCGGTCGG
TCTAACTTCTTAGAGGGACAAGTGGCTTTTAGCCACACGAGATTGAGCAATAACAGGTCT
GTGATGCCCTTAGATGTTCGGGGCCGCACGCGCGCTACACTGAAGGAATCAGCGTGTGTT
C-TTCCTGTTCCGTAAGGATCGGGTAACCCGTTGAACCTCCTTCGTGCTAGGGATTGGGG
CTTGTAATTCTTCCCCATGAACGAGGAATTCCCAGTAAGCGCGAGTCATAAGCTCGCGTT
GATTACGTCCCTGCCCTTTGTACACACCGCCCGTCGCTACTACCGATTGGATGGTTTAGT
GAGATCCTCGGATTGGACCCGGTCTGGGAGGCAACTTTCGGGTCGGCGTTCCGAGAAGAC
GATCAAAC

>TorTuk
ACACTATATTTTATATTGGGAGCATGAGCGGCTATAGTTGGTACAGCAATAAGAATTATT
ATTCGCATTGAATTAGCTCAGCCTGGCTCATTCTTGGCTAATGACCAATTATACAACTGT
ATTATTACTGCCCATGGACTAATCATAATTTTCTTTATAGTTATACCAATTCTAATTGGT
GGATTTGGAAATTGATTAATCCCACTAATAATTGGGGCACCAGACATAGCTTTCCCACGA
CTAAACAACCTAAGATTTTGATTGCTACCTCCATCATTAATTCTATTAGTAACTTCAGCC
CTAGTAGAAAAGGGGGTAGGAACAGGATGAACTGTATATCCCCCATTAGCGGCTAATTTA
GCTCATTCAGGGCCATCAGTAGATTTAGCTATCTTTTCACTACATTTAGCTGGAGCCTCA
TCAATTTTAGGTTCTTTAAACTTTATTACTACTGTTATTAATATACGTTGAAACGGTATA
ACACTAGAACGACTACCTTTATTTGTATGGGCCGTATTTATTACAGTTATTATATTACTT
CTTTCTCTTCCAGTATTAGCGGCTGCAATTACTATACTCCTTACAGATCGAAACTTAAAC
ACCTCATTTTTTGACCCTGTAGGGGGAGGTGATCCCGTACTATATCAACATTATGCTTGT
CTCAAAGATTAAGCCATGCATGTCTAAGCACGAACTTTAACACGGTGAAGCTGCGAATGG
CTCATTAGGCCACCCATGATTTCTTAGATCGTACAATCCTACTTGGATAACTGTGGTAAT
TCTAGAGCTAATACATGCAAAAAAGCTCGGACCCTCGCGGGAACGAGCGCGTTTATTAGA
TCAAAACCAATCGGTCCGTCCCGTTGGTGACTCTGGATAACTTCGAGCAGATCGCACGGC
CTCGCGCCGGCGACGGGTCTTTCAAGTGTGTGCCCTATCAACTTTCGATGGTACGCGACC
TGCCTACCATGGTTGTAACGGGTAACGGGGAATCAGGGTTCGATTCCGGAGAGGGAGCAT
GAGAAACGGCTACCACATCCAAGGAAGGCAGCAGGCGCGCAAATTACCCACTCCTAACGC
AGGGAGGTAGTGACGAAAAATAACGATACGGGACTCTAATGAGGCCCCGTAATCGGAATG
AGTACACTTTAAATCCTTTAACGAGGATCAATTGGAGGGCAAGTCTGGTGCCAGCAGCCG
CGGTAATTCCAGCTCCAATAGCGTATATTAAAGTTGTTGCAGTTAAAAAGCTCGTAGTTG
GATCTCGGGTTTGGGCCGGCGGTTCGCTTCGCGGCGTTACTGCCGGCGCCGACCTACCTG
CCGGTGCGCGCGGTGCTCTTCGCCGAGCGCGCGTGGCCGGAACGTTTACTTTGAAAAAAT
TAGAGTGCTCAAAGCAGGCGTCTCGCCTGAATAGTAGTGCATGGAATAATGGAATAGGAC
CTCGGTTCTATTTTGTTGGTTTTCGGAGCTCGAGGTAATGATTAAGAGGGACGGACGGGG
GCATTCGTATTACGGTGTTAGAGGTGAAATTCTTGGATCGCCGTAAGACGAACTACTGCG
AAAGCATTTGCCAAGAATGTTTTCATTAATCAAGAACGAAAGTCAGAGGTTCGAAGACGA
TCAGATACCGTCGTAGTTCTGACCATAAACGATGTCGACCGGCGATCCGCGGGAGTTGTC
CGAATGACCCCGCGGGCAGCCTCCGGGAAACCAAAGTTTTTGGATTCCGGGGGAAGTATG
GTTGCAAAGCCGAAACTTAAAGGAATTGACGGAAGGGCACCACCAGGAGTGGAGCCTGCG
GCTTAATTTGACTCAACACGGGAAAACTCACCCGGCCCGGACACCGCGAGGATTGACAGA
TTGAGAGCTCTTTCTTGATTCGGTGGGTGGTGGTGCATGGTTCTTAGTTGGTGGAGCGAT
TTGTCTGGTTAATTCCGATAACGAACGAGACTCTAGCCTGCTAAATAGTCCGCCGGTCGG
CGCGACTTCTTAGAGGGACAAGCGGCTTTTAGTCGCACGAGATTGAGCAATAACAGGTCT
GTGATGCCCTTAGATGTTCGGGGCCGCACGCGCGCTACACTGAAGGAATCAGCGTGTCCT
CGCTCCTGGTCCGCAAGGTCCGGGTAACCCGTTGAACCTCCTTCGTGCTAGGGATCGGGG
CTTGTAATTCTTCCCCGTGAACGAGGAATTCCCAGTAAGCGCGAGTCATAAGCTCGCGTT
GATTACGTCCCTGCCCTTTGTACACACCGCCCGTCGCTACTACCGATTGGATGGTTTAGT
GAGGTCCTCGGATTGGACCCGTCGAGCGGGGCAACTCGCGCGGCGGCGTTCCGAGAAGAC
GATCGAAC

>HemYan
NNNNNNNNNNNNNNNNNNGGTGCATANNNNNNNNNNNNNNNNNNNNNNNNNNNNNNNNNT
ATTCGNATTGANCTAGCACAACCAGGATCCTTTCTAGCTAATGATCAATTATATAACTGT
ATTATTACTGCACATGGATTAATTATAATCTTTTTCATAGTTATACCTATTTTAATTGGT
GGATTTGGTAACTGATTAATTCCATTAATAATTGGAGCACCAGATATAGCCTTCCCACGT
CTTAATAATCTAAGATTTTGATTGTTACCCCCATCTATAATCCTGTTAGTAACTTCCGCT
TTAGTTGAAAAAGGTGTAGGAACAGGATGAACTGTATATCCACCTCTAGCAGCTAATCTA
GCTCACTCAGGCCCATCAGTAGATTTAGCTATTTTTTCTTTACATTTAGCTGGAGCATCT
TCAATTTTAGGTTCTCTAAATTTTATTACCACTGTAATTAATATACGATGAAAAGGTATA
ACACTAGAACGATTACCTTTATTTGTATGAGCTGTATTTATTACCGTTATTCTATTATTA
TTATCCTTACCAGTATTAGCAGCTGCAATTACCATACTTTTAACAGATCGTAATTTAAAT
ACTTCATTTTTTGATCCTGTGAGGAAGGGAAANNNAAAAAAATAAAAAAAANNNAGCTGT
CT---AGATTAG--CCTGCATGTCTAAGCACGAACTTTAACACGGTGAAGCTGCGAATGG
CTCATTAGGCCACCCATGATTTCTTAGATCGTACAATCCTACTTGGATAACTGTGGTAAT
TCTAGAGCTAATACATGCAAAAAAGCTCGGACCCTCGCGGGAACGAGCGCGTTTATTAGA
TCAAAACCAATCGGTCCGTCCCGTTGGTGACTCTGGATAACTTCGAGCAGATCGCACGGC
CTCGCGCCGGCGACGGGTCTTTCAAGTGTGTGCCCTATCAACTTTCGATGGTACGCGACC
TGCCTACCATGGTTGTAACGGGTAACGGGGAATCAGGGTTCGATTCCGGAGAGGGAGCAT
GAGAAACGGCTACCACATCCAAGGAAGGCAGCAGGCGCGCAAATTACCCACTCCTAACGC
AGGGAGGTAGTGACGAAAAATAACGATACGGGACTCTAATGAGGCCCCGTAATCGGAATG
AGTACACTTTAAATCCTTTAACGAGGATCAATTGGAGGGCAAGTCTGGTGCCAGCNNNNN
NNNNNNNNNNNNNNNNNNNNNNNNNNNNNNNNNNNNNNNNNNNNNNNNNNNNNNNNNNNN
NNNNNNNNNNNNNNNNNNNNNNNNNNNNNNNNNNNNNNNNNNNNNNNNNNNNNNNNNNNN
NNNNNNNNNNNNNNNNNNNNNNNNNNNNNNNNNNNNNNNNNNNNNNNNNNNNNNNNNNNN
NNNNNNNNNNNNNNNNNNNNNNNNNNNNNNNNNNNNNNNNNNNNNNNNNNNNNNNNNNNN
NNNNNNNNNNNNNNNNNNNNNNNNNNNNNNNNNNNNNNNNNNNNNNNNNNNNNNNNNNNN
NNNNNNNNNNNNNNNNNNNNNNNNNNNNNNNNNNNNNNNNNNNNNNNNNNNNNNNNNNNN
NNNNNNNNNNNNNNNNNNNNNNNNNNNNNNNNNNNNNNNNNNNNNNNNNNNNNNNNNNNN
NNNNNNNNNNNNNNNNNNNNNNNNNNNNNNNNNNNNNNNNNNNNNNNNNNNNNNNNNNNN
NNNNNNNNNNNNNNNNNNNNNNNNNNNNNNNNNNNNNNNNNNNNNNNNNNNNNNNNNNNN
NNNNNNNNNNNNNNNNNNNNNNNNNNNNNNNNNNNNNNNNNNNNNNNNNNNNNNNNNNNN
NNNNNNNNNNNNNNNNNNNNNNNNNNNNNNNNNNNNNNNNNNNNNNNNNNNNNNNNNNNN
NNNNNNNNNNNNNNNNNNNNNNNNNNNNNNNNNNNNNNNNNNNNNNNNNNNNNNNNNNNN
NNNNNNNNNNNNNNNNNNNNNNNNNNNNNNNNNNNNNNNNNNNNNNNNNNNNNNNNNNNN
NNNNNNNNNNNNNNNNNNNNNNNNNNNNNNNNNNNNNNNNNNNNNNNNNNNNNNNNNNNN
NNNNNNNNNNNNNNNNNNNNNNNNNNNNNNNNNNNNNNNNNNNNNNNNNNNNNNNNNNNN
NNNNNNNNNNNNNNNNNNNNNNNNNNNNNNNNNNNNNNNNNNNNNNNNNNNNNNNNNNNN
NNNNNNNNNNNNNNNNNNNNNNNNNNNNNNNNNNNNNNNNNNNNNNNNNNNNNNNNNNNN
NNNNNNNNNNNNNNNNNNNNNNNNNNNNNNNNNNNNNNNNNNNNNNNNNNNNNNNNNNNN
NNNNNNNNNNNNNNNNNNNNNNNNNNNNNNNNNNNNNNNNNNNNNNNNNNNNNNNNNNNN
NNNNNNNN

>BatAmn
ACTTTATACTTCATATTAGGAGCATGGGCAGCAATAGTTGGAACAGCAATAAGAATTATC
ATTCGAATTGAACTAGCTCAACCTGGTTCTTTTTTAGCTAATGATCAATTATATAACTGT
ATAATTACAGCCCATGGATTAATTATAATTTTTTTTATAGTAATACCTATTCTAATTGGT
GGTTTTGGAAATTGATTAATTCCTCTTATAATTGGAGCACCAGATATAGCCTTTCCCCGT
TTAAATAACTTAAGTTTCTGATTATTACCACCATCTTTAATTTTATTAGTTACATCTGCA
TTAGTAGAAAAGGGAGTAGGAACAGGTTGAACAGTATATCCTCCATTGGCTGCTAATTTA
GCTCATTCCGGACCATCTGTAGACTTAGCTATTTTTTCTTTACATCTAGCTGGTGCTTCC
TCTATTTTAGGATCACTAAACTTCATTACTACTGTAATTAATATACGATGAAAAGGTATA
ACACTAGAACGAATACCATTATTTGTTTGAGCTGTATTCATTACAGTTGTATTACTACTA
CTATCTCTGCCAGTACTTGCTGCAGCCATCACTATATTATTAACAGATCGAAATCTTAAT
ACATCTTTCTTCGACCCTGTAGGAGGTGGGGATCCTGTATTATACCAACATTATGCTTGT
CTCAAAGATTAAGCCATGCATGTCTAAGCACGAACTTTAACACGGTGAAGCTGCGAATGG
CTCATTAGGCCACCCATGATTTCTTAGATCGTACAATCCTACTTGGATAACTGTGGTAAT
TCTAGAGCTAATACATGCAAAAAAGCTCGGACCCTCGCGGGAACGAGCGCGTTTATTAGA
TCAAAACCAATCGGTCCGTCCCGTTGGTGACTCTGGATAACTTCGAGCAGATCGCACGGC
CTCGAGCCGGCGACGGGTCTTTCAAGTGTGTGCCCTATCAACTTTCGATGGTACGCGACC
TGCCTACCATGGTTGTAACGGGTAACGGGGAATCAGGGTTCGATTCCGGAGAGGGAGCAT
GAGAAACGGCTACCACATCCAAGGAAGGCAGCAGGCGCGCAAATTACCCACTCCTAACGC
AGGGAGGTAGTGACGAAAAATAACGATACGGGACTCTATTGAGGCCCCGTAATCGGAATG
AGTACACTTTAAATCCTTTAACGAGGATCAATTGGAGGGCAAGTCTGGTGCCAGCAGCCG
CGGTAATTCCAGCTCCAATAGCGTATATTAAAGTTGTTGCAGTTAAAAAGCTCGTAGTTG
GATCTCGGGTTTGGGCCGGCGGTTCGCTTCGCGGCGTTACTGCCGGCGCCGACCTACCTG
CCGGTGCGCGCGGTGCTCTTCGCCGAGCGCGCGTGGCCGGAACGTTTACTTTGAAAAAAT
TAGAGTGCTCAAAGCAGGCGTCTCGCCTGAATAGTAGTGCATGGAATAATGGAATAGGAC
CTCGGTTCTATTTTGTTGGTTTTCGGAGCTCGAGGTAATGATTAAGAGGGACGGACGGGG
GCATTCGTATTACGGTGTTAGAGGTGAAATTCTTGGATCGCCGTAAGACGAACTACTGCG
AAAGCATTTGCCAAGAATGTTTTCATTAATCAAGAACGAAAGTCAGAGGTTCGAAGACGA
TCAGATACCGTCGTAGTTCTGACCATAAACGATGTCGACCGGCGATCCGCGGGAGTTGTC
CGAATGACCCCGCGGGCAGCCTCCGGGAAACCAAAGTTTTTGGATTCCGGGGGAAGTATG
GTTGCAAAGCCGAAACTTAAAGGAATTGACGGAAGGGCACCACCAGGAGTGGAGCCTGCG
GCTTAATTTGACTCAACACGGGAAAACTCACCCGGCCCGGACACCGCGAGGATTGACAGA
TTGAGAGCTCTTTCTTGATTCGGTGGGTGGTGGTGCATGGTTCTTAGTTGGTGNNNNNNN
NNNNNNNNNNNNNNNNNNNNNNNNNNNNNNNNNNNNNNNNNNNNNNNNNNNNNNNNNNNN
NNNNNNNNNNNNNNNNNNNNNNNNNNNNNNNNNNNNNNNNNNNNNNNNNNNNNNNNNNNN
NNNNNNNNNNNNNNNNNNNNNNNNNNNNNNNNNNNNNNNNNNNNNNNNNNNNNNNNNNNN
NNNNNNNNNNNNNNNNNNNNNNNNNNNNNNNNNNNNNNNNNNNNNNNNNNNNNNNNNNNN
NNNNNNNNNNNNNNNNNNNNNNNNNNNNNNNNNNNNNNNNNNNNNNNNNNNNNNNNNNNN
NNNNNNNNNNNNNNNNNNNNNNNNNNNNNNNNNNNNNNNNNNNNNNNNNNNNNNNNNNNN
NNNNNNNNNNNNNNNNNNNNNNNNNNNNNNNNNNNNNNNNNNNNNNNNNNNNNNNNNNNN
NNNNNNNN

>BatYau
ACCCTATATTTCATACTAGGGGCATGGGCAGCAATAGTTGGAACAGCTATAAGAATTATT
ATTCGAATTGAACTAGCTCAACCTGGTTCTTTCTTAGCTAATGATCAATTATATAACTGT
ATAATTACAGCCCATGGATTAATTATAATCTTTTTTATAGTAATACCTATTCTTATTGGT
GGCTTTGGAAATTGATTAATTCCTCTTATAATTGGAGCACCAGATATAGCTTTCCCACGT
TTAAATAATTTAAGATTTTGACTACTTCCTCCTTCTATAATTTTATTAGTTACATCCGCA
TTAGTAGAAAAAGGAGTTGGAACAGGATGAACAGTATATCCTCCATTAGCTGCAAACTTA
GCTCATTCTGGGCCATCTGTAGACTTAGCTATTTTTTCTCTCCATTTAGCTGGTGCCTCA
TCTATTTTAGGGTCATTAAACTTCATTACTACTGTAATAAATATACGATGAAAAGGTATA
ACATTAGAACGAGTACCACTATTTGTTTGAGCTGTATTTATTACAGTTGTATTACTATTA
TTATCTTTACCCGTACTAGCTGCAGCTATTACTATACTACTAACAGATCGAAATCTCAAT
ACATCTTTCTTCGACCCTGTAGGGGGTGGAGACCCTGTATTATATCAACACTATGCTTGT
CTCAAAGATTAAGCCATGCATGTCTAAGCACGAACTTTAACACGGTGAAGCTGCGAATGG
CTCATTAGGCCACCCATGATTTCTTAGATCGTACAATCCTACTTGGATAACTGTGGTAAT
TCTAGAGCTAATACATGCAAAAAAGCTCGGACCCTCGCGGGAACGAGCGCGTTTATTAGA
TCAAAACCAATCGGTCCGTCCCGTTGGTGACTCTGGATAACTTCGAGCAGATCGCACGGC
CTCGAGCCGGCGACGGGTCTTTCAAGTGTGTGCCCTATCAACTTTCGATGGTACGCGACC
TGCCTACCATGGTTGTAACGGGTAACGGGGAATCAGGGTTCGATTCCGGAGAGGGAGCAT
GAGAAACGGCTACCACATCCAAGGAAGGCAGCAGGCGCGCAAATTACCCACTCCTAACGC
AGGGAGGTAGTGACGAAAAATAACGATACGGGACTCTATTGAGGCCCCGTAATCGGAATG
AGTACACTTTAAATCCTTTAACGAGGATCAATTGGAGGGCAAGTCTGGTGCCAGCAGCCG
CGGTAATTCCAGCTCCAATAGCGTATATTAAAGTTGTTGCAGTTAAAAAGCTCGTAGTTG
GATCTCGGGTTTGGGCCGGCGGTTCGCTTCGCGGCGTTACTGCCGGCGCCGACCTACCTG
CCGGTGCGCGCGGTGCTCTTCGCCGAGCGCGCGTGGCCGGAACGTTTACTTTGAAAAAAT
TAGAGTGCTCAAAGCAGGCGTCTCGCCTGAATAGTAGTGCATGGAATAATGGAATAGGAC
CTCGGTTCTATTTTGTTGGTTTTCGGAGCTCGAGGTAATGATTAAGAGGGACGGACGGGG
GCATTCGTATTACGGTGTTAGAGGTGAAATTCTTGGATCGCCGTAAGACGAACTACTGCG
AAAGCATTTGCCAAGAATGTTTTCATTAATCAAGAACGAAAGTCAGAGGTTCGAAGACGA
TCAGATACCGTCGTAGTTCTGACCATAAACGATGTCGACCGGCGATCCGCGGGAGTTGTC
CGAATGACCCCGCGGGCAGCCTCCGGGAAACCAAAGTTTTTGGATTCCGGGGGAAGTATG
GTTGCAAAGCCGAAACTTAAAGGAATTGACGGAAGGGCACCACCAGGAGTGGAGCCTGCG
GCTTAATTTGACTCAACACGGGAAAACTCACCCGGCCCGGACACCGCGAGGATTGACAGA
TTGAGAGCTCTTTCTTGATTCGGTGGGTGGTGGTGCATGGTTCTTAGTTGGTGGAGCGAT
TTGTCTGGTTAATTCCGATAACGAACGAGACTCTAGCCTGCTAAATAGTCCGCCGGTCGG
CGCGACTTCTTAGAGGGACAAGCGGCGTATAGTCGCACGAGATTGAGCAATAACAGGTCT
GTGATGCCCTTAGATGTTCGGGGCCGCACGCGCGCTACACTGAAGGAATCAGCGTGTCCT
CGCTCCTGGTCCGCAAGGACCGGGTAACCCGTTGAACCTCCTTCGTGCTAGGGATCGGGG
CTTGTAATTCTTCCCCGTGAACGAGGAATTCCCAGTAAGCGCGAGTCATAAGCTCGCGTT
GATTACGTCCCTGCCCTTTGTACACACCGCCCGTCGCTACTACCGATTGGATGGTTTAGT
GAGGTCCTCGGATTGGACCCGTCGCGCGGGGCAACTCTCGCGGCGGCGTTCCGAGAAGAC
GATCGAAC

>BatCon
ACCCTATATTTTATGCTAGGGGCATGGGCAGCAATAGTTGGAACAGCTATAAGAATTATT
ATTCGAATTGAACTAGCTCAACCTGGTTCTTTCTTAGCTAATGATCAACTATATAACTGT
ATAATTACAGCTCATGGATTAATTATAATCTTTTTTATAGTAATACCTATTCTAATTGGT
GGCTTTGGAAATTGATTAATTCCTCTTATAATTGGGGCACCAGATATAGCTTTTCCACGT
TTAAATAATTTAAGATTTTGACTACTACCTCCTTCTATAATTTTATTAGTTACATCTGCA
TTAGTAGAAAAAGGAGTTGGAACAGGATGAACAGTATATCCTCCATTAGCTGCAAATTTA
GCTCATTCTGGACCTTCTGTAGACTTAGCTATTTTTTCTTTACATTTAGCTGGTGCCTCA
TCTATTTTAGGGTCATTAAACTTCATTACCACAGTAATAAATATACGGTGAAAAGGTATA
ACACTAGAACGAGTACCCTTATTTGTTTGAGCTGTATTTATTACAGTTGTATTGTTATTA
TTATCCTTACCTGTATTAGCTGCAGCTATCACCATACTACTAACAGATCGAAATCTTAAT
ACATCTTTCTTTGACCCTGTAGGAGGTGGAGATCCTGTACTATATCAACACTATGCTTGT
CTCAAAGATTAAGCCATGCATGTCTAAGCACGAACTTTAACACGGTGAAGCTGCGAATGG
CTCATTAGGCCACCCATGATTTCTTAGATCGTACAATCCTACTTGGATAACTGTGGTAAT
TCTAGAGCTAATACATGCAAAAAAGCTCGGACCCTCGCGGGAACGAGCGCGTTTATTAGA
TCAAAACCAATCGGTCCGTCCCGTTGGTGACTCTGGATAACTTCGAGCAGATCGCACGGC
CTCGAGCCGGCGACGGGTCTTTCAAGTGTGTGCCCTATCAACTTTCGATGGTACGCGACC
TGCCTACCATGGTTGTAACGGGTAACGGGGAATCAGGGTTCGATTCCGGAGAGGGAGCAT
GAGAAACGGCTACCACATCCAAGGAAGGCAGCAGGCGCGCAAATTACCCACTCCTAACGC
AGGGAGGTAGTGACGAAAAATAACGATACGGGACTCTATTGAGGCCCCGTAATCGGAATG
AGTACACTTTAAATCCTTTAACGAGGATCAATTGGAGGGCAAGTCTGGTGCCAGCAGCCG
CGGTAATTCCAGCTCCAATAGCGTATATTAAAGTTGTTGCAGTTAAAAAGCTCGTAGTTG
GATCTCGGGTTTGGGCCGGCGGTTCGCTTCGCGGCGTTACTGCCGGCGCCGACCTACCTG
CCGGTGCGCGCGGTGCTCTTCGCCGAGCGCGCGTGGCCGGAACGTTTACTTTGAAAAAAT
TAGAGTGCTCAAAGCAGGCGTCTCGCCTGAATAGTAGTGCATGGAATAATGGAATAGGAC
CTCGGTTCTATTTTGTTGGTTTTCGGAGCTCGAGGTAATGATTAAGAGGGACGGACGGGG
GCATTCGTATTACGGTGTTAGAGGTGAAATTCTTGGATCGCCGTAAGACGAACTACTGCG
AAAGCATTTGCCAAGAATGTTTTCATTAATCAAGAACGAAAGTCAGAGGTTCGAAGACGA
TCAGATACCGTCGTAGTTCTGACCATAAACGATGTCGACCGGCGATCCGCGGGAGTTGTC
CGAATGACCCCGCGGGCAGCCTCCGGGAAACCAAAGTTTTTGGATTCCGGGGGAAGTATG
GTTGCAAAGCCGAAACTTAAAGGAATTGACGGAAGGGCACCACCAGGAGTGGAGCCTGCG
GCTTAATTTGACTCAACACGGGAAAACTCACCCGGCCCGGACACCGCGAGGATTGACAGA
TTGAGAGCTCTTTCTTGATTCGGTGGGTGGTGGTGCATGGTTCTTAGTTGGTGGAGCGAT
TTGTCTGGTTAATTCCGATAACGAACGAGACTCTAGCCTGCTAAATAGTCCGCCGGTCGG
CGCGACTTCTTAGAGGGACAAGCGGCGTATAGTCGCACGAGATTGAGCAATAACAGGTCT
GTGATGCCCTTAGATGTTCGGGGCCGCACGCGCGCTACACTGAAGGAATCAGCGTGTCCT
CGCTCCTGGTCCGCAAGGACCGGGTAACCCGTTGAACCTCCTTCGTGCTAGGGATCGGGG
CTTGTAATTCTTCCCCGTGAACGAGGAATTCCCAGTAAGCGCGAGTCATAAGCTCGCGTT
GATTACGTCCCTGCCCTTTGTACACACCGCCCGTCGCTACTACCGATTGGATGGTTTAGT
GAGGTCCTCGGATTGGACCCGTCGCGCGGGGCAACTCTCGCGGCGGCGTTCCGAGAAGAC
GATCGAAC

>BatInd
ACCCTGTATTTTATGCTAGGGGCATGGGCAGCAATAGTTGGTACAGCTATAAGAATTATT
ATTCGAATTGAACTAGCTCAACCTGGTTCTTTCTTAGCTAATGATCAATTATATAACTGT
ATAATTACAGCCCATGGACTAATTATAATCTTTTTTATAGTAATACCTATTCTAATTGGT
GGCTTTGGAAATTGACTAATTCCTCTTATAATTGGGGCACCAGATATAGCCTTCCCACGT
TTAAATAATTTAAGATTTTGACTATTACCTCCTTCTATAATTTTATTAGTTACATCTGCA
TTAGTAGAAAAAGGAGTTGGAACAGGATGAACAGTTTATCCTCCATTAGCTGCAAATTTA
GCTCATTCTGGGCCATCTGTAGACTTAGCTATTTTTTCTTTACATTTAGCTGGTGCCTCA
TCTATTTTAGGATCATTAAACTTCATTACCACCGTAATGAATATACGATGAAAAGGTATA
ACATTAGAACGAGTACCATTATTTGTTTGAGCTGTATTTATTACAGTTGTATTGCTATTA
TTATCTTTACCTGTATTGGCCGCGGCCATTACTATACTACTAACAGATCGAAATCTTAAC
ACATCTTTCTTCGACCCTGTAGGAGGTGGAGATCCTGTATTATATCAGCACTATGCTTGT
CTCAAAGATTAAGCCATGCATGTCTAAGCACGAACTTTAACACGGTGAAGCTGCGAATGG
CTCATTAGGCCACCCATGATTTCTTAGATCGTACAATCCTACTTGGATAACTGTGGTAAT
TCTAGAGCTAATACATGCAAAAAAGCTCGGACCCTCGCGGGAACGAGCGCGTTTATTAGA
TCAAAACCAATCGGTCCGTCCCGTTGGTGACTCTGGATAACTTCGAGCAGATCGCACGGC
CTCGAGCCGGCGACGGGTCTTTCAAGTGTGTGCCCTATCAACTTTCGATGGTACGCGACC
TGCCTACCATGGTTGTAACGGGTAACGGGGAATCAGGGTTCGATTCCGGAGAGGGAGCAT
GAGAAACGGCTACCACATCCAAGGAAGGCAGCAGGCGCGCAAATTACCCACTCCTAACGC
AGGGAGGTAGTGACGAAAAATAACGATACGGGACTCTATTGAGGCCCCGTAATCGGAATG
AGTACACTTTAAATCCTTTAACGAGGATCAATTGGAGGGCAAGTCTGGTGCCAGCAGCCG
CGGTAATTCCAGCTCCAATAGCGTATATTAAAGTTGTTGCAGTTAAAAAGCTCGTAGTTG
GATCTCGGGTTTGGGCCGGCGGTTCGCTTCGCGGCGTTACTGCCGGCGCCGACCTACCTG
CCGGTGCGCGCGGTGCTCTTCGCCGAGCGCGCGTGGCCGGAACGTTTACTTTGAAAAAAT
TAGAGTGCTCAAAGCAGGCGTCTCGCCTGAATAGTAGTGCATGGAATAATGGAATAGGAC
CTCGGTTCTATTTTGTTGGTTTTCGGAGCTCGAGGTAATGATTAAGAGGGACGGACGGGG
GCATTCGTATTACGGTGTTAGAGGTGAAATTCTTGGATCGCCGTAAGACGAACTACTGCG
AAAGCATTTGCCAAGAATGTTTTCATTAATCAAGAACGAAAGTCAGAGGTTCGAAGACGA
TCAGATACCGTCGTAGTTCTGACCATAAACGATGTCGACCGGCGATCCGCGGGAGTTGTC
CGAATGACCCCGCGGGCAGCCTCCGGGAAACCAAAGTTTTTGGATTCCGGGGGAAGTATG
GTTGCAAAGCCGAAACTTAAAGGAATTGACGGAAGGGCACCACCAGGAGTGGAGCCTGCG
GCTTAATTTGACTCAACACGGGAAAACTCACCCGGCCCGGACACCGCGAGGATTGACAGA
TTGAGAGCTCTTTCTTGATTCGGTGGGTGGTGGTGCATGGTTCTTAGTTGGTGGAGCGAT
TTGTCTGGTTAATTCCGATAACGAACGAGACTCTAGCCTGCTAAATAGTCCGCCGGTCGG
CGCGACTTCTTAGAGGGACAAGCGGCGTATAGTCGCACGAGATTGAGCAATAACAGGTCT
GTGATGCCCTTAGATGTTCGGGGCCGCACGCGCGCTACACTGAAGGAATCAGCGTGTCCT
CGCTCCTGGTCCGCAAGGACCGGGTAACCCGTTGAACCTCCTTCGTGCTAGGGATCGGGG
CTTGTAATTCTTCCCCGTGAACGAGGAATTCCCAGTAAGCGCGAGTCATAAGCTCGCGTT
GATTACGTCCCTGCCCTTTGTACACACCGCCCGTCGCTACTACCGATTGGATGGTTTAGT
GAGGTCCTCGGATTGGACCCGTCGCGCGGGGCAACTCTCGCGGCGGCGTTCCGAGAAGAC
GATCGAAC

>BatHla
ACCTTATATTTCATATTAGGAGCATGGGCAGCAATAGTTGGAACAGCTATAAGAATTATT
ATTCGAATTGAACTAGCTCAACCTGGTTCTTTCTTAGCTAATGATCAATTATATAACTGT
ATAATCACAGCCCATGGATTAATTATAATCTTTTTTATAGTAATGCCTATTCTAATTGGT
GGCTTTGGGAATTGATTAATTCCTCTTATAATTGGAGCACCAGATATAGCCTTTCCCCGT
TTAAATAATTTAAGATTTTGACTACTACCTCCTTCTATAATTTTATTAGTTACATCTGCA
TTAGTAGAAAAAGGAGTTGGAACAGGATGAACAGTATATCCTCCATTAGCTGCAAATTTA
GCTCATTCTGGACCATCTGTAGACTTAGCTATTTTTTCTTTACATTTAGCAGGTGCCTCA
TCTATTTTAGGATCCTTAAACTTCATTACTACCGTAATAAATATACGATGAAAAGGTATA
ACATTAGAACGAGTACCATTATTTGTTTGAGCTGTATTTATTACAGTTGTATTACTATTA
TTATCTTTACCTGTACTAGCTGCAGCTATCACTATACTACTAACAGATCGAAATCTTAAT
ACATCTTTCTTCGATCCTGTAGGAGGTGGAGACCCTGTATTATATCAACACTATGCTTGT
CTCAAAGATTAAGCCATGCATGTCTAAGCACGAACTTTAACACGGTGAAGCTGCGAATGG
CTCATTAGGCCACCCATGATTTCTTAGATCGTACAATCCTACTTGGATAACTGTGGTAAT
TCTAGAGCTAATACATGCAAAAAAGCTCGGACCCTCGCGGGAACGAGCGCGTTTATTAGA
TCAAAACCAATCGGTCCGTCCCGTTGGTGACTCTGGATAACTTCGAGCAGATCGCACGGC
CTCGAGCCGGCGACGGGTCTTTCAAGTGTGTGCCCTATCAACTTTCGATGGTACGCGACC
TGCCTACCATGGTTGTAACGGGTAACGGGGAATCAGGGTTCGATTCCGGAGAGGGAGCAT
GAGAAACGGCTACCACATCCAAGGAAGGCAGCAGGCGCGCAAATTACCCACTCCTAACGC
AGGGAGGTAGTGACGAAAAATAACGATACGGGACTCTATTGAGGCCCCGTAATCGGAATG
AGTACACTTTAAATCCTTTAACGAGGATCAATTGGAGGGCAAGTCTGGTGCCAGCAGCCG
CGGTAATTCCAGCTCCAATAGCGTATATTAAAGTTGTTGCAGTTAAAAAGCTCGTAGTTG
GATCTCGGGTTTGGGCCGGCGGTTCGCTTCGCGGCGTTACTGCCGGCGCCGACCTACCTG
CCGGTGCGCGCGGTGCTCTTCGCCGAGCGCGCGTGGCCGGAACGTTTACTTTGAAAAAAT
TAGAGTGCTCAAAGCAGGCGTCTCGCCTGAATAGTAGTGCATGGAATAATGGAATAGGAC
CTCGGTTCTATTTTGTTGGTTTTCGGAGCTCGAGGTAATGATTAAGAGGGACGGACGGGG
GCATTCGTATTACGGTGTTAGAGGTGAAATTCTTGGATCGCCGTAAGACGAACTACTGCG
AAAGCATTTGCCAAGAATGTTTTCATTAATCAAGAACGAAAGTCAGAGGTTCGAAGACGA
TCAGATACCGTCGTAGTTCTGACCATAAACGATGTCGACCGGCGATCCGCGGGAGTTGTC
CGAATGACCCCGCGGGCAGCCTCCGGGAAACCAAAGTTTTTGGATTCCGGGGGAAGTATG
GTTGCAAAGCCGAAACTTAAAGGAATTGACGGAAGGGCACCACCAGGAGTGGAGCCTGCG
GCTTAATTTGACTCAACACGGGAAAACTCACCCGGCCCGGACACCGCGAGGATTGACAGA
TTGAGAGCTCTTTCTTGATTCGGTGGGTGGTGGTGCATGGTTCTTAGTTGGTGGAGCGAT
TTGTCTGGTTAATTCCGATAACGAACGAGACTCTAGCCTGCTAAATAGTCCGCCGGTCGG
CGCGACTTCTTAGAGGGACAAGCGGCGTATAGTCGCACGAGATTGAGCAATAACAGGTCT
GTGATGCCCTTAGATGTTCGGGGCCGCACGCGCGCTACACTGAAGGAATCAGCGTGTCCT
CGCTCCTGGTCCGCAAGGACCGGGTAACCCGTTGAACCTCCTTCGTGCTAGGGATCGGGG
CTTGTAATTCTTCCCCGTGAACGAGGAATTCCCAGTAAGCGCGAGTCATAAGCTCGCGTT
GATTACGTCCCTGCCCTTTGTACACACCGCCCGTCGCTACTACCGATTGGATGGTTTAGT
GAGGTCCTCGGATTGGACCCGTCGCGCGGGGCAACTCTCGCGGCGGCGTTCCGAGAAGAC
GATCGAAC

>BatKor
ACCCTATATTTCATATTAGGAGCATGGGCAGCAATAGTTGGAACAGCTATAAGAATTATT
ATTCGAATTGAACTAGCTCAACCCGGTTCTTTTTTAGCTAATGATCAACTATATAACTGT
ATAATTACAGCCCATGGACTAATTATAATTTTTTTTATGGTAATACCTATTCTAATCGGT
GGTTTCGGAAATTGATTAATTCCACTCATAATTGGAGCACCAGATATAGCCTTCCCACGT
TTAAATAATTTAAGATTTTGATTACTACCTCCTTCTTTAATTTTATTAGTTACATCTGCA
TTAGTAGAAAAAGGAGTTGGAACAGGTTGAACAGTATATCCTCCATTAGCTGCTAATTTA
GCTCATTCAGGACCATCTGTAGACTTAGCTATTTTTTCTTTACATTTAGCCGGTGCCTCA
TCTATTCTAGGGTCATTAAACTTCATTACCACTGTAACAAATATACGATGAAAAGGTATA
ACATTAGAACGAGTACCATTATTTGTTTGAGCTGTATTTATCACAGTTGTATTACTACTA
CTATCTTTACCTGTACTGGCTGCAGCTATCACTATACTACTAACAGATCGAAATCTTAAT
ACATCTTTCTTCGACCCTGTAGGAGGTGGAGACCCTGTATTATATCAACATTATGCTTGT
CTCAAAGATTAAGCCATGCATGTCTAAGCACGAACTTTAACACGGTGAAGCTGCGAATGG
CTCATTAGGCCACCCATGATTTCTTAGATCGTACAATCCTACTTGGATAACTGTGGTAAT
TCTAGAGCTAATACATGCAATAAAGCTCGGACCCTCGCGGGAACGAGCGCGTTTATTAGA
TCAAAACCAATCGGTCCGTCCCGTTGGTGACTCTGGATAACTTCGAGCAGATCGCACGGC
CTCGAGCCGGCGACGGGTCTTTCAAGTGTGTGCCCTATCAACTTTCGATGGTACGCGACC
TGCCTACCATGGTTGTAACGGGTAACGGGGAATCAGGGTTCGATTCCGGAGAGGGAGCAT
GAGAAACGGCTACCACATCCAAGGAAGGCAGCAGGCGCGCAAATTACCCACTCCTAACGC
AGGGAGGTAGTGACGAAAAATAACGATACGGGACTCTATTGAGGCCCCGTAATCGGAATG
AGTACACTTTAAATCCTTTAACGAGGATCAATTGGAGGGCAAGTCTGGTGCCAGCAGCCG
CGGTAATTCCAGCTCCAATAGCGTATATTAAAGTTGTTGCAGTTAAAAAGCTCGTAGTTG
GATCTCGGGTTTGGGCCGGCGGTTCGCTTCGCGGCGTTACTGCCGGCGCCGACCTACCTG
CCGGTGCGCGCGGTGCTCTTCGCCGAGCGCGCGTGGCCGGAACGTTTACTTTGAAAAAAT
TAGAGTGCTCAAAGCAGGCGTCTCGCCTGAATAGTAGTGCATGGAATAATGGAATAGGAC
CTCGGTTCTATTTTGTTGGTTTTCGGAGCTCGAGGTAATGATTAAGAGGGACGGACGGGG
GCATTCGTATTACGGTGTTAGAGGTGAAATTCTTGGATCGCCGTAAGACGAACTACTGCG
AAAGCATTTGCCAAGAATGTTTTCATTAATCAAGAACGAAAGTCAGAGGTTCGAAGACGA
TCAGATACCGTCGTAGTTCTGACCATAAACGATGTCGACCGGCGATCCGCGGGAGTTGTC
CGAATGACCCCGCGGGCAGCCTCCGGGAAACCAAAGTTTTTGGATTCCGGGGGAAGTATG
GTTGCAAAGCCGAAACTTAAAGGAATTGACGGAAGGGCACCACCAGGAGTGGAGCCTGCG
GCTTAATTTGACTCAACACGGGAAAACTCACCCGGCCCGGACACCGCGAGGATTGACAGA
TTGAGAGCTCTTTCTTGATTCGGTGGGTGGTGGTGCATGGTTCTTAGTTGGTGGAGCGAT
TTGTCTGGTTAATTCCGATAACGAACGAGACTCTAGCCTGCTAAATAGTCCGCCGGTCGG
CGCGACTTCTTAGAGGGACAAGCGGCGTATAGTCGCACGAGATTGAGCAATAACAGGTCT
GTGATGCCCTTAGATGTTCGGGGCCGCACGCGCGCTACACTGAAGGAATCAGCGTGTCCT
CGCTCCTGGTCCGCAAGGACCGGGTAACCCGTTGAACCTCCTTCGTGCTAGGGATCGGGG
CTTGTAATTCTTCCCCGTGAACGAGGAATTCCCAGTAAGCGCGAGTCATAAGCTCGCGTT
GATTACGTCCCTGCCCTTTGTACACACCGCCCGTCGCTACTACCGATTGGATGGTTTAGT
GAGGTCCTCGGATTGGACCCGTCGCGCGGGGCAACTCTCGCGGCGGCGTTCCGAGAAGAC
GATCGAAC

>BatTri
NNNNNATACTTCATATTAGGAGCATGGGCAGCAATAGTTGGAACAGCAATAAGAATTATT
ATTCGAATTGAACTAGCACAACCTGGTTCTTTTTTAGCTAATGATCAACTATATAACTGT
ATAATTACAGCCCATGGATTAATTATAATTTTTTTTATGGTAATACCTATTTTAATTGGT
GGTTTTGGAAATTGATTAATTCCTCTTATAATTGGAGCACCAGACATAGCCTTTCCCCGT
TTAAATAACTTAAGTTTTTGGCTGCTACCCCCATCTTTAATTTTATTAGTAACATCTGCA
TTAGYAGAAAAAGGAGTAGGAACAGGTTGAACAGTATATCCTCCATTAKCTGCTAATSYA
GCTCATTCTGGWCCGWCTGTAGACKKAGSTATTTTTTCTTTACACTTAGCTGGTGCTTCC
TCTATKKTAGGGTCATKARMTTTTATTACTACWGKAATTAATATACGATGAAAAGGAAYG
ACACTAGAACGARHDCCMTTATTTGTTTGAGCTGTATTCMTTACRGBTGTATTATTATTA
TTATYTCTGCCAGCACTTGCTGCAGCCATCACTATATTACTAACAGATCGAAAACTTAAT
ACATYTTTCTTYGATCCTGTAGGAGGGGRGAYCCCNNTATTATACCAANNNTATGCTTG-
CTCAAAGATTAAGCCATGCATGTCTAAGCACGAACTTTAACACGGTGAAGCTGCGAATGG
CTCATTAGGCCACCCATGATTTCTTAGATCGTACAATCCTACTTGGATAACTGTGGTAAT
TCTAGAGCTAATACATGCAAAAAAGCTCGGACCCTCGCGGGAACGAGCGCGTTTATTAGA
TCAAAACCAATCGGTCCGTCCCGTTGGTGACTCTGGATAACTTCGAGCAGATCGCACGGC
CTCGAGCCGGCGACGGGTCTTTCAAGTGTGTGCCCTATCAACTTTCGATGGTACGCGACC
TGCCTACCATGGTTGTAACGGGTAACGGGGAATCAGGGTTCGATTCCGGAGAGGGAGCAT
GAGAAACGGCTACCACATCCAAGGAAGGCAGCAGGCGCGCAAATTACCCACTCCTAACGC
AGGGAGGTAGTGACGAAAAATAACGATACGGGACTCTATTGAGGCCCCGTAATCGGAATG
AGTACACTTTAAATCCTTTAACGAGGATCAATTGGAGGGCAAGTCTGGTGCCAGCAGCCG
CGGTAATTCCAGCTCCAATAGCGTATATTAAAGTTGTTGCAGTTAAAAAGCTCGTAGTTG
GATCTCGGGTTTGGGCCGGCGGTTCGCTTCGCGGCGTTACTGCCGGCGCCGACCTACCTG
CCGGTGCGCGCGGTGCTCTTCGCCGAGCGCGCGTGGCCGGAACGTTTACTTTGAAAAAAT
TAGAGTGCTCAATGCAGGCGTCTCGCCTGAATAGTAGTGCATGGAATAATGGAATAGGAC
CTCGGTTCTATTTTGTTGGTTTTCGGAGCTCGAGGTAATGATTAAGAGGGACGGACGGGG
GCATTCGTATTACGGTGTTAGAGGTGAAATTCTTGGATCGCCGTAAGACGAACTACTGCG
AAAGCATTTGCCAAGAATGTTTTCATTAATCAAGAACGAAAGTCAGAGGTTCGAAGACGA
TCAGATACCGTCGTAGTTCTGACCATAAACGATGTCGACCGGCGATCCGCGGGAGTTGTC
CGAATGACCCCGCGGGCAGCCTCCGGGAAACCAAAGTTTTTGGATTCCGGGGGAAGTATG
GTTGCAAAGCCGAAACTTAAAGGAATTGACGGAAGGGCACCACCAGGAGTGGAGCCTGCG
GCTTAATTTGACTCAACACGGGAAAACTCACCCGGCCCGGACACCGCGAGGATTGACAGA
TTGAGAGCTCTTTCTTGATTCGGTGGGTGGTGGTGCATGGTTCTTAGTTGGTGGAGCGAT
TTGTCTGGTTAATTCCGATAACGAACGAGACTCTAGCCTGCTAAATAGTCCGCCGGTCGG
CGCGACTTCTTAGAGGGACAAGCGGCGTATAGTCGCACGAGATTGAGCAATAACAGGTCT
GTGATGCCCTTAGATGTTCGGGGCCGCACGCGCGCTACACTGAAGGAATCAGCGTGTCCT
CGCTCCTGGTCCGCAAGGACCGGGTAACCCGTTGAACCTCCTTCGTGCTAGGGATCGGGG
CTTGTAATTCTTCCCCGTGAACGAGGAATTCCCAGTAAGCGCGAGTCATAAGCTCGCGTT
GATTACGTCCCTGCCCTTTGTACACACCGCCCGTCGCTACTACCGATTGGATGGTTTAGT
GAGGTCCTCGGATTGGACCCGTCGCGCGGGGCAACTCTCGCGGCGGCGTTCCGAGAAGAC
GATCGAAC

>HemMya
ACTTTATATTTTATATTTGGAGCATGAGCAGCAATAGTAGGAACAGCTATAAGAATTATC
ATTCGTATTGAATTAGCTCAACCTGGATCTTTTTTAGCTAATGATCAACTATATAACTGC
ATTATTACCGCACATGGATTAATTATAATTTTCTTTATAGTTATACCTATTTTAATTGGT
GGATTTGGTAATTGACTAATTCCATTAATAATTGGAGCACCTGATATAGCCTTTCCACGT
TTAAATAATCTAAGATTTTGATTATTACCACCATCAATAATTATATTAGTAACTTCAGCT
CTAGTTGAAAAAGGTGTAGGAACAGGATGAACAGTTTATCCACCATTAGCTGCAAACTTA
GCTCATTCAGGCCCATCTGTTGATTTAGCAATTTTTTCTCTTCACTTAGCAGGTGCATCA
TCTATTCTTGGATCATTAAATTTTATTACAACAGTAATTAATATACGATGAAAAGGTATA
ACATTAGAACGATTACCTCTATTTGTATGAGCTGTATTTATTACAGTTATTTTACTTTTA
CTATCTCTACCAGTACTAGCAGCTGCAATTACTATACTACTAACAGATCGAAATCTAAAT
ACATCTTTTTTTGATCCAGTTGGAGGAGGAGATCCTGTTCTATATCAACATTATGCTTGT
CTCAAAGATTAAGCCATGCATGTCTAAGCACGAACTTTAACACGGTGAAGCTGCGAATGG
CTCATTAGGCCACCCATGATTTCTTAGATCGTACAATCCTACTTGGATAACTGTGGTAAT
TCTAGAGCTAATACATGCAAAAAAGCTCGGACCCTCGCGGGAACGAGCGCGTTTATTAGA
TCAAAACCAATCGATTCGTCCCGTTGGTGACTCTGGATAACTTCGAGCAGATCGCACGGC
CTCGCGCCGGCGACGGGTCTTTCAAGTGTGTGCCCTATCAACTTTCGATGGTACGCGACC
TGCCTACCATGGTTGTAACGGGTAACGGGGAATCAGGGTTCGATTCCGGAGAGGGAGCAT
GAGAAACGGCTACCACATCCAAGGAAGGCAGCAGGCGCGCAAATTACCCACTCCTAACGC
AGGGAGGTAGTGACGAAAAATAACGATACGGGACTCTAATGAGGCCCCGTAATCGGAATG
AGTACACTTTAAATCCTTTAACGAGGATCAATTGGAGGGCAAGTCTGGTGCCAGCAGCCG
CGGTAATTCCAGCTCCAATAGCGTATATTAAAGTTGTTGCAGTTAAAAAGCTCGTAGTTG
GATCTCGGGTTTGGGCCGGCGGTTCGCTTCGCGGCGTTACTGCCGGCGCCGACCTACCTG
CCGGTGCGCGCGGTGCTCTTCGCCGAGCGCGCGTGGCCGGAACGTTTACTTTGAAAAAAT
TAGAGTGCTCAAAGCAGGCGTTTCGCCTGAATAGTAGTGCATGGAATAATAGAATAGGAC
CTCGGTTCTATTTTGTTGGTTTTCGGAGCTCGAGGTAATGATTAAGAGGGACGGACGGGG
GCATTCGTATTACGGTGTTAGAGGTGAAATTCTTGGATCGCCGTAAGACGAACTACTGCG
AAAGCATTTGCCAAGAATGTTTTCATTAATCAAGAACGAAAGTCAGAGGTTCGAAGACGA
TCAGATACCGTCGTAGTTCTGACCATAAACGATGTCGACCGGCGATCCGCGGGAGTTGTC
CGAATGACCCCGCGGGCAGCCTCCGGGAAACCAAAGTTTTTGGATTCCGGGGGAAGTATG
GTTGCAAAGCCGAAACTTAAAGGAATTGACGGAAGGGCACCACCAGGAGTGGAGCCTGCG
GCTTAATTTGACTCAACACGGGAAAACTCACCCGGCCCGGACACCGCGAGGATTGACAGA
TTGAGAGCTCTTTCTTGATTCGGTGGGTGGTGGTGCATGGTTCTTAGTTGGTGGAGCGAT
TTGTCTGGTTAATTCCGATAACGAACGAGACTCTAGCCTGCTAAATAGTCCGCCGGTCGG
CGCGACTTCTTAGAGGGACAAGCGGCTTTTAGTCGCACGAGATTGAGCAATAACAGGTCT
GTGATGCCCTTAGATGTTCGGGGCCGCACGCGCGCTACACTGAAGGAATCAGCGTGTCCT
CGCTCCTGGTCCGCAAGGTCCGGGTAACCCGTTGAACCTCCTTCGTGCTAGGGATCGGGG
CTTGTAATTCTTCCCCGTGAACGAGGAATTCCCAGTAAGCGCGAGTCATAAGCTCGCGTT
GATTACGTCCCTGCCCTTTGTACACACCGCCCGTCGCTACTACCGATTGGATGGTTTAGT
GAGGTCCTCGGATTGGACCCGTCGCGCGGGGTAACCCGCGCGGCGGCGTTCCGAGAAGAC
GATCGAAC

>HemKha
ACATTATATTTTATGTTCGGAGCATGAGCAGCAATAGTAGGAACAGCTATAAGAATTATT
ATTCGTATTGAATTAGCTCAACCTGGATCTTTTTTAGCTAATGATCAATTATATAATTGT
ATTATTACAGCACATGGATTAATTATAATTTTCTTTATAGTAATACCTATTTTAATTGGT
GGATTTGGTAATTGATTAATTCCCTTAATAATTGGAGCACCTGATATAGCCTTTCCACGT
TTAAATAATTTAAGATTTTGATTACTACCACCATCAATAATTATATTAGTAACTTCAGCC
CTAGTTGAAAAAGGTGTGGGAACAGGATGAACAGTTTATCCTCCATTAGCAGCAAACTTA
GCACATTCAGGACCATCTGTAGATTTAGCTATTTTTTCTCTTCATCTAGCAGGTGCATCA
TCAATTTTAGGTTCTCTAAATTTTATTACTACTATTATTAATATACGTTGAAAAGGTATA
ACATTAGAACGTTTACCATTATTTGTATGAGCTGTATTTATTACAGTTATTTTACTTTTA
CTATCTTTACCAGTATTAGCAGCAGCAATTACTATACTTTTAACAGATCGAAATCTAAAT
ACATCATTTTTTGATCCTGTAGGAGGAGGAGATCCAGTACTATATCAACACTATGCTTGT
CTCAAAGATTAAGCCATGCATGTCTAAGCACGAACTTTAACACGGTGAAGCTGCGAATGG
CTCATTAGGCCACCCATGATTTCTTAGATCGTACAATCCTACTTGGATAACTGTGGTAAT
TCTAGAGCTAATACATGCAAAAAAGCTCGGACCCTCGCGGGAACGAGCGCGTTTATTAGA
TCAAAACCAATCGGTCCGTCCCGTTGGTGACTCTGGATAACTTCGAGCAGATCGCACGGC
CTCGCGCCGGCGACGGGTCTTTCAAGTGTGTGCCCTATCAACTTTCGATGGTACGCGACC
TGCCTACCATGGTTGTAACGGGTAACGGGGAATCAGGGTTCGATTCCGGAGAGGGAGCAT
GAGAAACGGCTACCACATCCAAGGAAGGCAGCAGGCGCGCAAATTACCCACTCCTAACGC
AGGGAGGTAGTGACGAAAAATAACGATACGGGACTCTAATGAGGCCCCGTAATCGGAATG
AGTACACTTTAAATCCTTTAACGAGGATCAATTGGAGGGCAAGTCTGGTGCCAGCAGCCG
CGGTAATTCCAGCTCCAATAGCGTATATTAAAGTTGTTGCAGTTAAAAAGCTCGTAGTTG
GATCTCGGGTTTGGGCCGGCGGTTCGCTTCGCGGCGTTACTGCCGGCGCCGACCTACCTG
CCGGTGCGCGCGGTGCTCTTCGCCGAGCGCGCGTGGCCGGAACGTTTACTTTGAAAAAAT
TAGAGTGCTCAAAGCAGGCGTCTCGCCTGAATAGTAGTGCATGGAATAATGGAATAGGAC
CTCGGTTCTATTTTGTTGGTTTTCGGAGCTCGAGGTAATGATTAAGAGGGACGGACGGGG
GCATTCGTATTACGGTGTTAGAGGTGAAATTCTTGGATCGCCGTAAGACGAACTACTGCG
AAAGCATTTGCCAAGAATGTTTTCATTAATCAAGAACGAAAGTCAGAGGTTCGAAGACGA
TCAGATACCGTCGTAGTTCTGACCATAAACGATGTCGACCGGCGATCCGCGGGAGTTGTC
CGAATGACCCCGCGGGCAGCCTCCGGGAAACCAAAGTTTTTGGATTCCGGGGGAAGTATG
GTTGCAAAGCCGAAACTTAAAGGAATTGACGGAAGGGCACCACCAGGAGTGGAGCCTGCG
GCTTAATTTGACTCAACACGGGAAAACTCACCCGGCCCGGACACCGCGAGGATTGACAGA
TTGAGAGCTCTTTCTTGATTCGGTGGGTGGTGGTGCATGGTTCTTAGTTGGTGGAGCGAT
TTGTCTGGTTAATTCCGATAACGAACGAGACTCTAGCCTGCTAAATAGTCCGCCGGTCGG
CGCGACTTCTTAGAGGGACAAGCGGCTTTTAGTCGCACGAGATTGAGCAATAACAGGTCT
GTGATGCCCTTAGATGTTCGGGGCCGCACGCGCGCTACACTGAAGGAATCAGCGTGTCCT
CGCTCCTGGTCCGCAAGGTCCGGGTAACCCGTTGAACCTCCTTCGTGCTAGGGATCGGGG
CTTGTAATTCTTCCCCGTGAACGAGGAATTCCCAGTAAGCGCGAGTCATAAGCTCGCGTT
GATTACGTCCCTGCCCTTTGTACACACCGCCCGTCGCTACTACCGATTGGATGGTTTAGT
GAGGTCCTCGGATTGGACCCGTCGCGCGGGGCAACCCGCGCGGCGGCGTTCCGAGAAGAC
GATCGAAC

>HemKas
ACATTATATTTTATGTTCGGAGCATGAGCAGCAATAGTAGGGACAGCTATAAGAATTATT
ATTCGTATTGAATTAGCCCAACCTGGCTCTTTTCTAGCTAATGATCAATTATATAATTGC
ATTATTACAGCACATGGATTAATTATAATTTTTTTTATAGTAATACCTATTTTAATTGGT
GGATTTGGTAATTGACTAATTCCTTTAATAATTGGAGCACCCGATATAGCATTTCCACGT
TTAAATAATTTAAGATTTTGACTATTACCTCCATCAATAATTATATTAGTAACTTCAGCC
TTAATTGAAAAAGGTGTAGGAACAGGATGAACAGTTTATCCTCCATTAGCAGCAAACTTA
GCACATTCAGGACCATCTGTAGATTTAGCTATTTTCTCTCTTCACTTAGCAGGTGCATCA
TCAATTTTAGGTTCCCTAAATTTTATTACTACTGTAATTAATATACGGTGAAAAGGTATA
ACATTAGAACGTTTACCATTATTTGTATGAGCTGTATTTATTACAGTTATTTTACTTTTA
CTATCATTACCAGTATTAGCAGCAGCAATTACTATACTATTAACAGATCGAAATCTAAAT
ACATCATTTTTTGATCCTGTAGGAGGAGGAGATCCAGTTTTATATCAACACTATGCTTGT
CTCAAAGATTAAGCCATGCATGTCTAAGCACGAACTTTAACACGGTGAAGCTGCGAATGG
CTCATTAGGCCACCCATGATTTCTTAGATCGTACAATCCTACTTGGATAACTGTGGTAAT
TCTAGAGCTAATACATGCAAAAAAGCTCGGACCCTCGCGGGAACGAGCGCGTTTATTAGA
TCAAAACCAATCGGTCCGTCCCGTTGGTGACTCTGGATAACTTCGAGCAGATCGCACGGC
CTCGCGCCGGCGACGGGTCTTTCAAGTGTGTGCCCTATCAACTTTCGATGGTACGCGACC
TGCCTACCATGGTTGTAACGGGTAACGGGGAATCAGGGTTCGATTCCGGAGAGGGAGCAT
GAGAAACGGCTACCACATCCAAGGAAGGCAGCAGGCGCGCAAATTACCCACTCCTAACGC
AGGGAGGTAGTGACGAAAAATAACGATACGGGACTCTAATGAGGCCCCGTAATCGGAATG
AGTACACTTTAAATCCTTTAACGAGGATCAATTGGAGGGCAAGTCTGGTGCCAGCAGCCG
CGGTAATTCCAGCTCCAATAGCGTATATTAAAGTTGTTGCAGTTAAAAAGCTCGTAGTTG
GATCTCGGGTTTGGGCCGGCGGTTCGCTTCGCGGCGTTACTGCCGGCGCCGACCTACCTG
CCGGTGCGCGCGGTGCTCTTCGCCGAGCGCGCGTGGCCGGAACGTTTACTTTGAAAAAAT
TAGAGTGCTCAAAGCAGGCGTCTCGCCTGAATAGTAGTGCATGGAATAATGGAATAGGAC
CTCGGTTCTATTTTGTTGGTTTTCGGAGCTCGAGGTAATGATTAAGAGGGACGGACGGGG
GCATTCGTATTACGGTGTTAGAGGTGAAATTCTTGGATCGCCGTAAGACGAACTACTGCG
AAAGCATTTGCCAAGAATGTTTTCATTAATCAAGAACGAAAGTCAGAGGTTCGAAGACGA
TCAGATACCGTCGTAGTTCTGACCATAAACGATGTCGACCGGCGATCCGCGGGAGTTGTC
CGAATGACCCCGCGGGCAGCCTCCGGGAAACCAAAGTTTTTGGATTCCGGGGGAAGTATG
GTTGCAAAGCCGAAACTTAAAGGAATTGACGGAAGGGCACCACCAGGAGTGGAGCCTGCG
GCTTAATTTGACTCAACACGGGAAAACTCACCCGGCCCGGACACCGCGAGGATTGACAGA
TTGAGAGCTCTTTCTTGATTCGGTGGGTGGTGGTGCATGGTTCTTAGTTGGTGGAGCGAT
TTGTCTGGTTAATTCCGATAACGAACGAGACTCTAGCCTGCTAAATAGTCCGCCGGTCGG
CGCGACTTCTTAGAGGGACAAGCGGCTTTTAGTCGCACGAGATTGAGCAATAACAGGTCT
GTGATGCCCTTAGATGTTCGGGGCCGCACGCGCGCTACACTGAAGGAATCAGCGTGTCCT
CGCTCCTGGTCCGCAAGGTCCGGGTAACCCGTTGAACCTCCTTCGTGCTAGGGATCGGGG
CTTGTAATTCTTCCCCGTGAACGAGGAATTCCCAGTAAGCGCGAGTCATAAGCTCGCGTT
GATTACGTCCCTGCCCTTTGTACACACCGCCCGTCGCTACTACCGATTGGATGGTTTAGT
GAGGTCCTCGGATTGGACCCGTCGCGCGGGGCAACCCGCGCGGCGGCGTTCCGAGAAGAC
GATCGAAC

>HemSch
ACACTATATTTTATATTTGGGGCATGAGCAGCAATAGTAGGTACAGCTATAAGAATTATT
ATTCGTATTGAATTAGCTCAACCAGGATCTTTTTTAGCTAATGATCAATTATATAATTGT
ATTATTACTGCACATGGATTAATTATAATTTTCTTTATAGTTATACCTATTTTAATTGGA
GGATTTGGAAATTGATTAATTCCATTAATAATTGGAGCACCAGATATAGCCTTCCCACGT
TTAAATAATTTAAGATTTTGACTTCTTCCACCATCAATAATTTTATTGGTAACCTCAACT
TTAGTTGAAAAAGGTGTAGGAACAGGATGAACAGTCTATCCACCATTAGCTGCAAATTTA
GCTCATTCAGGACCATCCGTAGATTTAGCTATTTTCTCCCTTCATTTAGCAGGAGCATCT
TCAATTTTAGGGTCCTTAAACTTTATTACTACTGTAATTAATATACGTTGAAAAGGTATA
ACATTAGAACGTATACCTCTATTTGTATGAGCTGTATTTATTACAGTCATTTTACTTTTA
TTATCTTTACCAGTATTAGCAGCAGCTATTACTATACTCTTAACAGATCGTAATTTAAAT
ACTTCTTTTTTCGATCCAGTGGGAGGAGGGGATCCAGTTTTATACCAACATTATGCTTGT
CTCAAAGATTAAGCCATGCATGTCTAAGCACGAACTTTAACACGGTGAAGCTGCGAATGG
CTCATTAGGCCACCCATGATTTCTTAGATCGTACAATCCTACTTGGATAACTGTGGTAAT
TCTAGAGCTAATACATGCAAAAAAGCTCGGACCCTCGCGGGAACGAGCGCGTTTATTAGA
TCAAAACCAATCGGTCCGTCCCGTTGGTGACTCTGGATAACTTCGAGCAGATCGCACGGC
CTCGCGCCGGCGACGGGTCTTTCAAGTGTGTGCCCTATCAACTTTCGATGGTACGCGACC
TGCCTACCATGGTTGTAACGGGTAACGGGGAATCAGGGTTCGATTCCGGAGAGGGAGCAT
GAGAAACGGCTACCACATCCAAGGAAGGCAGCAGGCGCGCAAATTACCCACTCCTAACGC
AGGGAGGTAGTGACGAAAAATAACGATACGGGACTCTAATGAGGCCCCGTAATCGGAATG
AGTACACTTTAAATCCTTTAACGAGGATCAATTGGAGGGCAAGTCTGGTGCCAGCAGCCG
CGGTAATTCCAGCTCCAATAGCGTATATTAAAGTTGTTGCAGTTAAAAAGCTCGTAGTTG
GATCTCGGGTTTGGGCCGGCGGTTCGCTTCGCGGCGTTACTGCCGGCGCCGACCTACCTG
CCGGTGCGCGCGGTGCTCTTCGCCGAGCGCGCGTGGCCGGAACGTTTACTTTGAAAAAAT
TAGAGTGCTCAAAGCAGGCGTCTCGCCTGAATAGTAGTGCATGGAATAATGGAATAGGAC
CTCGGTTCTATTTTGTTGGTTTTCGGAGCTCGAGGTAATGATTAAGAGGGACGGACGGGG
GCATTCGTATTACGGTGTTAGAGGTGAAATTCTTGGATCGCCGTAAGACGAACTACTGCG
AAAGCATTTGCCAAGAATGTTTTCATTAATCAAGAACGAAAGTCAGAGGTTCGAAGACGA
TCAGATACCGTCGTAGTTCTGACCATAAACGATGTCGACCGGCGATCCGCGGGAGTTGTC
CGAATGACCCCGCGGGCAGCCTCCGGGAAACCAAAGTTTTTGGATTCCGGGGGAAGTATG
GTTGCAAAGCCGAAACTTAAAGGAATTGACGGAAGGGCACCACCAGGAGTGGAGCCTGCG
GCTTAATTTGACTCAACACGGGAAAACTCACCCGGCCCGGACACCGCGAGGATTGACAGA
TTGAGAGCTCTTTCTTGATTCGGTGGGTGGTGGTGCATGGNNNNNNNNNNNNNNNNNNNN
NNNNNNNNNNNNNNNNNNNNNNNNNNNNNNNNNNNNNNNNNNNNNNNNNNNNNNNNNNNN
NNNNNNNNNNNNNNNNNNNNNNNNNNNNNNNNNNNNNNNNNNNNNNNNNNNNNNNNNNNN
NNNNNNNNNNNNNNNNNNNNNNNNNNNNNNNNNNNNNNNNNNNNNNNNNNNNNNNNNNNN
NNNNNNNNNNNNNNNNNNNNNNNNNNNNNNNNNNNNNNNNNNNNNNNNNNNNNNNNNNNN
NNNNNNNNNNNNNNNNNNNNNNNNNNNNNNNNNNNNNNNNNNNNNNNNNNNNNNNNNNNN
NNNNNNNNNNNNNNNNNNNNNNNNNNNNNNNNNNNNNNNNNNNNNNNNNNNNNNNNNNNN
NNNNNNNNNNNNNNNNNNNNNNNNNNNNNNNNNNNNNNNNNNNNNNNNNNNNNNNNNNNN
NNNNNNNN

>HemTum
ACATTATATTTTATATTTGGAGCATGAGCAGCAATAGTAGGAACAGCTATAAGAATTATT
ATTCGTATTGAATTAGCTCAACCTGGTTCTTTCCTAGCTAATGATCAGCTATATAATTGT
ATTATTACTGCACATGGATTAATTATAATTTTCTTTATAGTTATACCTATTTTAATTGGG
GGATTTGGAAACTGGTTAATTCCATTAATAATTGGGGCACCAGACATAGCATTCCCACGT
TTAAATAATCTAAGATTCTGATTATTACCACCATCAATGATTTTACTAGTAACTTCAGCC
CTAGTTGAAAAGGGGGTCGGAACAGGATGAACAGTATACCCACCATTAGCTGCAAATTTA
GCTCACTCAGGACCATCTGTAGATCTGGCTATTTTTTCCCTTCATTTGGCAGGAGCATCT
TCAATTTTAGGCTCATTAAATTTTATTACTACTGTAATTAATATACGATGAAAGGGAATA
ACATTAGAACGCTTACCTTTATTTGTATGGGCTGTATTTATTACAGTTATTTTACTTTTA
TTATCATTACCAGTATTAGCAGCAGCAATTACTATATTATTAACAGATCGAAATTTAAAT
ACATCATTCTTTGACCCTGTAGGAGGTGGTGATCCAGTTTTATACCAACATTATGCTTGT
CTCAAAGATTAAGCCATGCATGTCTAAGCACGAACTTTAACACGGTGAAGCTGCGAATGG
CTCATTAGGCCACCCATGATTTCTTAGATCGTACAATCCTACTTGGATAACTGTGGTAAT
TCTAGAGCTAATACATGCAAAAAAGCTCGGACCCTCGCGGGAACGAGCGCGTTTATTAGA
TCAAAACCAATCGATTCGTCCCGTTGGTGACTCTGGATAACTTCGAGCAGATCGCACGGC
CTCGCGCCGGCGACGGGTCTTTCAAGTGTGTGCCCTATCAACTTTCGATGGTACGCGACC
TGCCTACCATGGTTGTAACGGGTAACGGGGAATCAGGGTTCGATTCCGGAGAGGGAGCAT
GAGAAACGGCTACCACATCCAAGGAAGGCAGCAGGCGCGCAAATTACCCACTCCTAACGC
AGGGAGGTAGTGACGAAAAATAACGATACGGGACTCTAATGAGGCCCCGTAATCGGAATG
AGTACACTTTAAATCCTTTAACGAGGATCAATTGGAGGGCAAGTCTGGTGCCAGCAGCCG
CGGTAATTCCAGCTCCAATAGCGTATATTAAAGTTGTTGCAGTTAAAAAGCTCGTAGTTG
GATCTCGGGTTTGGGCCGGCGGTTCGCTTCGCGGCGTTACTGCCGGCGCCGACCTACCTG
CCGGTGCGCGCGGTGCTCTTCGCCGAGCGCGCGTGGCCGGAACGTTTACTTTGAAAAAAT
TAGAGTGCTCAAAGCAGGCGTCTCGCCTGAATAGTAGTGCATGGAATAATGGAATAGGAC
CTCGGTTCTATTTTGTTGGTTTTCGGAGCTCGAGGTAATGATTAAGAGGGACGGACGGGG
GCATTCGTATTACGGTGTTAGAGGTGAAATTCTTGGATCGCCGTAAGACGAACTACTGCG
AAAGCATTTGCCAAGAATGTTTTCATTAATCAAGAACGAAAGTCAGAGGTTCGAAGACGA
TCAGATACCGTCGTAGTTCTGACCATAAACGATGTCGACCGGCGATCCGCGGGAGTTGTC
CGAATGACCCCGCGGGCAGCCTCCGGGAAACCAAAGTTTTTGGATTCCGGGGGAAGTATG
GTTGCAAAGCCGAAACTTAAAGGAATTGACGGAAGGGCACCACCAGGAGTGGAGCCTGCG
GCTTAATTTGACTCAACACGGGAAAACTCACCCGGCCCGGACACCGCGAGGATTGACAGA
TTGAGAGCTCTTTCTTGATTCGGTGGGTGGTGGTGCATGGTTCTTAGTTGGNNNNNNNNN
NNNNNNNNNNNNNNNNNNNNNNNNNNNNNNNNNNNNNNNNNNNNNNNNNNNNNNNNNNNN
NNNNNNNNNNNNNNNNNNNNNNNNNNNNNNNNNNNNNNNNNNNNNNNNNNNNNNNNNNNN
NNNNNNNNNNNNNNNNNNNNNNNNNNNNNNNNNNNNNNNNNNNNNNNNNNNNNNNNNNNN
NNNNNNNNNNNNNNNNNNNNNNNNNNNNNNNNNNNNNNNNNNNNNNNNNNNNNNNNNNNN
NNNNNNNNNNNNNNNNNNNNNNNNNNNNNNNNNNNNNNNNNNNNNNNNNNNNNNNNNNNN
NNNNNNNNNNNNNNNNNNNNNNNNNNNNNNNNNNNNNNNNNNNNNNNNNNNNNNNNNNNN
NNNNNNNNNNNNNNNNNNNNNNNNNNNNNNNNNNNNNNNNNNNNNNNNNNNNNNNNNNNN
NNNNNNNN

>HemMar
ACACTATACTTTATATTCGGAGCATGAGCAGCAATAGTAGGAACAGCTATAAGAATTATT
ATTCGTATTGAATTAGCTCAACCAGGATCTTTTCTAGCTAATGATCAATTATATAACTGT
ATCATTACCGCTCATGGATTAATTATAATTTTCTTTATGGTAATACCTATTCTAATTGGA
GGATTTGGAAATTGATTAATTCCATTAATAATTGGAGCACCAGATATAGCTTTTCCACGA
TTAAATAATTTAAGATTTTGATTATTACCTCCATCAATAATCCTATTAGTCACTTCAGCC
TTAGTTGAAAAAGGTGTAGGAACTGGATGAACAGTATACCCTCCATTGGCTGCTAATCTA
GCTCACTCAGGACCATCTGTAGATTTAGCTATTTTTTCACTTCATTTAGCAGGTGCATCC
TCTATCTTAGGAGCTTTAAACTTTATTACTACTGTAATCAACATACGATGAAATGGGATA
ACACTAGAACGTCTACCTTTATTCGTATGAGCTGTATTTATTACAGTTATTTTACTTCTA
CTATCATTACCAGTATTAGCAGCAGCAATTACCATGCTTCTAACAGATCGTAACCTAAAT
ACATCTTTTTTTGATCCTGTAGGAGGTGGAGATCCAGTTTTATACCAACATTATGCTTGT
CTCAAAGATTAAGCCATGCATGTCTAAGCACAAACTTTAACACGGTGAAGCTGCGAATGG
CTCATTAGGCCACCCATGATTTCTTAGATCGTACAATCTTACTTGGATAACTGTGGTAAT
TCTAGAGCTAATACATGCAAAAAAGCTCGGACCCGGGGGGGAACGAGCGCGTTTATTAGA
TCAAAACCAATCGGTCCGCCCTGTTGGCGACTCTGGATAACTTTGAGCAGATCGCACGGC
CTCGCGCCGGCGACGAATCTTTCAAGTGTGTGCCCTATCAACTTTCGATGGTACGCGACC
TGCCTACCATGGTTGTAACGGGTAACGGGGAATCAGGGTTCGATTCCGGAGAGGGAGCAT
GAGAAACGGCTACCACATCCAAGGAAGGCAGCAGGCGCGCAAATTACCCACTCCTAACTC
AGGGAGGTAGTGACGAAAAATAACGATACGGGACTCTAATGAGGCCCCGTAATCGGAATG
AGTACACTTTAAATCCTTTAACGAGGATCAATTGGAGGGCAAGTCTGGTGCCAGCAGCCG
CGGTAATTCCAGCTCCAATAGCGTATATTAAAGTTGTTGCAGTTAAAAAGCTCGTAGTTG
GATCTCGGGTTTGGGCCGGCGGTTCGCTTCGCGGCGTTACTGCCGGCGCCGACCTACCTG
CCGGTGCGCGCGGTGCTCTTCGCCGAGCGCGCGTGGCCGGAACGTTTACTTTGAAAAAAT
TAGAGTGCTCAAAGCAGGCGTCTCGCCTGAATAGTAGTGCATGGAATAATGGAATAGGAC
CTCGGTTCTATTTTGTTGGTTTTCGGAGCTCGAGGTAATGATTAAGAGGGACGGCCGGGG
GCATTCGTATTACGGTGTTAGAGGTGAAATTCTTGGATCGCCGTAAGACGAACTACTGCG
AAAGCATTTGCCAAGAATGTTTTCATTAATCAAGAACGAAAGTCAGAGGTTCGAAGACGA
TCAGATACCGTCGTAGTTCTGACCATAAACGATGTCGACCGGCGATCCGCGGGAGTTGTC
CGAATGACCCCGCGGGCAGCCTCCGGGAAACCAAAGTTTTTGGATTCCGGGGGAAGTATG
GTTGCAAAGCCGAAACTTAAAGGAATTGACGGAAGGGCACCACCAGGAGTGGAGCCTGCG
GCTTAATTTGACTCAACACGGGAAAACTCACCCGGCCCGGACACCGCGAGGATTGACAGA
TTGAGAGCTCTTTCTTGATTCGGTGGGTGGTGGTGCATGGTTCTTAGTTGGTGGAGCGAT
TTGTCTGGTTAATTCCGATAACGAACGAGACTCTAGCCTGCTAAATAGTCCGCCGGTCGG
CGCGACTTCTTAGAGGGACAAGCGGCTTTTAGTCGCACGAGATTGAGCAATAACAGGTCT
GTGATGCCCTTAGATGTTCGGGGCCGCACGCGCGCTACACTGAAGGAATCAGCGTGTCCT
CGCTCCTGGTCCGCAAGGTCCGGGTAACCCGTTGAACCTCCTTCGTGCTAGGGATCGGGG
CTTGCAATTGTTCCCCGTGAACGAGGAATTCCCAGTAAGCGCGAGTCATAAGCTCGCGTT
GATTACGTCCCTGCCCTTTGTACACACCGCCCGTCGCTACTACCGATTGGATGGTTTAGT
GAGGTCCTCGGATTGGACCCGTCGCGCGGGGCAACCCGCGCGGCGGCGTTCCGAGAAGAC
GATCGAAC

>HemSp1
ACATTATATTTTATACTGGGAGCATGAGCTGCTATAGTTGGTACAGCTATAAGAATTATT
ATTCGAATTGAATTAGCTCAACCAGGCTCTTTCTTAGCAAATGATCAATTATATAACTGC
ATTATTACTGCACATGGATTAATTATAATTTTCTTCATAGTAATACCTATTTTAATTGGA
GGCTTTGGTAACTGATTAATTCCATTAATAATTGGGGCACCAGATATAGCTTTTCCACGA
CTTAACAACTTAAGATTTTGGTTACTCCCACCATCAATAATTCTACTAGTAACTTCAGCA
TTAGTTGAAAAAGGGGTAGGAACAGGATGAACTGTATATCCACCTCTAGCTGCTAATTTA
GCTCATTCAGGACCATCAGTTGACCTAGCTATTTTTTCACTTCATTTAGCAGGAGCATCT
TCAATTTTAGGCTCATTAAATTTTATTACTACAGTAATTAATATGCGATGAAAAGGAATA
ACTCTAGAACGTCTACCTCTATTTGTATGAGCCGTATTTATTACAGTTATTTTATTATTA
TTATCCCTTCCAGTATTAGCAGCAGCTATTACTATATTACTAACAGACCGAAATCTAAAT
ACATCCTTTTTTGACCCCGTTGGAGGAGGTGATCCAGTATTATATCAACATNNNNNNNNN
NNNNNNNNNNNNNNNNNNNNNNNNNNNNNNNNNNNNNNNNNNNNNNNNNNNNNNNNNNNN
NNNNNNNNNNNNNNNNNNNNNNNNNNNNNNNNNNNNNNNNNNNNNNNNNNNNNNNNNNNN
NNNNNNNNNNNNNNNNNNNNNNNNNNNNNNNNNNNNNNNNNNNNNNNNNNNNNNNNNNNN
NNNNNNNNNNNNNNNNNNNNNNNNNNNNNNNNNNNNNNNNNNNNNNNNNNNNNNNNNNNN
NNNNNNNNNNNNNNNNNNNNNNNNNNNNNNNNNNNNNNNNNNNNNNNNNNNNNNNNNNNN
NNNNNNNNNNNNNNNNNNNNNNNNNNNNNNNNNNNNNNNNNNNNNNNNNNNNNNNNNNNN
NNNNNNNNNNNNNNNNNNNNNNNNNNNNNNNNNNNNNNNNNNNNNNNNNNNNNNNNNNNN
NNNNNNNNNNNNNNNNNNNNNNNNNNNNNNNNNNNNNNNNNNNNNNNNNNNNNNNNNNNN
NNNNNNNNNNNNNNNNNNNNNNNNNNNNNNNNNNNNNNNNNNNNNNNNNNNNNNNNNNNN
NNNNNNNNNNNNNNNNNNNNNNNNNNNNNNNNNNNNNNNNNNNNNNNNNNNNNNNNNNNN
NNNNNNNNNNNNNNNNNNNNNNNNNNNNNNNNNNNNNNNNNNNNNNNNNNNNNNNNNNNN
NNNNNNNNNNNNNNNNNNNNNNNNNNNNNNNNNNNNNNNNNNNNNNNNNNNNNNNNNNNN
NNNNNNNNNNNNNNNNNNNNNNNNNNNNNNNNNNNNNNNNNNNNNNNNNNNNNNNNNNNN
NNNNNNNNNNNNNNNNNNNNNNNNNNNNNNNNNNNNNNNNNNNNNNNNNNNNNNNNNNNN
NNNNNNNNNNNNNNNNNNNNNNNNNNNNNNNNNNNNNNNNNNNNNNNNNNNNNNNNNNNN
NNNNNNNNNNNNNNNNNNNNNNNNNNNNNNNNNNNNNNNNNNNNNNNNNNNNNNNNNNNN
NNNNNNNNNNNNNNNNNNNNNNNNNNNNNNNNNNNNNNNNNNNNNNNNNNNNNNNNNNNN
NNNNNNNNNNNNNNNNNNNNNNNNNNNNNNNNNNNNNNNNNNNNNNNNNNNNNNNNNNNN
NNNNNNNNNNNNNNNNNNNNNNNNNNNNNNNNNNNNNNNNNNNNNNNNNNNNNNNNNNNN
NNNNNNNNNNNNNNNNNNNNNNNNNNNNNNNNNNNNNNNNNNNNNNNNNNNNNNNNNNNN
NNNNNNNNNNNNNNNNNNNNNNNNNNNNNNNNNNNNNNNNNNNNNNNNNNNNNNNNNNNN
NNNNNNNNNNNNNNNNNNNNNNNNNNNNNNNNNNNNNNNNNNNNNNNNNNNNNNNNNNNN
NNNNNNNNNNNNNNNNNNNNNNNNNNNNNNNNNNNNNNNNNNNNNNNNNNNNNNNNNNNN
NNNNNNNNNNNNNNNNNNNNNNNNNNNNNNNNNNNNNNNNNNNNNNNNNNNNNNNNNNNN
NNNNNNNNNNNNNNNNNNNNNNNNNNNNNNNNNNNNNNNNNNNNNNNNNNNNNNNNNNNN
NNNNNNNNNNNNNNNNNNNNNNNNNNNNNNNNNNNNNNNNNNNNNNNNNNNNNNNNNNNN
NNNNNNNNNNNNNNNNNNNNNNNNNNNNNNNNNNNNNNNNNNNNNNNNNNNNNNNNNNNN
NNNNNNNNNNNNNNNNNNNNNNNNNNNNNNNNNNNNNNNNNNNNNNNNNNNNNNNNNNNN
NNNNNNNN

>AlbPal
ACATTATATATAATTTTAGGTGCTTGAGCAGCTATAGTAGGTACAGCAATAAGAATTATT
ATTCGAATTGAATTAGCTCAACCAGGATCTTTTTTAAATAATGATCAATTATATAACTGC
ATTATTACAGCACACGGACTAATTATAATTTTCTTTATAGTTATACCTATTTTAATTGGA
GGATTTGGAAATTGATTAATTCCACTTATAGTAGGTTCCCCAGATATAGCCTTTCCACGA
CTTAACAATCTAAGATTTTGATTACTTCCCCCATCTTTAATTTTACTAGTAACATCAGCT
TTAGTAGAAAAAGGAGTAGGAACAGGATGAACAGTATATCCCCCACTATCTGCTAATTTA
GCTCATTCAGGCCCCTCTGTAGATTTAGCAATCTTTTCTTTACATTTAGCAGGAGCATCA
TCAATTTTAGGTTCTTTAAATTTTATCACCACAGTAATTAATATACGCTGAGAAGGGATA
ACGTTAGAACGTTTACCTTTATTTGTATGAGCAGTATTTATTACAGTTATTTTACTATTA
TTATCACTTCCTGTTTTAGCAGCGGGGATTACAATATTACTAACAGATCGAAATTTAAAT
ACCTCTTTCTTTGATCCTATAGGGGGAGGGGATCCAGTGCTTTATCAACACTATGCTTGT
CTCAAAGATTAAGCCATGCATGTCTAAGCACGAACTTTAACACGGTGAA-CTGCGAATGG
CTCATTAGGCCACCCATGATTTCTTAGATCGTATAATCCTACTTGGATAACTGTGGTAAT
TCTAGAGCTAATACATGCAAAAAAGCTCGGACCCTTGCGGGAACGAGCGCGTTTATTAGA
TCAAAACCAATCGGTCCGTCCCGTTGGTGACTCTGGATAACTTCGAGCAGATCGCACGGC
CTAGCGCCGGCGACGGGTCTTTCAAGTGTGTGCCCTATCAACTTTCGATGGTACGCGACC
TGCCTACCATGGTTGTAACGGGTAACGGGGAATCAGGGTTCGATTCCGGAGAGGGAGCAT
GAGAAACGGCTACCACATCCAAGGAAGGCAGCAGGCGCGCAAATTACCCACTCCTAACGC
AGGGAGGTAGTGACGAAAAATAACGATACGGGACTCTAATGAGGCCCCGTAATCGGAATG
AGTACACTTTAAATCCTTTAACGAGGATCAATTGGAGGGCAAGTCTGGTGCCAGCAGCCG
CGGTAATTCCAGCTCCAATAGCGTATATTAAAGTTGTTGCAGTTAAAAAGCTCGTAGTTG
GATCTCGGGTTTGGGCCGGCGGTTCGCTTCGCGGCGTTACTGCCGGCGCCGACCTACCTG
CCGGTGCGCGCGGTGCTCTTCACCGAGCGCACGTGGCCGGAACGTTTACTTTGAAAAAAT
TAGAGTGCTCAAAGCAGGCGTCTAGCCTGAATAGTAGTGCATGGAATAATGGAATAGGAC
CTCGGTTCTATTTTGTTGGTTTTCGGAGCTCGAGGTAATGATTAAGAGGGACGGACGGGG
GCATTCGTATTACGGTGTTAGAGGTGAAATTCTTGGATCGCCGTAAGACGAACTACTGCG
AAAGCATTTGCCAAGAATGTTTTCATTAATCAAGAACGAAAGTCAGAGGTTCGAAGACGA
TCAGATACCGTCGTAGTTCTGACCATAAACGATGTCGACCGGCGATCCGCGGGAGTTGTC
CGAATGACCCCGCGGGCAGCCTCCGGGAAACCAAAGTTTTTGGATTCCGGGGGAAGTATG
GTTGCAAAGCCGAAACTTAAAGGAATTGACGGAAGGGCACCACCAGGAGTGGAGCCTGCG
GCTTAATTTGACTCAACACGGGAAAACTCACCCGGCCCGGACACCGCGAGGATTGACAGA
TTGAGAGCTCTTTCTTGATTCGGTGGGTGGTGGTGCATGGTTCTTAGTTGGTGGAGCGAT
TTGTCTGGTTAATTCCGATAACGAACGAGACTCTAGCCTGCTAAATAGTCCGCCGGTCGG
CGCGACTTCTTAGAGGGACAAGCGGCGTATAGTCGCACGAGATTGAGCAATAACAGGTCT
GTGATGCCCTTAGATGTTCGGGGCCGCACGCGCGCTACACTGAAGGAATCAGCGTGTCCT
CGCTCCTGGTCCGCAAGGACCGGGTAACCCGTTGAACCTCCTTCGTGCTAGGGATCGGGG
CTTGTAATTCTTCCCCGTGAACGAGGAATTCCCAGTAAGCGCGAGTCATAAGCTCGCGTT
GATTACGTCCCTGCCCTTTGTACACACCGCCCGTCGCTACTACCGATTGGATGGTTTAGT
GAGGTCCTCGGATTGGAACCGTCGAGCGGGGCAACCCGCGCGGCGATGTTCCGAGAAGAC
GATCGAAC

>AlbPap
ACATTATATATAATTTTAGGAGCCTGAGCAGCTATAGTAGGTACAGCAATAAGAATTATT
ATTCGTATTGAATTAGCTCAACCAGGATCTTTTTTAAATAATGATCAGTTATATAATTGC
ATTATTACAGCACACGGATTAATTATAATTTTCTTTATAGTTATACCTATTTTAATTGGA
GGGTTTGGAAATTGATTAATCCCTCTTATGGTTGGTTCCCCAGATATAGCATTCCCACGA
CTAAATAATTTAAGATTTTGATTACTTCCACCATCCCTAATTCTATTAGTAACATCTGCT
TTAGTAGAAAAAGGTGTAGGAACTGGATGAACAGTTTATCCACCATTATCTGCTAATTTA
GCCCATTCTGGTCCATCTGTAGATTTAGCTATTTTTTCTTTACATTTAGCAGGGGCATCA
TCAATTCTAGGTTCTTTAAATTTTATTACTACAGTAATTAATATACGCTGAGAAGGAATA
ACATTAGAACGTTTACCTTTATTTGTGTGAGCAGTATTTATTACAGTTATTTTATTATTA
CTATCATTACCTGTTTTAGCTGCAGGAATTACAATATTACTAACAGATCGGAATTTAAAT
ACTTCTTTCTTTGATCCTATAGGAGGCGGAGATCCTGTACTTTATCAACATTATGCTTGT
CTCAAAGATTAAGCCATGCATGTCTAAGCACGAACTTTAACACGGTGAAGCTGCGAATGG
CTCATTAGGCCACCCATGATTTCTTAGATCGTATAATCCTACTTGGATAACTGTGGTAAT
TCTAGAGCTAATACATGCAAAAAAGCTCGGACCCTTGCGGGAACGAGCGCGTTTATTAGA
TCAAAACCAATCGGTCCGTCCCGTTGGTGACTCTGGATAACTTCGAGCAGATCGCACGGC
CTAGCGCCGGCGACGGGTCTTTCAAGTGTGTGCCCTATCAACTTTCGATGGTACGCGACC
TGCCTACCATGGTTGTAACGGGTAACGGGGAATCAGGGTTCGATTCCGGAGAGGGAGCAT
GAGAAACGGCTACCACATCCAAGGAAGGCAGCAGGCGCGCAAATTACCCACTCCTAACGC
AGGGAGGTAGTGACGAAAAATAACGATACGGGACTCTAATGAGGCCCCGTAATCGGAATG
AGTACACTTTAAATCCTTTAACGAGGATCAATTGGAGGGCAAGTCTGGTGCCAGCAGCCG
CGGTAATTCCAGCTCCAATAGCGTATATTAAAGTTGTTGCAGTTAAAAAGCTCGTAGTTG
GATCTCGGGTTTGGGCCGGCGGTTCGCTTCGCGGCGTTACTGCCGGCGCCGACCTACCTG
CCGGTGCGCGCGGTGCTCTTCACCGAGCGCACGTGGCCGGAACGTTTACTTTGAAAAAAT
TAGAGTGCTCAAAGCAGGCGTCTAGCCTGAATAGTAGTGCATGGAATAATGGAATAGGAC
CTCGGTTCTATTTTGTTGGTTTTCGGAGCTCGAGGTAATGATTAAGAGGGACGGACGGGG
GCATTCGTATTACGGTGTTAGAGGTGAAATTCTTGGATCGCCGTAAGACGAACTACTGCG
AAAGCATTTGCCAAGAATGTTTTCATTAATCAAGAACGAAAGTCAGAGGTTCGAAGACGA
TCAGATACCGTCGTAGTTCTGACCATAAACGATGTCGACCGGCGATCCGCGGGAGTTGTC
CGAATGACCCCGCGGGCAGCCTCCGGGAAACCAAAGTTTTTGGATTCCGGGGGAAGTATG
GTTGCAAAGCCGAAACTTAAAGGAATTGACGGAAGGGCACCACCAGGAGTGGAGCCTGCG
GCTTAATTTGACTCAACACGGGAAAACTCACCCGGCCCGGACACCGCGAGGATTGACAGA
TTGAGAGCTCTTTCTTGATTCGGTGGGTGGTGGTGCATGGTTCTTAGTTGGTGGAGCGAT
TTGTCTGGTTAATTCCGATAACGAACGAGACTCTAGCCTGCTAAATAGTCCGCCGGTCGG
CGCGACTTCTTAGAGGGACAAGCGGCGTATAGTCGCACGAGATTGAGCAATAACAGGTCT
GTGATGCCCTTAGATGTTCGGGGCCGCACGCGCGCTACACTGAAGGAATCAGCGTGTCCT
CGCTCCTGGTCCGCAAGGACCGGGTAACCCGTTGAACCTCCTTCGTGCTAGGGATCGGGG
CTTGTAATTCTTCCCCGTGAACGAGGAATTCCCAGTAAGCGCGAGTCATAAGCTCGCGTT
GATTACGTCCCTGCCCTTTGTACACACCGCCCGTCGCTACTACCGATTGGATGGTTTAGT
GAGGTCCTCGGATTGGAACCGTCGAGCGGGGCAACCCGCGCGGCGACGTTCCGAGAAGAC
GATCGAAC

>AlbQua
ACATTATATTTAATTTTAGGTGCATGAGCAGCTATAGTTGGAACAGCTATAAGAATTATT
ATTCGAATTGAATTAGCTCAACCTGGATCATTTCTTCATAATGATCAATTATATAATTGT
ATCATCACTGCTCACGGTCTAATTATAATTTTCTTTATGGTAATGCCTATCCTTATTGGT
GGATTTGGAAATTGACTAATCCCTCTAATAGTAGGTACCCCAGACATAGCCTTCCCACGA
TTAAATAACCTTAGATTTTGATTATTACCTCCATCATTAATCCTTCTAGTAACCTCGGCA
TTAGTAGAAAAGGGGGCGGGAACAGGATGAACAGTTTATCCCCCCTTAGCAGCTAATCTA
GCTCATTCTGGCCCATCTGTAGATTTAGCAATCTTCTCTCTTCACTTAGCAGGAGCTTCA
TCTATCTTAGGATCTTTAAACTTCATTACAACTATTATTAATATACGATGAGAAGGTATA
ACACTAGAACGTTTACCATTATTTGTATGAGCTGTATTTATTACAGTAATTTTACTACTT
CTATCTTTACCAGTTCTAGCTGCTGGTATTACAATACTATTAACAGACCGTAATTTAAAT
ACATCCTTCTTTGACCCTATAGGTGGTGGAGACCCTGTACTCTATCAGCATNNNNNNNNN
NNNNNNNNNNNNNNNNNNNNNNNNNNNNNNNNNNNNNNNNNACGGTGAAGCTGCGAATGG
TTTATTAGGCCACCCATGATTTCTTAGATCGTACAATCCTACTTGGATAACTGTGGTAAT
TCTAGAGCTAATACATGCAACGAAGCTCGGACCCTTGCGGGAACGAGCGCGTTTATTAGA
TCAAAACCAATCGGTCCGTCCCGTTGGTGACTCTGGATAACTTCGAGCAGATCGCACGGC
CTCGCGCCGGCGACGGGTCTTTCAAGTGTGTGCCCTATCAACTTTCGATGGTACGCGACC
TGCCTACCATGGTTGTAACGGGTAACGGGGAATCAGGGTTCGATTCCGGAGAGGGAGCAT
GAGAAACGGCTACCACATCCAAGGAAGGCAGCAGGCGCGCAAATTACCCACTCCTAACGC
ANNNNNNNNNNNNNNNNNNNNNNNNNNNNNNNNNNNNNNNNNNNNNNNNNNNNNNNNNNN
NNNNNNNNNNNNNNNNNNNNNNNNNNNNNNNNNNNNNNNNNNNNNNNNNNNNNNNNNNNN
NNNNNNNNNNNNNNNNNNNNNNNNNNNNNNNNNNNNNNNNNNNNNNNNNNNNNNNNNNNN
NNNNNNNNNNNNNNNNNNNNNNNNNNNNNNNNNNNNNNNNNNNNNNNNNNNNNNNNNNNN
NNNNNNNNNNNNNNNNNNNNNNNNNNNNNNNNNNNNNNNNNNNNNNNNNNNNNNNNNNNN
NNNNNNNNNNNNNNNNNNNNNNNNNNNNNNNNNNNNNNNNNNNNNNNNNNNNNNNNNNNN
NNNNNNNNNNNNNNNNNNNNNNNNNNNNNNNNNNNNNNNNNNNNNNNNNNNNNNNNNNNN
NNNNNNNNNNNNNNNNNNNNNNNNNNNNNNNNNNNNNNNNNNNNNNNNNNNNNNNNNNNN
NNNNNNNNNNNNNNNNNNNNNNNNNNNNNNNNNNNNNNNNNNNNNNNNNNNNNNNNNNNN
NNNNNNNNNNNNNNNNNNNNNNNNNNNNNNNNNNNNNNNNNNNNNNNNNNNNNNNNNNNN
NNNNNNNNNNNNNNNNNNNNNNNNNNNNNNNNNNNNNNNNNNNNNNNNNNNNNNNNNNNN
NNNNNNNNNNNNNNNNNNNNNNNNNNNNNNNNNNNNNNNNNNNNNNNNNNNNNNNNNNNN
NNNNNNNNNNNNNNNNNNNNNNNNNNNNNNNNNNNNNNNNNNNNNNNNNNNNNNNNNNNN
NNNNNNNNNNNNNNNNNNNNNNNNNNNNNNNNNNNNNNNNNNNNNNNNNNNNNNNNNNNN
NNNNNNNNNNNNNNNNNNNNNNNNNNNNNNNNNNNNNNNNNNNNNNNNNNNNNNNNNNNN
NNNNNNNNNNNNNNNNNNNNNNNNNNNNNNNNNNNNNNNNNNNNNNNNNNNNNNNNNNNN
NNNNNNNNNNNNNNNNNNNNNNNNNNNNNNNNNNNNNNNNNNNNNNNNNNNNNNNNNNNN
NNNNNNNNNNNNNNNNNNNNNNNNNNNNNNNNNNNNNNNNNNNNNNNNNNNNNNNNNNNN
NNNNNNNNNNNNNNNNNNNNNNNNNNNNNNNNNNNNNNNNNNNNNNNNNNNNNNNNNNNN
NNNNNNNNNNNNNNNNNNNNNNNNNNNNNNNNNNNNNNNNNNNNNNNNNNNNNNNNNNNN
NNNNNNNNNNNNNNNNNNNNNNNNNNNNNNNNNNNNNNNNNNNNNNNNNNNNNNNNNNNN
NNNNNNNN

>AlbLat
ACATTATATATAATTTTAGGTGCTTGAGCAGCCATAGTAGGAACAGCAATAAGAATTATT
ATTCGTATTGAATTAGCACAACCAGGCTCATTTTTAAATAATGATCAACTATATAACTGC
ATTATTACAGCTCATGGATTAATTATAATTTTCTTTATAGTTATACCTATTTTAATTGGG
GGTTTCGGAAATTGATTAATTCCTCTTATAGTAGGATCGCCAGATATAGCATTTCCACGA
CTTAATAATCTCAGATTTTGGTTACTTCCACCTTCTTTAATTCTACTTGTAACATCAGCT
TTAGTAGAAAAGGGGGTAGGAACAGGATGAACAGTATATCCACCTTTATCTGCTAATCTA
GCTCATTCTGGCCCATCAGTAGATTTAGCTATTTTCTCTTTACATTTAGCAGGAGCTTCA
TCTATTTTAGGATCTTTAAATTTTATTACTACTGTAATTAATATACGATGAGAAGGTATA
ACATTAGAACGACTTCCATTATTTGTCTGAGCAGTATTTATTACAGTTATTTTATTATTA
TTATCTTTACCAGTATTAGCTGCAGGTATTACTATATTATTAACAGATCGAAACTTAAAT
ACTTCCTTCTTTGACCCTATAGGAGGGGGAGACCCAGTACTATATCAACATTATGCTTGT
CTCAAAGATTAAGCCATGCATGTCTAAGCACGAACTTTAACACGGTGAAGCTGCGAATGG
CTCATTAGGCCACCCATGATTTCTTAGATCGTATAATCCTACTTGGATAACTGTGGTAAT
TCTAGAGCTAATACATGCAAAAAAGCTCGGACCCTTGCGGGAACGAGCGCGTTTATTAGA
TCAAAACCAATCGGTCCGTCCCGTTGGTGACTCTGGATAACTTCGAGCAGATCGCACGGC
CTAGCGCCGGCGACGGGTCTTTCAAGTGTGTGCCCTATCAACTTTCGATGGTACGCGACC
TGCCTACCATGGTTGTAACGGGTAACGGGGAATCAGGGTTCGATTCCGGAGAGGGAGCAT
GAGAAACGGCTACCACATCCAAGGAAGGCAGCAGGCGCGCAAATTACCCACTCCTAACGC
AGGGAGGTAGTGACGAAAAATAACGATACGGGACTCTAATGAGGCCCCGTAATCGGAATG
AGTACACTTTAAATCCTTTAACGAGGATCAATTGGAGGGCAAGTCTGGTGCCAGCAGCCG
CGGTAATTCCAGCTCCAATAGCGTATATTAAAGTTGTTGCAGTTAAAAAGCTCGTAGTTG
GATCTCGGGTTTGGGCCGGCGGTTCGCTTCGCGGCGTTACTGCCGGCGCCGACCTACCTG
CCGGTGCGCGCGGTGCTCTTCACCGAGCGCACGTGGCCGGAACGTTTACTTTGAAAAAAT
TAGAGTGCTCAAAGCAGGCGTCTAGCCTGAATAGTAGTGCATGGAATAATGGAATAGGAC
CTCGGTTCTATTTTGTTGGTTTTCGGAGCTCGAGGTAATGATTAAGAGGGACGGACGGGG
GCATTCGTATTACGGTGTTAGAGGTGAAATTCTTGGATCGCCGTAAGACGAACTACTGCG
AAAGCATTTGCCAAGAATGTTTTCATTAATCAAGAACGAAAGTCAGAGGTTCGAAGACGA
TCAGATACCGTCGTAGTTCTGACCATAAACGATGTCGACCGGCGATCCGCGGGAGTTGTC
CGAATGACCCCGCGGGCAGCCTCCGGGAAACCAAAGTTTTTGGATTCCGGGGGAAGTATG
GTTGCAAAGCCGAAACTTAAAGGAATTGACGGAAGGGCACCACCAGGAGTGGAGCCTGCG
GCTTAATTTGACTCAACACGGGAAAACTCACCCGGCCCGGACACCGCGAGGATTGACAGA
TTGAGAGCTCTTTCTTGATTCGGTGGGTGGTGGTGCATGGTTCTTAGTTGGTGGAGCGAT
TTGTCTGGTTAATTCCGATAACGAACGAGACTCTAGCCTGCTAAATAGTCCGCCGGTCGG
CGCGACTTCTTAGAGGGACAAGCGGCGTATAGTCGCACGAGATTGAGCAATAACAGGTCT
GTGATGCCCTTAGATGTTCGGGGCCGCACGCGCGCTACACTGAAGGAATCAGCGTGTCCT
CGCTCCTGGTCCGCAAGGACCGGGTAACCCGTTGAACCTCCTTCGTGCTAGGGATCGGGG
CTTGTAATTCTTCCCCGTGAACGAGGAATTCCCAGTAAGCGCGAGTCATAAGCTCGCGTT
GATTACGTCCCTGCCCTTTGTACACACCGCCCGTCGCTACTACCGATTGGATGGTTTAGT
GAGGTCCTCGGATTGGAACCGTCGAGCGGGGCAACCCGCGCGGCGACGTTCCGAGAAGAC
GATCGAAC

>AlbPah
ACATTATATATAATTTTAGGTGCTTGAGCAGCTATAGTAGGAACGGCAATAAGAATTATT
ATTCGTATTGAATTAGCACAACCAGGCTCATTTCTAAACAATGATCAACTATATAATTGT
ATTATTACAGCTCATGGGTTAATTATAATTTTCTTTATAGTTATACCTATTTTAATTGGA
GGCTTTGGAAATTGATTAATTCCTCTAATAGTAGGATCACCAGATATAGCATTCCCACGA
CTTAATAATTTAAGATTTTGATTACTTCCCCCTTCTCTAATTTTATTAGTAACATCAGCT
TTAGTGGAAAAAGGAGTAGGAACAGGATGAACTGTATATCCACCTTTATCTGCTAATTTA
GCTCATTCAGGTCCATCAGTAGATTTAGCTATTTTCTCTTTACATTTAGCAGGGGCTTCA
TCTATTTTAGGATCTTTAAATTTTATTACTACCGTAATTAATATACGATGAGAAGGTATA
ACATTAGAACGACTCCCCTTATTTGTTTGAGCAGTATTTATTACAGTTATTTTATTACTT
TTATCTTTACCAGTTTTAGCGGCAGGTATTACTATATTATTAACAGATCGAAACTTAAAT
ACTTCATTTTTTGATCCTATAGGAGGTGGAGATCCAGTATTATATCAGCACTATGCTTGT
CTCAAAGATTAAGCCATGCATGTCTAAGCACGAACTTTAACACGGTGAAGCTGCGAATGG
CTCATTAGGCCACCCATGATTTCTTAGATCGTATAATCCTACTTGGATAACTGTGGTAAT
TCTAGAGCTAATACATGCAAAAAAGCTCGGACCCTTGCGGGAACGAGCGCGTTTATTAGA
TCAAAACCAATCGGTCCGTCCCGTTGGTGACTCTGGATAACTTCGAGCAGATCGCACGGC
CTAGCGCCGGCGACGGGTCTTTCAAGTGTGTGCCCTATCAACTTTCGATGGTACGCGACC
TGCCTACCATGGTTGTAACGGGTAACGGGGAATCAGGGTTCGATTCCGGAGAGGGAGCAT
GAGAAACGGCTACCACATCCAAGGAAGGCAGCAGGCGCGCAAATTACCCACTCCTAACGC
AGGGAGGTAGTGACGAAAAATAACGATACGGGACTCTAATGAGGCCCCGTAATCGGAATG
AGTACACTTTAAATCCTTTAACGAGGATCAATTGGAGGGCAAGTCTGGTGCCAGCAGCCG
CGGTAATTCCAGCTCCAATAGCGTATATTAAAGTTGTTGCAGTTAAAAAGCTCGTAGTTG
GATCTCGGGTTTGGGCCGGCGGTTCGCTTCGCGGCGTTACTGCCGGCGCCGACCTACCTG
CCGGTGCGCGCGGTGCTCTTCACCGAGCGCACGTGGCCGGAACGTTTACTTTGAAAAAAT
TAGAGTGCTCAAAGCAGGCGTCTAGCCTGAATAGTAGTGCATGGAATAATGGAATAGGAC
CTCGGTTCTATTTTGTTGGTTTTCGGAGCTCGAGGTAATGATTAAGAGGGACGGACGGGG
GCATTCGTATTACGGTGTTAGAGGTGAAATTCTTGGATCGCCGTAAGACGAACTACTGCG
AAAGCATTTGCCAAGAATGTTTTCATTAATCAAGAACGAAAGTCAGAGGTTCGAAGACGA
TCAGATACCGTCGTAGTTCTGACCATAAACGATGTCGACCGGCGATCCGCGGGAGTTGTC
CGAATGACCCCGCGGGCAGCCTCCGGGAAACCAAAGTTTTTGGATTCCGGGGGAAGTATG
GTTGCAAAGCCGAAACTTAAAGGAATTGACGGAAGGGCACCACCAGGAGTGGAGCCTGCG
GCTTAATTTGACTCAACACGGGAAAACTCACCCGGCCCGGACACCGCGAGGATTGACAGA
TTGAGAGCTCTTTCTTGATTCGGTGGGTGGTGGTGCATGGTTCTTAGTTGGTGGAGCGAT
TTGTCTGGTTAATTCCGATAACGAACGAGACTCTAGCCTGCTAAATAGTCCGCCGGTCGG
CGCGACTTCTTAGAGGGACAAGCGGCGTATAGTCGCACGAGATTGAGCAATAACAGGTCT
GTGATGCCCTTAGATGTTCGGGGCCGCACGCGCGCTACACTGAAGGAATCAGCGTGTCCT
CGCTCCTGGTCCGCAAGGACCGGGTAACCCGTTGAACCTCCTTCGTGCTAGGGATCGGGG
CTTGTAATTCTTCCCCGTGAACGAGGAATTCCCAGTAAGCGCGAGTCATAAGCTCGCGTT
GATTACGTCCCTGCCCTTTGTACACACCGCCCGTCGCTACTACCGATTGGATGGTTTAGT
GAGGTCCTCGGATTGGAACCGCCGAGCGGGGCAACCCGCGCGGCGACGTTCCGAGAAGAC
GATCGAAC

>GloBai
ACATTATACTTAATGTTTGGTGCATGGGCTGCTATAGTAGGTACTGCAATAAGAATTATT
ATTCGTATTGAATTAGCTCAACCAGGATCATTTTTAAACAATGATCAATTATATAATTGC
ATTATTACCGCTCATGGTTTAATTATAATTTTCTTTATAGTTATACCAATTTTAATTGGT
GGTTTTGGAAACTGATTAATCCCATTAATATTAGGTGCACCAGATATAGCATTTCCACGA
TTAAATAACTTAAGTTTTTGATTACTACCACCATCAATAATTTTATTAGTTACTTCTGCA
CTTGTAGAAAAAGGTGTAGGAACAGGCTGAACAGTTTATCCTCCATTAGCTGCAAATTTA
GCTCATTCTGGACCATCTGTAGATTTAGCTATTTTTTCTCTGCATTTAGCAGGTGCCTCA
TCTATTTTAGGGTCATTAAATTTTATTACAACTATTATTAATATACGATGACAAGGTATA
ACATTAGAACGACTACCTTTATTTATTTGAGCTGTATTTATTACAGTTATTTTATTACTA
TTATCATTACCTGTATTAGCTGCGGCTATTACAATATTATTAACAGATCGAAATTTAAAC
ACATCATTCTTTGATCCTATAGGGGGAGGGGATCCTGTACTTTATCAACATNNNNNNNNN
NNNNNNNNNNNNNNNNNNNNNNNNNNNNNNNNNNNNNNNNNNNNNNNNNNNNNNNNNNNN
NNNNNNNNNNNNNNNNNNNNNNNNNNNNNNNNNNNNNNNNNNNNNNNNNNNNNNNNNNNN
NNNNNNNNNNNNNNNNNNNNNNNNNNNNNNNNNNNNNNNNNNNNNNNNNNNNNNNNNNNN
NNNNNNNNNNNNNNNNNNNNNNNNNNNNNNNNNNNNNNNNNNNNNNNNNNNNNNNNNNNN
NNNNNNNNNNNNNNNNNNNNNNNNNNNNNNNNNNNNNNNNNNNNNNNNNNNNNNNNNNNN
NNNNNNNNNNNNNNNNNNNNNNNNNNNNNNNNNNNNNNNNNNNNNNNNNNNNNNNNNNNN
NNNNNNNNNNNNNNNNNNNNNNNNNNNNNNNNNNNNNNNNNNNNNNNNNNNNNNNNNNNN
NNNNNNNNNNNNNNNNNNNNNNNNNNNNNNNNNNNNNNNNNNNNNNNNNNNNNNNNNNNN
NNNNNNNNNNNNNNNNNNNNNNNNNNNNNNNNNNNNNNNNNNNNNNNNNNNNNNNNNNNN
NNNNNNNNNNNNNNNNNNNNNNNNNNNNNNNNNNNNNNNNNNNNNNNNNNNNNNNNNNNN
NNNNNNNNNNNNNNNNNNNNNNNNNNNNNNNNNNNNNNNNNNNNNNNNNNNNNNNNNNNN
NNNNNNNNNNNNNNNNNNNNNNNNNNNNNNNNNNNNNNNNNNNNNNNNNNNNNNNNNNNN
NNNNNNNNNNNNNNNNNNNNNNNNNNNNNNNNNNNNNNNNNNNNNNNNNNNNNNNNNNNN
NNNNNNNNNNNNNNNNNNNNNNNNNNNNNNNNNNNNNNNNNNNNNNNNNNNNNNNNNNNN
NNNNNNNNNNNNNNNNNNNNNNNNNNNNNNNNNNNNNNNNNNNNNNNNNNNNNNNNNNNN
NNNNNNNNNNNNNNNNNNNNNNNNNNNNNNNNNNNNNNNNNNNNNNNNNNNNNNNNNNNN
NNNNNNNNNNNNNNNNNNNNNNNNNNNNNNNNNNNNNNNNNNNNNNNNNNNNNNNNNNNN
NNNNNNNNNNNNNNNNNNNNNNNNNNNNNNNNNNNNNNNNNNNNNNNNNNNNNNNNNNNN
NNNNNNNNNNNNNNNNNNNNNNNNNNNNNNNNNNNNNNNNNNNNNNNNNNNNNNNNNNNN
NNNNNNNNNNNNNNNNNNNNNNNNNNNNNNNNNNNNNNNNNNNNNNNNNNNNNNNNNNNN
NNNNNNGCTCTTTCTTGATTCGGTGGGTGGTGGTGCATGGTTCTTAGTTGGTGGAGCGAT
TTGTCTGGTTAATTCCGATAACGAACGAGACTCTAGCCTGCTAAATAGTCCGCCGGTCGG
TGCGACTTCTTAGAGGGACAAGCGGCGTATAGTCGCACGAGATTGAGCAATAACAGGTCT
GTGATGCCCTTAGATGTTCGGGGCCGCACGCGCGCTACACTGAAGGAATCAGCGTGTCCT
CGCTCCTGGTCCGCAAGGACCGGGTAACCCGTTGAACCTCCTTCGTGCTAGGGATCGGGG
CTTGTAATTCTTCCCCGTGAACGAGGAATTCCCAGTAAGCGCGAGTCATAAGCTCGCGTT
GATTACGTCCCTGCCCTTTGTACACACCGCCCGTCGCTACTACCGATTGGATGGTTTAGT
GAGGTCCTCGGATTGGACCCGTCGCGCGGGGCGACTCGCGCGGCGACGTTCCGAGAAGAC
GATCGAAC

>GloBal
ACATTATACCTAATTTTAGGTGCTTGAGCTGCTATAGTAGGAACTGCAATAAGAATTATT
ATTCGAATTGAGTTAGCTCAACCAGGATCATTTTTAAATAATGATCAATTATATAATTGT
ATTATTACTGCTCATGGATTAATTATAATCTTCTTTATAGTTATACCAATTTTAATTGGT
GGATTTGGAAATTGATTAATTCCTTTAATATTAGGAGCACCAGATATAGCATTCCCACGA
TTAAATAATTTAAGTTTCTGATTATTACCTCCATCAATAATTTTATTAGTTACTTCTGCT
TTAGTAGAAAAAGGTGTAGGAACAGGATGAACAGTTTATCCTCCATTAGCTGCAAATTTA
GCTCATTCTGGGCCATCAGTAGATTTAGCTATTTTTTCTTTACATTTAGCAGGTGCTTCA
TCTATTCTAGGCTCATTAAATTTTATTACTACTATTATTAATATACGATGACAAGGAATA
ACATTAGAACGAATACCTTTATTTATTTGAGCTGTATTTATTACAGTTATTTTATTATTA
TTATCTTTACCTGTATTAGCCGCTGCTATTACTATATTATTAACAGATCGAAATTTAAAT
ACATCATTTTTTGATCCTATAGGTGGAGGAGACCCAGTACTATATCAACATTATGCTTGT
CTCAAAGATTAAGCCATGCATGTCTAAGCACAAACTTTAACACGGTGAAGCTGCGAATGG
CTCATTAGGCCACCCATGATTTCTTAGATCGTACAATCCTACTTGGATAACTGTGGTAAT
TCTAGAGCTAATACATGCAAAAAAGCTCGGACCCTCGCGGGAACGAGCGCGTTTATTAGA
TCAAAACCAATCGGTCCGTCCCGTTGGTGACTCTGGATAACTTCGAGCAGATCGCACGGC
CTCGCGCCGGCGACGGGTCTTTCAAGTGTGTGCCCTATCAACTTTCGATGGTACGCGACC
TGCCTACCATGGTTGTAACGGGTAACGGGGAATCAGGGTTCGATTCCGGAGAGGGAGCAT
GAGAAACGGCTACCACATCCAAGGAAGGCAGCAGGCGCGCAAATTACCCACTCCTAACGC
AGGGAGGTAGTGACGAAAAATAACGATACGGGACTCTAATGAGGCCCCGTAATCGGAATG
AGTACACTTTAAATCCTTTAACGAGGATCAATTGGAGGGCAAGTCTGGTGCCAGCAGCCG
CGGTAATTCCAGCTCCAATAGCGTATATTAAAGTTGTTGCAGTTAAAAAGCTCGTAGTTG
GATCTCGGGTTTGGGCCGGCGGTTCGCTTCGCGGCGTTACTGCCGGCGCCGACCTACCTG
CCGGTGCGCGCGGTGCTCTTCGCCGAGCGCGCGTGGCCGGAACGTTTACTTTGAAAAAAT
TAGAGTGCTCAAAGCAGGCGTCTCGCCTGAATAGTAGTGCATGGAATAATGGAATAGGAC
CTCGGTTCTATTTTGTTGGTTTTCGGAGCTCGAGGTAATGATTAAGAGGGACGGACGGGG
GCATTCGTATTACGGTGTTAGAGGTGAAATTCTTGGATCGCCGTAAGACGAACTACTGCG
AAAGCATTTGCCAAGAATGTTTTCATTAATCAAGAACGAAAGTCAGAGGTTCGAAGACGA
TCAGATACCGTCGTAGTTCTGACCATAAACGATGTCGACCGGCGATCCGCGGGAGTTGTC
CGAATGACCCCGCGGGCAGCCTCCGGGAAACCAAAGTTTTTGGATTCCGGGGGAAGTATG
GTTGCAAAGCCGAAACTTAAAGGAATTGACGGAAGGGCACCACCAGGAGTGGAGCCTGCG
GCTTAATTTGACTCAACACGGGAAAACTCACCCGGCCCGGACACCGCGAGGATTGACAGA
TTGAGAGCTCTTTCTTGATTCGGTGGGTGGTGGTGCATGGTTCTTAGTTGGTGGAGCGAT
TTGTCTGGTTAATTCCGATAACGAACGAGACTCTAGCCTGCTAAATAGTCCGCCGGTCGG
CGCGACTTCTTAGAGGGACAAGCGGCGTATAGTCGCACGAGATTGAGCAATAACAGGTCT
GTGATGCCCTTAGATGTTCGGGGCCGCACGCGCGCTACACTGAAGGAATCAGCGTGTCCT
CGCTCCTGGTCCGCAAGGACCGGGTAACCCGTTGAACCTCCTTCGTGCTAGGGATCGGGG
CTTGTAATTCTTCCCCGTGAACGAGGAATTCCCAGTAAGCGCGAGTCATAAGCTCGCGTT
GATTACGTCCCTGCCCTTTGTACACACCGCCCGTCGCTACTACCGATTGGATGGTTTAGT
GAGGTCCTCGGATTGGACCCGTCGCGCGGGGCGACTCGCGCGGCGACGTTCCGAGAAGAC
GATCGAAC

>GloVer
ACATTATATTTAATNTTAGGTGCTTGAGCTGCTATAGTAGGCACCGCAATAAGAATTATT
ATKCGTGTAGAATTAGCTCAGCCTGGATCATTTCTAAATAATGATCAATTATATAATTGC
ATTATTACTGCTCATGGGTTAATTATAATTTTCTTTATAGTTATACCTATTTTAATTGGA
GGGTTTGGAAATTGATTAATTCCGTTAATATTAGGGGCACCAGACATAGCATTTCCACGA
CTAAATAATTTAAGTTTTTGGWWATTACCTCCATCAATAATTTTATTAGTAACTTCTGCC
CTTGTAGAAAAAGGTGTAGGAACAGGCTGAACAGTTTATCCTCCATTAGCAGCAAACTTA
GCTCATTCTGGACCATCARTAGATKKAGGTATTTTCTCTTTACATTTAGCAGGARCTTCA
TSTATCTTARGAGCACTAAATTTTATTACTACCATCATTAATATACGTTGACAAGGTATA
ACATTAGAACGACTACCTTTATTTATTTGAGCCGTATTTATTASTGCAGTTWTATTAYTA
TTATCGTTACCTGTATTAGCTGCAGCCATTACAAKATTACTAACAGATCGAAACCTAAAT
ACATCATTTTTTGATCCTATGGGTGGAGGAGNYCCAGTTNNNNNNNNNNNNTATGCTTGT
CTCAAAGATTAAGCCATGCATGTCTAAGCACGAACTTTAACACGGTGAAGCTGCGAATGG
CTCATTAGGCCACCCATGATTTCTTAGATCGTACAATCCTACTTGGATAACTGTGGTAAT
TCTAGAGCTAATACATGCAAAAAAGCTCGGACCCTCGCGGGAACGAGCGCGTTTATTAGA
TCAAAACCAATCGGTCCGTCCCGTTGGTGACTCTGGATAACTTCGAGCAGATCGCACGGC
CTCGCGCCGGCGACGGGTCTTTCAAGTGTGTGCCCTATCAACTTTCGATGGTACGCGACC
TGCCTACCATGGTTGTAACGGGTAACGGGGAATCAGGGTTCGATTCCGGAGAGGGAGCAT
GAGAAACGGCTACCACATCCAAGGAAGGCAGCAGGCGCGCAAATTACCCACTCCTAACGC
AGGGAGGTAGTGACGAAAAATAACGATACGGGACTCTAATGAGGCCCCGTAATCGGAATG
AGTACACTTTAAATCCTTTAACGAGGATCAATTGGAGGGCAAGTCTGGTGCCAGCAGCCG
CGGTAATTCCAGCTCCAATAGCGTATATTAAAGTTGTTGCAGTTAAAAAGCTCGTAGTTT
GGTCTCGGGTTTGGGCCGGCGGTTCGCTTCGCGGCGTTACTGCCGGCGCCGACCTACCTG
CCGGTGCGCGCGGTGCTCTTCGCCGAGCGCGCGTGGCCGGAACGTTTACTTTGAAAAAAT
TAGAGTGCTCAAAGCAGGCGTCTCGCCTGAATAGTAGTGCATGGAATAATGGAATAGGAC
CTCGGTTCTATTTTGTTGGTTTTCGGAGCTCGAGGTAATGATTAAGAGGGACGGACGGGG
GCATTCGTATTACGGTGTTAGAGGTGAAATTCTTGGATCGCCGTAAGACGAACTACTGCG
AAAGCATTTGCCAAGAATGTTTTCATTAATCAAGAACGAAAGTCAGAGGTTCGAAGACGA
TCAGATACCGTCGTAGTTCTGACCATAAACGATGTCGACCGGCGATCCGCGGGAGTTGTC
CGAATGACCCCGCGGGCAGCCTCCGGGAAACCAAAGTTTTTGGATTCCGGGGGAAGTATG
GTTGCAAAGCCGAAACTTAAAGGAATTGACGGAAGGGCACCACCAGGAGTGGAGCCTGCG
GCTTAATTTGACTCAACACGGGAAAACTCACCCGGCCCGGACACCGCGAGGATTGACAGA
TTGAGAGCTCTTTCTTGATTCGGTGGGTGGTGGTGCATGGTTCTTAGTTGGTGGAGCGAT
TTGTCTGGTTAATTCCGATAACGAACGAGACTCTAGCCTGCTAAATAGTCCGCCGGTCGG
CGCGACTTCTTAGAGGGACAAGCGGCGTATAGTCGCACGAGATTGAGCAATAACAGGTCT
GTGATGCCCTTA-ATGTTCGGGGCCGCACGCGCGCTACACTGAAGGAATCAGCGTGTCCT
CGCTCCTGGTCCGCAAGGACCGGGTAACCCGTTGAACCTCCTTCGTGCTAGGGATCGGGG
CTTGTAATTCTTCCCCGTGAACGAGGAATTCCCAGTAAGCGCGAGTCATAAGCTCGCGTT
GATTACGTCCCTGCCCTTTGTACACACCGCCCGTCGCTACTACCGATTGGATGGTTTAGT
GAGGTCCTCGGATTGGACCCGTCGCGCGGGGCGACTCGCGCGGCGACGTTCCGAGAAGAC
GATCGAAC

>GloNor
ACATTATATTTAATTTTTGGTGCATGAGCCGCTATAGTAGGCACTGCAATAAGAATTATT
ATTCGAATTGAATTGGCTCAACCAGGCTCATTCTTAAATAATGATCAACTATACAATTGT
ATTATTACTGCTCATGGATTAATTATGATTTTCTTTATAGTTATACCTATTTTAATTGGT
GGGTTTGGAAATTGATTAATTCCTTTAATATTGGGAGCTCCAGACATAGCATTCCCACGA
TTAAACAATTTAAGATTTTGATTATTACCGCCATCAATAATTTTATTGGTTACTTCAGCC
CTTGTAGAAAAAGGCGTAGGAACAGGATGAACAGTTTATCCTCCATTATCTGCTAATTTA
GCACACTCTGGTCCATCTGTAGATTTAGCTATTTTTTCATTACACTTAGCAGGAGCTTCT
TCAATTCTAGGATCATTAAATTTTATTACTACTATTATTAATATACGTTGACAAGGAATG
ACATTAGAACGTCTACCTTTATTTATTTGGGCTGTATTTATTACAGTAATTTTATTATTA
TTATCTTTACCAGTATTAGCAGCAGCTATTACAATATTACTAACAGATCGAAATCTAAAT
ACATCGTTTTTCGATCCAATAGGAGGAGGAGATCCAGTACTTTATCAACATTATGCTTGT
CTCAAAGATTAAGCCATGCATGTCTAAGCACGAACTTTAACACGGTGAAGCTGCGAATGG
CTCATTAGGCCACCCATGATTTCTTAGATCGTACAATCCTACTTGGATAACTGTGGTAAT
TCTAGAGCTAATACATGCAAAAAAGCTCGGACCCTCGCGGGAACGAGCGCGTTTATTAGA
TCAAAACCAATCGGTCCGTCCCGTTGGTGACTCTGGATAACTTCGAGCAGATCGCACGGC
CTCGCGCCGGCGACGGGTCTTTCAAGTGTGTGCCCTATCAACTTTCGATGGTACGCGACC
TGCCTACCATGGTTGTAACGGGTAACGGGGAATCAGGGTTCGATTCCGGAGAGGGAGCAT
GAGAAACGGCTACCACATCCAAGGAAGGCAGCAGGCGCGCAAATTACCCACTCCTAACGC
AGGGAGGTAGTGACGAAAAATAACGATACGGGACTCTAATGAGGCCCCGTAATCGGAATG
AGTACACTTTAAATCCTTTAACGAGGATCAATTGGAGGGCAAGTCTGGTGCCAGCAGCCG
CGGTAATTCCAGCTCCAATAGCGTATATTAAAGTTGTTGCAGTTAAAAAGCTCGTAGTTG
GATCTCGGGTTTGGGCCGGCGGTTCGCTTCGCGGCGTTACTGCCGGCGCCGACCTACCTG
CCGGTGCGCGCGGTGCTCTTCGCCGAGCGCGCGTGGCCGGAACGTTTACTTTGAAAAAAT
TAGAGTGCTCAAAGCAGGCGTCTCGCCTGAATAGTAGTGCATGGAATAATGGAATAGGAC
CTCGGTTCTATTTTGTTGGTTTTCGGAGCTCGAGGTAATGATTAAGAGGGACGGACGGGG
GCATTCGTATTACGGTGTTAGAGGTGAAATTCTTGGATCGCCGTAAGACGAACTACTGCG
AAAGCATTTGCCAAGAATGTTTTCATTAATCAAGAACGAAAGTCAGAGGTTCGAAGACGA
TCAGATACCGTCGTAGTTCTGACCATAAACGATGTCGACCGGCGATCCGCGGGAGTTGTC
CGAATGACCCCGCGGGCAGCCTCCGGGAAACCAAAGTTTTTGGATTCCGGGGGAAGTATG
GTTGCAAAGCCGAAACTTAAAGGAATTGACGGAAGGGCACCACCAGGAGTGGAGCCTGCG
GCTTAATTTGACTCAACACGGGAAAACTCACCCGGCCCGGACACCGCGAGGATTGACAGA
TTGAGAGCTCTTTCTTGATTCGGTGGGTGGTGGTGCATGGTTCTTAGTTGGTGGAGCGAT
TTGTCTGGTTAATTCCGATAACGAACGAGACTCTAGCCTGCTAAATAGTCCGCCGGTCGG
CGCGACTTCTTAGAGGGACAAGCGGCGTATAGTCGCACGAGATTGAGCAATAACAGGTCT
GTGATGCCCTTAGATGTTCGGGGCCGCACGCGCGCTACACTGAAGGAATCAGCGTGTCCT
CGCTCCTGGTCCGCAAGGACCGGGTAACCCGTTGAACCTCCTTCGTGCTAGGGATCGGGG
CTTGTAATTCTTCCCCGTGAACGAGGAATTCCCAGTAAGCGCGAGTCATAAGCTCGCGTT
GATTACGTCCCTGCCCTTTGTACACACCGCCCGTCGCTACTACCGATTGGATGGTTTAGT
GAGGTCCTCGGATTGGACCCGTCGCGCGGGGCGACTCGCGCGGCGACGTTCCGAGAAGAC
GATCGAAC

>GloSp2
ACATTATACCTAATTTTAGGTGCATGAGCTGCTATAGTAGGCACCGCAATAAGAATTATT
ATTCGTATTGAATTAGCTCAACCAGGATCATTTCTTAATAATGATCAATTATATAATTGT
ATTATTACTGCTCATGGATTAATTATAATTTTTTTTATAGTTATACCTATTCTAATTGGT
GGATTCGGAAATTGATTAATTCCTTTAATACTTGGAGCACCAGATATAGCATTCCCACGA
CTAAATAATTTAAGTTTTTGATTACTACCACCATCAATAATTTTACTTGTTACTTCAGCC
CTTGTAGAAAAAGGTGTAGGAACAGGTTGAACAGTTTATCCACCATTATCCGCTAATTTA
GCTCATTCAGGACCTTCTGTAGACTTAGCTATTTTTTCTTTGCATTTAGCTGGAGCATCC
TCAATTCTAGGGTCATTAAACTTTATTACTACAATTATTAATATACGTTGACAAGGTATA
ACATTAGAACGTTTACCTTTATTTATTTGGGCTGTATTTATTACCGTTATTTTATTATTA
TTATCACTACCAGTATTGGCAGCTGCCATTACAATATTATTAACAGATCGAAATTTAAAT
ACATCATTCTTTGATCCTATAGGAGGAGGAGATCCAGTACTTTATCAACATNNNNNNNNN
NNNNNNNNNNNNNNNNNNNNNNNNNNNNNNNNNNNNNNNNNNNNNNNNNNNNNNNNNNNN
NNNNNNNNNNNNNNNNNNNNNNNNNNNNNNNNNNNNNNNNNNNNNNNNNNNNNNNNNNNN
NNNNNNNNNNNNNNNNNNNNNNNNNNNNNNNNNNNNNNNNNNNNNNNNNNNNNNNNNNNN
NNNNNNNNNNNNNNNNNNNNNNNNNNNNNNNNNNNNNNNNNNNNNNNNNNNNNNNNNNNN
NNNNNNNNNNNNNNNNNNNNNNNNNNNNNNNNNNNNNNNNNNNNNNNNNNNNNNNNNNNN
NNNNNNNNNNNNNNNNNNNNNNNNNNNNNNNNNNNNNNNNNNNNNNNNNNNNNNNNNNNN
NNNNNNNNNNNNNNNNNNNNNNNNNNNNNNNNNNNNNNNNNNNNNNNNNNNNNNNNNNNN
NNNNNNNNNNNNNNNNNNNNNNNNNNNNNNNNNNNNNNNNNNNNNNNNNNNNNNNNNNNN
NNNNNNNNNNNNNNNNNNNNNNNNNNNNNNNNNNNNNNNNNNNNNNNNNNNNNNNNNNNN
NNNNNNNNNNNNNNNNNNNNNNNNNNNNNNNNNNNNNNNNNNNNNNNNNNNNNNNNNNNN
NNNNNNNNNNNNNNNNNNNNNNNNNNNNNNNNNNNNNNNNNNNNNNNNNNNNNNNNNNNN
NNNNNNNNNNNNNNNNNNNNNNNNNNNNNNNNNNNNNNNNNNNNNNNNNNNNNNNNNNNN
NNNNNNNNNNNNNNNNNNNNNNNNNNNNNNNNNNNNNNNNNNNNNNNNNNNNNNNNNNNN
NNNNNNNNNNNNNNNNNNNNNNNNNNNNNNNNNNNNNNNNNNNNNNNNNNNNNNNNNNNN
NNNNNNNNNNNNNNNNNNNNNNNNNNNNNNNNNNNNNNNNNNNNNNNNNNNNNNNNNNNN
NNNNNNNNNNNNNNNNNNNNNNNNNNNNNNNNNNNNNNNNNNNNNNNNNNNNNNNNNNNN
NNNNNNNNNNNNNNNNNNNNNNNNNNNNNNNNNNNNNNNNNNNNNNNNNNNNNNNNNNNN
NNNNNNNNNNNNNNNNNNNNNNNNNNNNNNNNNNNNNNNNNNNNNNNNNNNNNNNNNNNN
NNNNNNNNNNNNNNNNNNNNNNNNNNNNNNNNNNNNNNNNNNNNNNNNNNNNNNNNNNNN
NNNNNNNNNNNNNNNNNNNNNNNNNNNNNNNNNNNNNNNNNNNNNNNNNNNNNNNNNNNN
NNNNNNNNNNNNNNNNNNNNNNNNNNNNNNNNNNNNNNNNNNNNNNNNNNNNNNNNNNNN
NNNNNNNNNNNNNNNNNNNNNNNNNNNNNNNNNNNNNNNNNNNNNNNNNNNNNNNNNNNN
NNNNNNNNNNNNNNNNNNNNNNNNNNNNNNNNNNNNNNNNNNNNNNNNNNNNNNNNNNNN
NNNNNNNNNNNNNNNNNNNNNNNNNNNNNNNNNNNNNNNNNNNNNNNNNNNNNNNNNNNN
NNNNNNNNNNNNNNNNNNNNNNNNNNNNNNNNNNNNNNNNNNNNNNNNNNNNNNNNNNNN
NNNNNNNNNNNNNNNNNNNNNNNNNNNNNNNNNNNNNNNNNNNNNNNNNNNNNNNNNNNN
NNNNNNNNNNNNNNNNNNNNNNNNNNNNNNNNNNNNNNNNNNNNNNNNNNNNNNNNNNNN
NNNNNNNNNNNNNNNNNNNNNNNNNNNNNNNNNNNNNNNNNNNNNNNNNNNNNNNNNNNN
NNNNNNNN

>GloChe
ACATTATACCTAATTTTAGGTGCGTGAGCTGCTATAGTAGGCACCGCAATAAGAATTATT
ATTCGTATTGAATTAGCTCAACCAGGATCATTTCTTAATAATGATCAATTATATAATTGT
ATTATTACTGCTCATGGATTAATTATAATTTTTTTTATAGTTATACCTATTCTAATTGGT
GGATTCGGAAATTGGTTAATTCCTTTAATACTTGGAGCACCAGATATAGCATTCCCACGA
CTTAATAATTTAAGTTTTTGGTTGCTTCCACCATCAATAATTTTACTTGTTACTTCAGCT
CTTGTAGAAAAAGGTGTAGGAACAGGTTGAACAGTTTATCCACCATTATCCGCTAATTTA
GCACACTCTGGACCTTCTGTAGATTTAGCTATTTTTTCTTTACACTTAGCTGGAGCATCT
TCAATTTTAGGGTCATTAAATTTTATTACTACAATTATCAATATACGTTGACAAGGTATA
ACATTAGAACGTCTACCTTTATTTATTTGAGCTGTATTTATTACAGTTATTTTACTATTA
TTATCGCTACCAGTTTTAGCAGCAGCTATTACAATATTACTAACAGATCGAAACCTGAAC
ACATCATTCTTTGACCCTATAGGAGGAGGAGATCCAGTACTTTATCAACATTATGCTTGT
CTCAAAGATTAAGCCATGCATGTCTAAGCACGAACTTTAACACGGTGAAGCTGCGAATGG
CTCATTAGGCCACCCATGATTTCTTAGATCGTACAATCCTACTTGGATAACTGTGGTAAT
TCTAGAGCTAATACATGCAAAAAAGCTCGGACCCTCGCGGGAACGAGCGCGTTTATTAGA
TCAAAACCAATCGGTCCGTCCCGTTGGTGACTCTGGATAACTTCGAGCAGATCGCACGGC
CTCGCGCCGGCGACGGGTCTTTCAAGTGTGTGCCCTATCAACTTTCGATGGTACGCGACC
TGCCTACCATGGTTGTAACGGGTAACGGGGAATCAGGGTTCGATTCCGGAGAGGGAGCAT
GAGAAACGGCTACCACATCCAAGGAAGGCAGCAGGCGCGCAAATTACCCACTCCTAACGC
AGGGAGGTAGTGACGAAAAATAACGATACGGGACTCTAATGAGGCCCCGTAATCGGAATG
AGTACACTTTAAATCCTTTAACGAGGATCAATTGGAGGGCAAGTCTGGTGCCAGCAGCCG
CGGTAATTCCAGCTCCAATAGCGTATATTAAAGTTGTTGCAGTTAAAAAGCTCGTAGTTG
GATCTCGGGTTTGGGCCGGCGGTTCGCTTCGCGGCGTTACTGCCGGCGCCGACCTACCTG
CCGGTGCGCGCGGTGCTCTTCGCCGAGCGCGCGTGGCCGGAACGTTTACTTTGAAAAAAT
TAGAGTGCTCAAAGCAGGCGTCTCGCCTGAATAGTAGTGCATGGAATAATGGAATAGGAC
CTCGGTTCTATTTTGTTGGTTTTCGGAGCTCGAGGTAATGATTAAGAGGGACGGACGGGG
GCATTCGTATTACGGTGTTAGAGGTGAAATTCTTGGATCGCCGTAAGACGAACTACTGCG
AAAGCATTTGCCAAGAATGTTTTCATTAATCAAGAACGAAAGTCAGAGGTTCGAAGACGA
TCAGATACCGTCGTAGTTCTGACCATAAACGATGTCGACCGGCGATCCGCGGGAGTTGTC
CGAATGACCCCGCGGGCAGCCTCCGGGAAACCAAAGTTTTTGGATTCCGGGGGAAGTATG
GTTGCAAAGCCGAAACTTAAAGGAATTGACGGAAGGGCACCACCAGGAGTGGAGCCTGCG
GCTTAATTTGACTCAACACGGGAAAACTCACCCGGCCCGGACACCGCGAGGATTGACAGA
TTGAGAGCTCTTTCTTGATTCGGTGGGTGGTGGTGCATGGTTCTTAGTTGGTGGAGCGAT
TTGTCTGGTTAATTCCGATAACGAACGAGACTCTAGCCTGCTAAATAGTCCGCCGGTCGG
CGCGACTTCTTAGAGGGACAAGCGGCGTATAGTCGCACGAGATTGAGCAATAACAGGTCT
GTGATGCCCTTAGATGTTCGGGGCCGCACGCGCGCTACACTGAAGGAATCAGCGTGTCCT
CGCTCCTGGTCCGCAAGGACCGGGTAACCCGTTGAACCTCCTTCGTGCTAGGGATCGGGG
CTTGTAATTCTTCCCCGTGAACGAGGAATTCCCAGTAAGCGCGAGTCATAAGCTCGCGTT
GATTACGTCCCTGCCCTTTGTACACACCGCCCGTCGCTACTACCGATTGGATGGTTTAGT
GAGGTCCTCGGATTGGACCCGTCGCGCGGGGCGACTCGCGCGGCGACGTTCCGAGAAGAC
GATCGAAC

>HaeGhi
ACACTATATTTCATATTAGGTGCATGAGCTGCTATAGTAGGAACAGCTATAAGTATTATT
ATCCGTATTGAATTAGCTCAGCCGGGGTCATTTTTAGAAAATGATCAGTTATATAACTGT
ATAATTACAGCTCATGGATTAATTATAATTTTTTTCATAGTTATACCTATCTTAATTGGT
GGATTTGGTAATTGATTAATTCCATTAATAATTGGAGCACCAGACATAGCATTTCCCCGA
TTAAATAATCTTAGGTTTTGATTGTTACCACCATCTATAATTTTATTAGTTACATCTGCT
TTAGTAGAAAAGGGGGTAGGAACAGGATGAACAGTTTATCCACCTCTCGCTAGGAATATT
GCTCACGCTGGACCATCTGTGGACCTAGCCATCTTTTCCTTACATCTAGCTGGAGCTTCA
TCCATTTTAGGCTCTTTAAACTTTATAACTACTGTATTAAATATACGTTGACAAGGTATA
CAAATTGAACGTCTTCCATTATTCGTTTGAGCAGTATTTATTACAGTAATTTTACTATTA
CTTTCCCTCCCAGTTTTAGCTGCTGCTATTACTATACTTCTTACTGATCGTAATTTAAAT
ACTACTTTCTTCGACCCTATGGGTGGTGGGGACCCAGTATTATATCAACACTATGCTTGT
CTCAAAGATTAAGCCATGCATGTCTAAGCACAAACTTTAACACGGTGAAGCTGCGAATGG
CTCATTAGGCCACCCATGATTTCTTAGATCGTACAATCCTACTTGGATAACTGTGGTAAT
TCTAGAGCTAATACATGCAAAAAAGCTCGGACCCTCGCGGGAACGAGCGCGTTTATTAGA
TCAAAACCAATCGGTCCGTCCCGTTGGTGACTCTGGATAACTTCGAGCAGATCGCACGGC
CTCGAGCCGGCGACGTATCTTTCAAGTGTGTGCCCTATCAACTTTCGATGGTACGCGACC
TGCCTACCATGGTTGTAACGGGTAACGGGGAATCAGGGTTCGATTCCGGAGAGGGAGCAT
GAGAAACGGCTACCACATCCAAGGAAGGCAGCAGGCGCGCAAATTACCCACTCCTAACGC
AGGGAGGTAGTGACGAAAAATAACGATACGGGACTCTAATGAGGCCCCGTAATCGGAATG
AGTACACTTTAAATCCTTTAACGAGGATCAATTGGAGGGCAAGTCTGGTGCCAGCAGCCG
CGGTAATTCCAGCTCCAATAGCGTATATTAAAGTTGTTGCAGTTAAAAAGCTCGTAGTTG
GATCTCGGGTTTGGGCCGGCGGTTCGCTTCGCGGCGTTACTGCCGGCGCCGACCTACCTG
CCGGTGCGTGCGGTGCTCTTCGCCGAGCGCGCGTGGCCGGAACGTTTACTTTGAAAAAAT
TAGAGTGCTCAAAGCAGGCGTCTCGCCTGAATAGTAGTGCATGGAATAATGGAATAGGAC
CTCGGTTCTATTTTGTTGGTTTTCGGAGCTCGAGGTAATGATTAAGAGGGACGGACGGGG
GCATTCGTATTACGGTGTTAGAGGTGAAATTCTTGGATCGCCGTAAGACGAACTACTGCG
AAAGCATTTGCCAAGAATGTTTTCATTAATCAAGAACGAAAGTCAGAGGTTCGAAGACGA
TCAGATACCGTCGTAGTTCTGACCATAAACGATGTCGACCGGCGATCCGCGGGAGTTGTC
CGAATGACCCCGCGGGCAGCCTCCGGGAAACCAAAGTTTTTGGATTCCGGGGGAAGTATG
GTTGCAAAGCCGAAACTTAAAGGAATTGACGGAAGGGCACCACCAGGAGTGGAGCCTGCG
GCTTAATTTGACTCAACACGGGAAAACTCACCCGGCCCGGACACCGCGAGGATTGACAGA
TTGAGAGCTCTTTCTTGATTCGGTGGGTGGTGGTGCATGGTTCTTAGTTGGTGGAGCGAT
TTGTCTGGTTAATTCCGATAACGAACGAGACTCTAGCCTGCTAAATAGTCCGCCGGTCGG
CGCGACTTCTTAGAGGGACAAGCGGCGTATAGTCGCACGAGATTGAGCAATAACAGGTCT
GTGATGCCCTTAGATGTTCGGGGCCGCACGCGCGCTACACTGAAGGAATCAGCGTGTCCT
CGCTCCTGGTCCGCAAGGACCGGGTAACCCGTTGAACCTCCTTCGTGCTAGGGATCGGGG
CTTGTAATTCTTCCCCGTGAACGAGGAATTCCCAGTAAGCGCGAGTCATAAGCTCGCGTT
GATTACGTCCCTGCCCTTTGTACACACCGCCCGTCGCTACTACCGATTGGATGGTTTAGT
GAGGTCCTCGGATTGGACCCGTCGAGCGGGGCAACCCGCGCGGCGGCGTTCCGAGAAGAC
GATCGAAC

>HaeGra
ACATTGTATTTTATACTGTGTGCATGAGCTGCTATAGTAGGAACAGCTATAAGAATTATT
ATTCGTATTGAATTAGCTCAACCTGGATCATTTTTAGAAAATGATCAACTATATAATTGT
ATAATTACTGCACACGGACTTATTATAATTTTCTTTATGGTAATACCTATTTTAATTGGG
GGGTTTGGTAATTGATTAATTCCATTAATAATTGGGGCTCCAGATATAGCATTTCCTCGT
CTTAATAACTTAAGATTTTGACTTTTACCACCATCTATAATTTTACTAGTCACATCTGCC
CTAGTAGAGAAGGGGGTAGGAACTGGATGAACTGTCTATCCACCTCTTGCTAGCAACCTG
GCTCACGCCGGTCCATCAGTAGATTTAGCTATTTTCTCTCTACATTTGGCTGGAGCTTCA
TCTATTTTAGGATCCTTAAATTTTATAACTACTGTATTAAATATACGCTGACAAGGTATA
CAAATTGAGCGACTCCCTTTATTTGTCTGAGCAGTATTTATTACCGTAGTCTTATTATTA
CTCTCCCTCCCAGTTTTAGCTGCTGCTATTACCATACTCTTAACAGATCGAAATTTAAAT
ACTACTTTTTTTGATCCAATAGGTGGAGGAGATCCAGTATTATATCAACACTATGCTTGT
CTCAAAGATTAAGCCATGCATGTCTAAGCACAAACTTTAACACGGTGAAGCTGCGAATGG
CTCATTAGGCCACCCATGATTTCTTAGATCGTACAATCCTACTTGGATAACTGTGGTAAT
TCTAGAGCTAATACATGCAAAAAAGCTCGGACCCTCGCGGGAACGAGCGCGTTTATTAGA
TCAAAACCAATCGGTCCGTCCCGTTGGTGACTCTGGATAACTTCGAGCAGATCGCACGGC
CTCGAGCCGGCGACGTATCTTTCAAGTGTGTGCCCTATCAACTTTCGATGGTACGCGACC
TGCCTACCATGGTTGTAACGGGTAACGGGGAATCAGGGTTCGATTCCGGAGAGGGAGCAT
GAGAAACGGCTACCACATCCAAGGAAGGCAGCAGGCGCGCAAATTACCCACTCCTAACGC
AGGGAGGTAGTGACGAAAAATAACGATACGGGACTCTAATGAGGCCCCGTAATCGGAATG
AGTACACTTTAAATCCTTTAACGAGGATCAATTGGAGGGCAAGTCTGGTGCCAGCAGCCG
CGGTAATTCCAGCTCCAATAGCGTATATTAAAGTTGTTGCAGTTAAAAAGCTCGTAGTTG
GATCTCGGGTTTGGGCCGGCGGTTCGCTTCGCGGCGTTACTGCCGGCGCCGACCTACCTG
CCGGTGCGTGCGGTGCTCTTCGCCGAGCGCGCGTGGCCGGAACGTTTACTTTGAAAAAAT
TAGAGTGCTCAAAGCAGGCGTCTCGCCTGAATAGTAGTGCATGGAATAATGGAATAGGAC
CTCGGTTCTATTTTGTTGGTTTTCGGAGCTCGAGGTAATGATTAAGAGGGACGGACGGGG
GCATTCGTATTACGGTGTTAGAGGTGAAATTCTTGGATCGCCGTAAGACGAACTACTGCG
AAAGCATTTGCCAAGAATGTTTTCATTAATCAAGAACGAAAGTCAGAGGTTCGAAGACGA
TCAGATACCGTCGTAGTTCTGACCATAAACGATGTCGACCGGCGATCCGCGGGAGTTGTC
CGAATGACCCCGCGGGCAGCCTCCGGGAAACCAAAGTTTTTGGATTCCGGGGGAAGTATG
GTTGCAAAGCCGAAACTTAAAGGAATTGACGGAAGGGCACCACCAGGAGTGGAGCCTGCG
GCTTAATTTGACTCAACACGGGAAAACTCACCCGGCCCGGACACCGCGAGGATTGACAGA
TTGAGAGCTCTTTCTTGATTCGGTGGGTGGTGGTGCATGGTTCTTAGTTGGTGGAGCGAT
TTGTCTGGTTAATTCCGATAACGAACGAGACTCTAGCCTGCTAAATAGTCCGCCGGTCGG
CGCGACTTCTTAGAGGGACAAGCGGCGTATAGTCGCACGAGATTGAGCAATAACAGGTCT
GTGATGCCCTTAGATGTTCGGGGCCGCACGCGCGCTACACTGAAGGAATCAGCGTGTCCT
CGCTCCTGGTCCGCAAGGACCGGGTAACCCGTTGAACCTCCTTCGTGCTAGGGATCGGGG
CTTGTAATTCTTCCCCGTGAACGAGGAATTCCCAGTAAGCGCGAGTCATAAGCTCGCGTT
GATTACGTCCCTGCCCTTTGTACACACCGCCCGTCGCTACTACCGATTGGATGGTTTAGT
GAGGTCCTCGGATTGGACCCGTCGAGCGGGGCAACCCGCGCGGCGGCGTTCCGAGAAGAC
GATCGAAC

>HaeLut
NNNNNATACNTNNNNNNNNGGGCCTGAGCTGCTATWGTAGGCNCTGCTATAAGAATCATT
ATTCGAATTGAGTTAGCTCAACCCGGATCATTTCTAGAGAATGACCAACTATATAATTGT
ATAATCACTGCTCATGGTTTAATTATGATTTYCTTCATAGTAATGCCTATCCTAATTGGA
GGGTTTGGAAATTGATTAATTCCTTTAATAATTGGGGCACCTGATATAGCATTTCCACGK
KKAAATAACCTTAGATTTTGACTTTTGCCTCCATCTATAATTCGACTAGTTACATCAGCA
CTAGTAGAAAAAGGAGTAGGTACAGGATGAACCGTCTACCCCCCCCTAGCAAGTAATATT
GCTCATTCAGGCCCTTCAGTAGACTTAGCCATTTTCTCCTTACATCTCGCAGGAGCCYCC
TCTATCCYAGGTTCTTKAWMYYYTATGACTACTGTAATCAATATACGTTGACAAGGTATA
CAAATTGAACGACTACCCCTATTTGTATGAGCTGTATTCATTACAGTAATTTTACTATTA
TTATCTTTACCAGTACTAGCAGCAGCTATTACTATATTACTAACTGATCGTAATCTTAAT
ACAACCTTCTTTGACCCTATAGGAGGAGGGGACCCAGNNNNNNNNNNNNNNTATGCTTGT
CTCAAAGATTAAGCCATGCATGTCTAAGCTCATACCTTTACACGGTGAAGCTGCGAATGG
CTCATTAGGCCACCCATGATTTATTAGATCGTACTATTCTACTTGGATAACTGTGGTAAT
TCTAGAGCTAATACATGCAACCAAGCTCTGACCCGCGAGGGGAGGAGCGCGTTTATTAGA
TCAAAACCAATCGGACCGTAACGATGGTGACTCTGGATAACTTCGGGCGGATCGCATGAC
CTCGAGTCGGCGACAGATCTTTCAAGTGTGTGCCCTATCAACTTTCGATGGTACGCGACT
TGCCTACCATGGTAGTAACGGGTAACGGGGAATCAGGGTTCGATTCCGGAGAGGGAGCAT
GAGAAACGGCTACCACATCCAAGGAAGGCAGCAGGCGCGCAAATTACCCACTCCTAACTC
AGGGAGGTAGTGACGAAAAATAACGATACGGGACTCATATGAGGCCGCGTGATCGGAATG
AGTACACTTTAAATCCTTTAACGAGGATCAATTGGAGGGCAAGTCTGGTGCCAGCAGCCG
CGGTAATTCCAGCTCCAATAGCGTATATTAAAGTTGTTGCAGTTAAAAAGCT-GTAGTTG
GATCTCGGGTTTGGGCCGGCGGTTCGCTTCGCGGCGTTACTGCCGGCGCCGACCTACCTG
CCGGTGCGTGCGGTGCTCTTCGCCGAGCGCGCGTGGCCGGAACGTTTACTTTGAAAAAAT
TAGAGTGCTCAAAGCAGGCGTCTCGCCTGAATAGTAGTGCATGGAATAATGGAATAGGAC
CTCGGTTCTATTTTGTTGGTTTTCGGAGCTCGAGGTAATGATTAAGAGGGACGGACGGGG
GCATTCGTATTACGGTGTTAGAGGTGAAATTCTTGGATCGCCGTAAGACGAACTACTGCG
AAAGCATTTGCCAAGAATGTTTTCATTAATCAAGAACGAAAGTCAGAGGTTCGAAGACGA
TCAGATACCGTCGTAGTTCTGACCATAAACGATGTCGACCGGCGATCCGCGGGAGTTGTC
CGAATGACCCCGCGGGCAGCCTCCGGGAAACCAAAGTTTTTGGATTCCGGGGGAAGTATG
GTTGCAAAGCCGAAACTTAAAGGAATTGACGGAAGGGCACCACCAGGAGTGGAGCCTGCG
GCTTAATTTGACTCAACACGGGAAAACTCACCCGGCCCGGACACCGCGAGGATTGACAGA
TTGAGAGCTCTTTCTTGATTCGGTGGGTGGTGGTGCATGGTTCTTAGTTGGTGGAGCGAT
TTGTCTGGTTAATTCCGATAACGAACGAGACTCTAGCCTGCTAAATAGTCCGCCGGTCGG
CGCGACTTCTTAGAGGGACAAGCGGCGTATAGTCGCACGAGATTGAGCAATAACAGGTCT
GTGATGCCCTTAGATGTTCGGGGCCGCACGCGCGCTACACTGAAGGAATCAGCGTGTCCT
CGCTCCTGGTCCGCAAGGACCGGGTAACCCGTTGAACCTCCTTCGTGCTAGGGATCGGGG
CTTGTAATTCTTCCCCGTGAACGAGGAATTCCCAGTAAGCGCGAGTCATAAGCTCGCGTT
GATTACGTCCCTGCCCTTTGTACACACCGCCCGTCGCTACTACCGATTGGATGGTTTAGT
GAGGTCCTCGGATTGGACCCGTCGAGCGGGGCGACCCGCGCGGCGGCGTTCCGAGAAGAC
GATCGAAC

>HelElo
ACTCTATACTTTATATTTGGTGCCTGAGCTGCTATAGTTGGCACAGCTATAAGTATAATT
ATTCGAATTGAATTAGCTCAACCAGGCTCATTTCTTTGTAACGATCAACTATATAACTGT
ATAATTACAGCCCACGGTCTAATTATAATTTTTTTCATGGTAATACCAATTCTAATTGGT
GGATTTGGAAACTGATTAATTCCCCTAATAATTGGAGCTCCAGATATAGCCTTCCCACGG
CTAAATAATCTAAGATTTTGACTATTACCTCCATCTCTTATTCTCCTAGTCACATCAGCC
CTAGTAGAAAAGGGAGCAGGTACAGGATGAACAGTCTATCCCCCACTAGCAGCAAATTTA
GCACACTCCGGTCCATCTGTAGATCTTGCTATTTTCTCTCTTCACCTAGCGGGGGCTTCA
TCAATTCTTGGTTCTTTAAATTTTATAACAACTGTAATTAATATACGATGACAAGGAATA
CAAATTGAACGACTTCCATTATTTGTATGAGCTGTATTTATTACTGTAGTACTACTCCTT
TTATCACTTCCAGTACTTGCTGCTGGTATTACTATACTATTAACTGATCGAAATTTAAAT
ACATCCTTTTTCGACCCAATAGGGGGAGGAGACCCAGTATTATACCAACACTATGCTTGT
CTCAAAGATTAAGCCATGCATGTCTAAGCACAAACTTTAACACGGTGAAGCTGCGAATGG
CTCATTAGGCCACCCATGATTTCTTAGATCGTACAATCCTACTTGGATAACTGTGGTAAT
TCTAGAGCTAATACATGCAAAAAAGCTCGAACCCTAGCTGGAACGAGCGCGTTTATTAGA
TCAAAACCAATCGGTCCGTCCCGTTGGTGACTCTGGATAACTTTGAGCAGATCGCATGGC
CTCGAGCCGGCGACGTATCTTTCAAGTGTGTGCCCTATCAACTGTCGATGGTAAGTGATT
TGCTTACCATGGTTGTAACGGGTAACGGGGAATCAGGGTTCGATTCCGGAGAGGGAGCAT
GAGAAACGGCTACCACATCCAAGGAAGGCAGCAGGCGCGCAAATTACCCATTCCTAACTC
AGGGAGGTAGTGACGAAAAATAACGATACGGGACTCTAATGAGGCCCCGTAATCGGAATG
AGTACACCTTAAATCCTTTANNNNNNNNNNNNNNNNNNNNNNNNNNNNNNNNNNNNNNNN
NNNNNNNNNCAGCTCCAATAGCGTATATTAAAGTTGTTGCAGTTAAAAAGCTCGTAGTTG
GATCTCGGGTTTGGGCCGGTGGTTCGCCTCGCGGCGTGACTGCCGGAATCGACCTACCTG
TCGGTACGCGCGGTGCTCTTCGCCGAGCGCGTGTGGCCGGCGCGTTTACTTTGAAAAAAT
TAGAGTGCTCAAAGCAGGCGTTTCGCCTGAATAGTAGTGCATGGAATAATAGAATAGGAC
CTCGGTTCTATTTTGTTGGTTTTCGGAGCTCGAGGTAATGATTAAGAGGGACGGACGGGG
GCATTCGTATTACGGTGTTAGAGGTGAAATTCTTGGATCGCCGTAAGACGAACTACTGCG
AAAGCATTTGCCAAGAATGTTTTCATTAATCAAGAACGAAAGTCAGAGGTTCGAAGACGA
TCAGATACCGTCGTAGTTCTGACCATAAACGATGTCGACCGGCGATCCGCGGACGTTGTC
CGAATGACTCCGCGGGCAGCCTTCGGGAAACCAAAGTTTTTGGATTCCGGGGGAAGTATG
GTTGCAAAGCCGAAACTTAAAGGAATTGACGGAAGGGCACCACCAGGAGTGGAGCCTGCG
GCTTAATTTGACTCAACACGGGAAAACTCACCCGGCCCGGACACCGCGAGGATTGACAGA
TTGAGAGCTCTTTCTTGATTCGGTGGGTGGTGGTGCATGGTTCTTAGTTGGTGGAGCGAT
TTGTCTGGTTAATTCCGATAACGAACGAGACTCTGACCTGCTAAATAGTCCGCCGGTCGG
CGCGACTTCTTAGAGGGACAAGCGGCGTTTAGTCGCACGAGATTGAGCAATAACAGGTCT
GTGATGCCCTTAGATGTTCGGGGCCGCACGCGCGCTACACTGAAGGAATCAGCGTGTCCT
CGCTCCTGGTCCGCAAGGACCGGGTAACCCGTTGAACCTCCTTCGTGCTAGGGATCGGGG
CTTGTAATTCTTCCCCGTGAACGAGGAATTCCCAGTAAGCGCGAGTCATAAGCTCGCGTT
GATTACGTCCCTGCCCTTTGTACACACCGCCCGTCGCTACTACCGATTGGATGGTTTAGT
GAGGTCCTCGGATCGGACCCGTCGAGCGGGGNNNNNNNNNNNNNNNNNNNNNNNNNNNNN
NNNNNNNN

>HelFus
ACATTGTACTTTATATTCGGAGCTTGAGCAGCCATGGTAGGGACGGCCATAAGAATTATT
ATTCGAATTGAATTGGCTCAACCAGGATCATTTCTATGTAATGACCAACTATATAACTGC
ATAATCACAGCACACGGACTCATCATAATTTTCTTCATAGTTATACCAATTCTAATTGGT
GGATTTGGGAACTGACTTATCCCACTAATAATTGGTGCACCAGACATAGCATTCCCACGA
TTAAATAATCTTAGATTTTGATTGCTGCCACCATCACTAATCCTTTTAGTCACATCTGCC
CTAGTAGAGAAAGGGGCTGGAACAGGATGAACCGTATATCCACCATTAGCCGCCAATCTA
GCTCATTCAGGACCTTCTGTAGACTTAGCAATTTTCTCTCTTCACCTAGCTGGTGCCTCA
TCAATCCTAGGATCCTTAAACTTTATAACAACTGTCATCAATATACGATGACAAGGAATA
CAAATCGAACGTTTACCATTATTTGTCTGAGCAGTATTTATTACTGTTATTCTTCTATTG
TTATCTCTCCCAGTTTTAGCTGCCGGAATTACAATGCTTCTTACAGACCGCAACTTAAAT
ACAGCCTTCTTTGACCCAATTGGAGGTGGAGACCCAGTATTATACCAACACTATGCTTGT
CTCAAAGATTAAGCCATGCATGTCTAAGCACAAACTTTAACACGGTGAAGCTGCGAATGG
CTCATTAGGCCACCCATGATTTCTTAGATCGTACATTTCTACTTGGATAACTGTGGTAAT
TCTAGAGCTAATACATGCAAAAAAGCTCGGACCCTAGCTGGAACGAGCGCGTTTATTAGA
TCAAAACCAATCGGACCGTCCTATTGGTGACTCTGAATAACTTTGAGCAGATCGCACGGC
CTCGAGCTGGCGACGTATCTTTCAAGTGTGTGCCCTATCAACTTTCGATGGTACGCGACT
TGCCTACCATGGTTGTAACGGGTAACGGAGAATCAGGGTTCGATTCCGGAGAGGGAGCAT
GAGAAACGGCTACCACATCCAAGGAAGGCAGCAGGCGCGCAAATTACCCACTCCTAACGC
AGGGAGGTAGTGACGAAAAATAACGATACGGGACTCTAATGAGGCCCCGTAATCGGAATG
AGTACACTTTAAATCCTTTAACGAGGATCAATTGGAGGGCAAGTCTGGTGCCAGCAGCCG
CGGTAATTCCAGCTCCAATAGCGTATATTAAAGTTGTTGCAGTTAAAAAGCTCGTAGTTG
GATCTCGGGTTTGGGCCGGCGGTTCGCCTCGCGGTGTTACTGCCG-CGCCGACCTACCTG
CCGGTGCGTGCGGTGCTCTTCGCCGAGCGCGCGTGGCCGGAACGTTTACTTTGAAAAAAT
TAGAGTGCTCAAAGCAGGCGTCTCGCTTGAATAGTAGTGCATGGAATAATAGAATAGGAC
CTCGGTTCTATTTTGTTGGTTTTCGGAGCTCGAGGTAATGATTAAGAGGGACGGACGGGG
GCATTCGTATTACGGTGTTAGAGGTGAAATTCTTGGATCGCCGTAAGACGAACTACTGCG
AAAGCATTTGCCAAGAATGTTTTCATTAATCAAGAACGAAAGTCAGAGGTTCGAAGACGA
TCAGATACCGTCGTAGTTCTGACCATAAACGATGTCGACCGGCGATCCGCGGGAGTTGTC
CGAATGACCCCGCGGGCAGCCTCCGGGAAACCAAAGTTTTTGGATTCCGGGGGAAGTATG
GTTGCAAAGCCGAAACTTAAAGGAATTGACGGAAGGGCACCACCAGGAGTGGAGCCTGCG
GCTTAATTTGACTCAACACGGGAAAACTCACCCGGCCCGGACACCGCGAGGATTGACAGA
TTGAGAGCTCTTTCTTGATTCGGTGGGTGGTGGTGCATGGTTCTTAGTTGGTGGAGCGAT
TTGTCTGGTTAATTCCGATAACGAACGAGACTCTAGCCTGCTAAATAGTCCGCCGGTCGG
CGCGACTTCTTAGAGGGACAAGCGGCGTTTAGTCGCACGAGATTGAGCAATAACAGGTCT
GTGATGCCCTTAGATGTTCGGGGCCGCACGCGCGCTACACTGAAGGAATCAGCGTGTCCT
CGCTCCTGGTCCGCAAGGACCGGGTAACCCGTTGAACCTCCTTCGTGCTAGGGATCGGGG
CTTGTAATTCTTCCCCGTGAACGAGGAATTCCCAGTAAGCGCGAGTCATAAACTCGCGTT
GATTACGTCCCTGCCCTTTGTACACACCGCCCGTCGCTACTACCGATTGGATGGTTTAGT
GAGGTCCTCGGATTGAACCCGTCGAGCGGGGTTTCCCGCCCGGCGGCGTATCGAGAAGAC
GATCGAAC

>HelNun
NNNNNNNNNNNNNNNNNNGGAGCATGAGCTGCTATAGTAGGAACTGCTATAAGCATAATT
ATCCGAATTGAATKAGCACAACCTGGATCGCTCTTATGTAATGATCAACTTTATAACTGT
ATAATTACTGCACATGGCTTAATTATAATTTTCTTCATAGTAATACCTATTTTAATTGGA
GGGTTTGGAAACTGATTAATCCCACTAATGATTGGAGCACCTGATATGGCATTTCCCCGG
CTTAATAATCTTAGATTTTGACTTCTACCCCCATCACTAATTCTTTTAGTCACTTCAGCC
TTGGTAGAAAAAGGTGCTGGAACAGGATGAACTGTATATCCACCACTTGCAGCCAACCTG
GCTCACTCTGGGCCTTCTGTAGACCTGGCAATTTTCTCTCTTCATCTAGCTGGAGCATCA
TCAATTCTAGGATCTTTAAACTTTATAACTACAGTAATTAATATACGTTGACAAGGAATA
CAAATCGAGCGTCTTCCATTATTTGTATGAGCAGTTTTTATTACAGTAGTATTACTACTA
CTATCCCTACCAGTTCTAGCTGCAGGTATTACAATGCTACTCACAGATCGAAACCTTAAT
ACTTCATTCTTTGANNNNNNNNNNNNNNNNNNNNNNNNNNNNNNNNNNNNNTATGCTTGT
-TCAAAGATTAAGCCATGCATGTCTAAGCACAAACTTTAACACGGTGAAGCTGCGAATGG
CTCATTAGGCCACCCATGATTTCTTAGATCGTACAATCCTACTTGGATAACTGTGGTAAT
TCTAGAGCTAATACATGCAAAAAAGCTCGAACCCTCGCTGGAACGAGCGCGTTTATTAGA
TCAAAACCAATCGGTCCGTCCCGTTGGTGACTCTGGATAACTTTGAGCAGATCGCATGGC
CTCGAGCCGGCGACGTATCTTTCAAGTGTGTGCCCTATCAACTTTCGATGGTAAGTGATT
TGCCTACCATGGTTGTAACGGGTAACGGGGAATCAGGGTTCGATTCCGGAGAGGGAGCAT
GAGAAACGGCTACCACATCCAAGGAAGGCAGCAGGCGCGCAAATTACCCACTCCTAACTC
AGGGAGGTAGTGACGAAAAATAACGATACGGGACTCTAATGAGGCCCCGTAATCGGAATG
AGTACACCTTAAATCCTTTAACGAGGATCAATTGGAGGGCAAGTCTGGTGCCAGCAGCCG
CGGTAATTCCAGCTCCAATAGCGTATATTAAAGTTGTTGCAGTTAAAAAGCTCGTAGTTG
GATCTCGGGTTTGGGCCGGCGGTTCGCCTCGCGGCGTTACTGCCGGACTCGACCTACCTG
CCGGTGCGTGCGGTGCTCTTCGCCGAGCGCGCGTGGCCGGCGCGTTTACTTTGAAAAAAT
TAGAGTGCTCAAAGCAGGCGTTTCGCCTGAATAGTAGTGCATGGAATAATAGAATAGGAC
CTCGGTTCTATTTTGTTGGTTTTCGGAGCTCGAGGTAATGATTAAGAGGGACGGACGGGG
GCATTCGTATTACGGTGTTAGAGGTGAAATTCTTGGATCGCCGTAAGACGAACTACTGCG
AAAGCATTTGCCAAGAATGTTTTCATTAATCAAGAACGAAAGTCAGAGGTTCGAAGACGA
TCAGATACCGTCGTAGTTCTGACCATAAACGATGTCGACCGGCGATCCGCGGACGTTGTC
CGAATGACTCCGCGGGCAGCCTTCGGGAAACCAAAGTTTTTGGATTCCGGGGGAAGTATG
GTTGCAAAGCCGAAACTTAAAGGAATTGACGGAAGGGCACCACCAGGAGTGGAGCCTGCG
GCTTAATTTGACTCAACACGGGAAAACTCACCCGGCCCGGACACCGCGAGGATTGACAGA
TTGAGAGCTCTTTCTTGATTCGGTGGGTGGTGGTGCATGGTTCTTAGTTGGTGGAGCGAT
TTGTCTGGTTAATTCCGATAACGAACGAGACTCTAGCCTACTAAATAGTCCTCCGGTCGG
CGCGACTTCTTAGAGGGACAAACGGCGTTTAGTCGCACGAGATTGAGCAATAACAGGTCT
GTGATGCCCTTAGATGTTCGGGGCCGCACGCGCGCTACACTGAAGGAATCAGCGTGTCCT
CACTCCTGGTCCGCAAGGACCGGGTAACCCGTTGAACCTTCTTCGTGCTAGGGATCGGGG
CTTGTAATTCTTCCCCGTGAACGAGGAATTCCCAGTAAGCGCGAGTCATAAGCTCGCGTT
GATTACGTCCCTGCCCTTTGTACACACCGCCCGTCGCTACTACCGATTGGATGGTTTAGT
GAGGTCCTCGGATTGGACCCGTC-AGCGGGGTTTNNNNNNNNNNNNNNNNNNNNNNNNNN
NNNNNNNN

>HelPap
ACTTTATACTTTATGTTTGGGGCTTGAGCTGCTATAGTCGGTACAGCCATAAGAATTATT
ATTCGAATTGAACTAGCCCAACCAGGATCATTTTTAAATAATGACCAACTTTATAATTGT
CTAATTACAGCACACGGTCTAATTATAATTTTCTTTATAGTAATACCTATTTTAATTGGA
GGATTTGGGAACTGACTTATCCCATTAATAATTGGGGCACCAGATATAGCATTCCCACGA
CTAAATAACCTTAGCTTCTGACTTTTACCACCATCATTAATTTTACTAATCACATCAGCA
CTAGTTGAAAAAGGTGCTGGAACAGGATGAACAGTATATCCACCATTAGCAGCAAACTTA
GCTCATTCTGGGCCATCAGTAGACCTTGCTATTTTCTCCCTCCACCTTGCTGGGGCATCA
TCAATTTTAGGATCATTAAACTTTATAACAACAATCATCAATATGCGATGACAAGGAATA
CAAATTGAACGTTTACCACTATTTGTCTGAGCAGTATTCATCACCGTAGTATTACTGCTC
CTATCTCTACCAGTTCTAGCTGCAGGAATTACAATACTACTAACAGATCGTAACTTAAAT
ACAGCATTTTTTGATCCTGTTGGTGGAGGTGATCCAGTACTTTATCAACACTATGCTTGT
CTCAAAGATTAAGCCATGCATGTCTAAGCACAAACTTTAACACGGTGAAGCTGCGAATGG
CTCATTAGGCCACCCATGATTTCTTAGATCGTACATTTCTACTTGGATAACTGTGGTAAT
TCTAGAGCTAATACATGCAAAAAAGCTCGGACCCTAGCTGGAACGAGCGCGTTTATTAGA
TCAAAACCAATCGGACCGCCCTATTGGTGACTCTGAATAACTTTGAGCAGATCGCACGGC
CTCGAGCTGGCGACGTATCTTTCAAGTGTGTGCCCTATCAACTTTCGATGGTACGCGACT
TGCCTACCATGGTAGTAACGGGTAACGGAGAATCAGGGTTCGATTCCGGAGAGGGAGCAT
GAGAAACGGCTACCACATCCAAGGAAGGCAGCAGGCGCGCAAATTACCCACTCCTAACGC
AGGGAGGTAGTGACGAAAAATAACGATACGGGACTCTAATGAGGCCCCGTAATCGGAATG
AGTACACTTTAAATCCTTTAACGAGGATCAATTGGAGGGCAAGTCTGGTGCCAGCAGCCG
CGGTAATTCCAGCTCCAATAGCGTATATTAAAGTTGTTGCAGTTAAAAAGCTCGTAGTTG
GATCTCGGGTTTGGGCCGGCGGTTCGCCTCGCGGTGTTACTGCCGGCGCCGACCTACCTG
CCGGTGCGTGCGGTGCTCTTCGCCGAGCGCGCGTGGCCGGAACGTTTACTTTGAAAAAAT
TAGAGTGCTCAAAGCAGGCGTCTCGCTTGAATAGTAGTGCATGGAATAATAGAATAGGAC
CTCGGTTCTATTTTGTTGGTTTTCGGAGCTCGAGGTAATGATTAAGAGGGACGGACGGGG
GCATTCGTATTACGGTGTTAGAGGTGAAATTCTTGGATCGCCGTAAGACGAACTACTGCG
AAAGCATTTGCCAAGAATGTTTTCATTAATCAAGAACGAAAGTCAGAGGTTCGAAGACGA
TCAGATACCGTCGTAGTTCTGACCATAAACGATGTCGACCGGCGATCCGCGGGAGTTGTC
CGAATGACCCCGCGGGCAGCCTCCGGGAAACCAAAGTTTTTGGATTCCGGGGGAAGTATG
GTTGCAAAGCCGAAACTTAAAGGAATTGACGGAAGGGCACCACCAGGAGTGGAGCCTGCG
GCTTAATTTGACTCAACACGGGAAAACTCACCCGGCCCGGACACCGCGAGGATTGACAGA
TTGAGAGCTCTTTCTTGATTCGGT-GGTGGTGGTGCATGGTTCTTAGTTGGTGGAGCGAT
TTGTCTGGTTAATTCCGATAACGAACGAGACTCTAGCCTGCTAAATAGTCCGCCGGTCGG
CGCGACTTCTTAGAGGGACAAGCGGCGTTTAGTCGCACGAGATTGAGCAATAACAGGTCT
GTGATGCCCTTAGATGTTCGGGGCCGCACGCGCGCTACACTGAAGGAATCAGCGTGTCCT
CGCTCCTGGTCCGCAAGGACCGGGTAACCCGTTGAACCTCCTTCGTGCTAGGGATCGGGG
CTTGTAATTTTTCCCCGTGAACGAGGAATTCCCAGTAAGCGCGAGTCATAAACTCGCGTT
GATTACGTCCCTGCCCTTTGTACACACCGCCCGTCGCTACTACCGATTGGATGGTTTAGT
GAGGTCCTCGGATTGAACACGTCGAGCGGGGTTTCTCGCCCGGCGGCGTATNNNNNNNNN
NNNNNNNN

>HelPar
ACATTATATTTCATATTCGGNGCATGAGCTGCAATAGTAGGAACTGCTATAAGCATAATT
ATCCGAATTGAATTAGCACAACCTGGATCATTTCTATGTAATGACCAACTTTATAATTGT
ATAATTACAGCCCATGGCCTAATTATAATTTTCTTTATAGTAATACCTATCTTAATTGGA
GGATTTGGAAACTGACTAATTCCACTAATAATTGGAGCACCAGATATAGCATTCCCTCGA
CTTAATAACCTTAGATTCTGACTATTACCACCATCACTAATTCTACTAGTTACTTCAGCC
TTAGTAGAAAAAGGAGCTGGTACAGGATGAACTGTATATCCACCATTAGCTGCAAATCTA
GCCCACTCAGGACCATCAGTAGATCTAGCAATTTTCTCCCTTCATTTAGCCGGAGCATCC
TCAATTCTAGGCTCACTAAACTTTATAACTACAGTAATTAATATACGTTGACAAGGAATA
CAAATTGAGCGTNTCCCATTATTTGTATGAGCAGTATTTATTACAGTAGTTCTACTTCTT
CTATCTCTTCCAGTATTAGCTGCTGGAATTACAATACTTCTTACAGACCGAAATCTAAAT
ACATCATTCTTTGATCCTATAGGTGGTGGTGATCCTGTTCTATACCAACATTATGCTTGT
CTCAAAGATTAAGCCATGCATGTCTAAGCACAAACTTTAACACGGTGAAGCTGCGAATGG
CTCATTAGGCCACCCATGATTTCTTAGATCGTACAATCCTACTTGGATAACTGTGGTAAT
TCTAGAGCTAATACATGCAAAAAAGCTCGAACCCTCGCTGGAACGAGCGCGTTTATTAGA
TCAAAACCAATCGGTCCGTCCCGTTGGTGACTCTGGATAACTTTGAGCAGATCGCATGGC
CTCGAGCCGGCGACGTATCTTTCAAGTGTGTGCCCTATCAACTTTCGATGGTATGTGATT
TGCTTACCATGGTTGTAACGGGTAACGGGGAATCAGGGTTCGATTCCGGAGAGGGAGCAT
GAGAAACGGCTACCACATCCAAGGAAGGCAGCAGGCGCGCAAATTACCCACTCCTAACTC
AGGGAGGTAGTGACGAAAAATAACGATACGGGACTCTAATGAGGCCCCGTAATCGGAATG
AGTACACCTTAAATCCTTTAACGAGGATCAATTGGAGGGCAAGTCTGGTGCCAGCA-CCG
CGGTAATTCCAGCTCCAATAGCGTATATTAAAGTTGTTGCAGTTAAAAAGCTCGTAGTTG
GATCTCGGGTTTGGGCCGGCGGTTCGCCTCGCGGCGTTACTGCCGGACTCGACCTACCTG
CCGGTGCGTGCGGTGCTCTTCGCCGAGCGCGCGTGGCCGGCGCGTTTACTTTGAAAAAAT
TAGAGTGCTCAAAGCAGGCGTTTCGCCTGAATAGTAGTGCATGGAATAATAGAATAGGAC
CTCGGTTCTATTTTGTTGGTTTTCGGAGCTCGAGGTAATGATTAAGAGGGACGGACGGGG
GCATTCGTATTACGGTGTTAGAGGTGAAATTCTTGGATCGCCGTAAGACGAACTACTGCG
AAAGCATTTGCCAAGAATGTTTTCATTAATCAAGAACGAAAGTCAGAGGTTCGAAGACGA
TCAGATACCGTCGTAGTTCTGACCATAAACGATGTCGACCGGCGATCCGCGGACGTTGTC
CGAATGACTCCGCGGGCAGCCTCCGGGAAACCAAAGTTTTTGGATTCCGGGGGAAGTATG
GTTGCAAAGCCGAAACTTAAAGGAATTGACGGAAGGGCACCACCAGGAGTGGAGCCTGCG
GCTTAATTTGACTCAACACGGGAAAACTCACCCGGCCCGGACACCGCSAGGATTGACAGA
TTGAGAGCTCTTTCTTGATTCGGTGGGTGGTGGTGCATGGTTCTTAGTTGGTGGAGCGAT
TTGTCTGGTTAATTCCGATAACGAACGAGACTCTAGCCTACTAAATAGTCCGCCGGTCGG
CGCGACTTCTTAGAGGGACAAGCGGCGTTTAGTCGCACGAGATTGAGCAATAACAGGTCT
GTGATGCCCTTAGATGTTCGGGGCCGCACGCGCGCTACACTGAAGGAATCAGCGTGTCCT
CACTCCTGGTCCGCAAGGACCGGGTAACCCGTTGAACCTCCTTCGTGCTAGGGATCGGGG
CTTGTAATTCTTCCCCGTGAACGAGGAATTCCCAGTAAGCGCGAGTCATAAGCTCGCGTT
GATTACGTCCCTGCCCTTTGTACACACCGCCCGTCGCTACTACCGATTGGATGGTTTAGT
GAGGTCCTCGGATTGGACCCGTCGAGCGGGGTTTCTTGCGCGGCGGCGTTTCGAGAAGAC
GATCGAAC

>HelPic
ACACTATATTTTATATTCGGTGCATGAGCTGCTATAGTAGGAACCGCTATAAGAATAATT
ATTCGAATTGAGTTAGCTCAACCAGGTTCATTTCTATGTAATGACCAACTATATAACTGT
TTAATTACTGCACATGGATTAATTATGATTTTCTTTATAGTAATACCTATTTTAATCGGG
GGTTTTGGTAATTGATTAATTCCTTTGATAATTGGGGCTCCAGATATAGCTTTTCCACGG
TTAAATAATTTAAGATTTTGATTACTACCCCCATCACTAATTCTTCTAGTTACTTCAGCA
CTAGTGGAAAAAGGAGCAGGAACAGGGTGAACAGTATATCCACCATTAGCAGCCAATCTA
GCTCATTCTGGACCATCTGTAGACCTAGCAATTTTTTCTCTACATTTAGCTGGAGCCTCA
TCAATTTTAGGATCTTTAAATTTTATAACCACTGTTATTAATATACGTTGACATGGTATA
CAAATTGAACGACTTCCGTTATTCGTATGAGCCGTATTCATTACTGTAGTGCTATTATTA
TTATCCCTCCCAGTATTAGCTGCAGGCNNNNNNNNNNNNNNNNNNNNNNNNNNNNNNNNN
NNNNNNNNNNNNNNNNNNNNNNNNNNNNNNNNNNNNNNNNNNNNNNNNNNNNNNNNNNNN
NNNNNNNNNNNNNNNNNNNNNNNNNNNNNNNNNNNNNNNNNNNNNNNNNNNNNNNNNNNN
NNNNNNNNNNNNNNNNNNNNNNNNNNNNNNNNNNNNNNNNNNNNNNNNNNNNNNNNNNNN
NNNNNNNNNNNNNNNNNNNNNNNNNNNNNNNNNNNNNNNNNNNNNNNNNNNNNNNNNNNN
NNNNNNNNNNNNNNNNNNNNNNNNNNNNNNNNNNNNNNNNNNNNNNNNNNNNNNNNNNNN
NNNNNNNNNNNNNNNNNNNNNNNNNNNNNNNNNNNNNNNNNNNNNNNNNNNNNNNNNNNN
NNNNNNNNNNNNNNNNNNNNNNNNNNNNNNNNNNNNNNNNNNNNNNNNNNNNNNNNNNNN
NNNNNNNNNNNNNNNNNNNNNNNNNNNNNNNNNNNNNNNNNNNNNNNNNNNNNNNNNNNN
NNNNNNNNNNNNNNNNNNNNNNNNNNNNNNNNNNNNNNNNNNNNNNNNNNNNNNNNNNNN
NNNNNNNNNNNNNNNNNNNNNNNNNNNNNNNNNNNNNNNNNNNNNNNNNNNNNNNNNNNN
NNNNNNNNNNNNNNNNNNNNNNNNNNNNNNNNNNNNNNNNNNNNNNNNNNNNNNNNNNNN
NNNNNNNNNNNNNNNNNNNNNNNNNNNNNNNNNNNNNNNNNNNNNNNNNNNNNNNNNNNN
NNNNNNNNNNNNNNNNNNNNNNNNNNNNNNNNNNNNNNNNNNNNNNNNNNNNNNNNNNNN
NNNNNNNNNNNNNNNNNNNNNNNNNNNNNNNNNNNNNNNNNNNNNNNNNNNNNNNNNNNN
NNNNNNNNNNNNNNNNNNNNNNNNNNNNNNNNNNNNNNNNNNNNNNNNNNNNNNNNNNNN
NNNNNNNNNNNNNNNNNNNNNNNNNNNNNNNNNNNNNNNNNNNNNNNNNNNNNNNNNNNN
NNNNNNNNNNNNNNNNNNNNNNNNNNNNNNNNNNNNNNNNNNNNNNNNNNNNNNNNNNNN
NNNNNNNNNNNNNNNNNNNNNNNNNNNNNNNNNNNNNNNNNNNNNNNNNNNNNNNNNNNN
NNNNNNNNNNNNNNNNNNNNNNNNNNNNNNNNNNNNNNNNNNNNNNNNNNNNNNNNNNNN
NNNNNNNNNNNNNNNNNNNNNNNNNNNNNNNNNNNNNNNNNNNNNNNNNNNNNNNNNNNN
NNNNNNNNNNNNNNNNNNNNNNNNNNNNNNNNNNNNNNNNNNNNNNNNNNNNNNNNNNNN
NNNNNNNNNNNNNNNNNNNNNNNNNNNNNNNNNNNNNNNNNNNNNNNNNNNNNNNNNNNN
NNNNNNNNNNNNNNNNNNNNNNNNNNNNNNNNNNNNNNNNNNNNNNNNNNNNNNNNNNNN
NNNNNNNNNNNNNNNNNNNNNNNNNNNNNNNNNNNNNNNNNNNNNNNNNNNNNNNNNNNN
NNNNNNNNNNNNNNNNNNNNNNNNNNNNNNNNNNNNNNNNNNNNNNNNNNNNNNNNNNNN
NNNNNNNNNNNNNNNNNNNNNNNNNNNNNNNNNNNNNNNNNNNNNNNNNNNNNNNNNNNN
NNNNNNNNNNNNNNNNNNNNNNNNNNNNNNNNNNNNNNNNNNNNNNNNNNNNNNNNNNNN
NNNNNNNNNNNNNNNNNNNNNNNNNNNNNNNNNNNNNNNNNNNNNNNNNNNNNNNNNNNN
NNNNNNNNNNNNNNNNNNNNNNNNNNNNNNNNNNNNNNNNNNNNNNNNNNNNNNNNNNNN
NNNNNNNN

>HelSor
NNNNNNNNNNNNATATTCGGAGCATGASCTGCMATAGTAGGAACTGCTATAAGCATAATT
ATCCGAATTGAACTGGCACAACCTGGGTCATTCCTATCTAATGATCAACTCTACAACTGT
ATAATTACAGCCCATGGCCTAATTATAATCTTCTTTATAGTAATACCTATTTTAATCGGT
GGATTTGGAAATTGACTAATTCCCCTAATAATCGGAGCCCCAGATATAGCATTCCCACGA
CTTAATAACCTTAGGTTTTGACTACTACCACCATCACTAATTCTACTGGTTACTTCAGCT
TTAGTAGAAAAGGGGGCTGGAACAGGATGAACGGTATATCCCCCATTAGCTGCAAACSTA
GCTCATTCTGGACCATCTGTGGACTTAGCAATTTTCTCTCTYCATTTAGCAGGAGCATCT
TCAATTCTAGGCTCCTTAAACTTTATAACAACAGTAATCAATATACGGTSACAGGGAATA
CAAATTGAACGCCTCCCATTATTTGTATGAGCAGTATTTATTACTGTGGTATTACTTCTC
CTATCTCTTCCAGTATTAGCTGCTGGTATTACAATATTACTTACAGATCGAAATTTAAAT
ACTTCATTCTTTGACCCTATGGGAGGAGGGGACCCAGTTCNNNNNNNNNNNNNNNNNNNN
NNNNNNNNNNNNNNNNNNNNNNNNNNNNNNNNNNNNNNNNNNNNNNNNNNNNNNNNNNNN
NNNNNNNNNNNNNNNNNNNNNNNNNNNNNNNNNNNNNNNNNNNNNNNNNNNNNNNNNNNN
NNNNNNNNNNNNNNNNNNNNNNNNNNNNNNNNNNNNNNNNNNNNNNNNNNNNNNNNNNNN
NNNNNNNNNNNNNNNNNNNNNNNNNNNNNNNNNNNNNNNNNNNNNNNNNNNNNNNNNNNN
NNNNNNNNNNNNNNNNNNNNNNNNNNNNNNNNNNNNNNNNNNNNNNNNNNNNNNNNNNNN
NNNNNNNNNNNNNNNNNNNNNNNNNNNNNNNNNNNNNNNNNNNNNNNNNNNNNNNNNNNN
NNNNNNNNNNNNNNNNNNNNNNNNNNNNNNNNNNNNNNNNNNNNNNNNNNNNNNNNNNNN
NNNNNNNNNNNNNNNNNNNNNNNNNNNNNNNNNNNNNNNNNNNNNNNNNNNNNNNNNNNN
NNNNNNNNNNNNNNNNNNNNNNNNNNNNNNNNNNNNNNNNNNNNNNNNNNNNNNNNNNNN
NNNNNNNNNNNNNNNNNNNNNNNTATATTAAAGTTGTTGCAGTTAAAAAGCTCGTAGTTG
GATCTCGGGTTTGGGCCGGCGGTTCGCTTCGCGGCGTTACTGCCGGCGCCGACCTACCTG
CCGGTGCGCGCGGTGCTCTTCGCCGAGCGCGCGTGGCCGGAACGTTTACTTTGAAAAAAT
TAGAGTGCTCAAAGCAGGCGTCTCGCCTGAATAGTAGTGCATGGAATAATGGAATAGGAC
CTCGGTTCTATTTTGTTGGTTTTCGGAGCTCGAGGTAATGATTAAGAGGGACGGACGGGG
GCATTCGTATTACGGTGTTAGAGGTGAAATTCTTGGATCGCCGTAAGACGAACTACTGCG
AAAGCATTTGCCAAGAATGTTTTCATTAATCAAGAACGAAAGTCAGAGGTTCGAAGACGA
TCAGATACCGTCGTAGTTCTGACCATAAACGATGTCGACCGGCGATCCGCGGGAGTTGTC
CGAATGACCCCGCGGGCAGCCTCCGGGAAACCAAAGTTTTTGGATTCCGGGGGAAGTATG
GTTGCAAAGCCGAAACTTAAAGGAATTGACGGAAGGGCACCACCAGGAGTGGAGCCTGCG
GCTTAATTTGACTCAACACGGGAAAACTCACCCGGCCCGGACACCGCGAGGATTGACAGA
TTGAGAGCTCTTTCTTGATTCGGTGGGTGGTGGTGCATGGTTCTTAGTTGGTGGAGCGAT
TTGTCTGGTTAATTCCGATAACGAACGAGACTCTAGCCTGCTAAATAGTCCGCCGGTCGG
CGCGACTTCTTAGAGGGACAAGCGGCGTATAGTCGCACGAGATTGAGCAATAACAGGTCT
GTGATGCCCTTA-ATGTTCGGGGCCGCACGCGCGCTACACTGAAGGAATCAGCGTGTCCT
CGCTCCTGGTCCGCAAGGACCGGGTAACCCGTTGAACCTCCTTCGTGCTAGGGATCGGGG
CTTGTAATTCTTCCCCGTGAACGAGGAATTCCCAGTAAGCGCGAGTCATAAGCTCGCGTT
GATTACGTCCCTGCCCTTTGTACACACCGCCCGTCGCTACTACCGATTGGATGGTTTAGT
GAGGTCCTCGGATTGGACCCGTCGCGCGGGGCGACTCGCGCGGCGACGTTCCGAGAAGAC
GATCGAAC

>HelTra
ACTTTATACTTTATGTTTGGGGCTTGAGCTGCTATAGTCGGTACAGCCATAAGAATTATT
ATTCGAATTGAGCTAGCTCAACCAGGATCATTTTTAGGTAATGATCAACTTTATAATTGT
GTAATTACAGCACACGGTCTAATTATAATTTTCTTTATAGTAATACCTATTTTAATTGGA
GGGTTTGGAAACTGACTTATCCCATTAATGATTGGAGCACCAGATATAGCATTCCCACGA
CTAAATAATCTTAGCTTCTGACTTTTACCGCCATCATTAATTTTACTGGTTACATCAGCA
CTAGTTGAAAAAGGTGCTGGAACAGGATGAACAGTATACCCACCATTAGCAGCAAACTTA
GCTCATTCTGGACCATCAGTAGATCTTGCTATTTTCTCCCTCCATCTTGCTGGGGCATCA
TCAATTTTAGGATCATTAAACTTTATAACAACAGTTATCAATATGCGATGACAAGGAATG
CAAATTGAACGTTTACCACTATTTGTCTGAGCAGTATTCATCACCGTTGTATTACTACTC
CTATCTCTACCAGTTCTAGCTGCAGGGATTACAATACTACTAACAGATCGTAACTTAAAT
ACATCATTTTTTGATCCTGTTGGTGGAGGTGACCCAGTACTTTATCAACACNNNNNNNNN
NNNNNNNNNNNNNNNNNNNNNNNNNNNNNNNNNNNNNNNNNNNNNNNNNNNNNNNNNNNN
NNNNNNNNNNNNNNNNNNNNNNNNNNNNNNNNNNNNNNNNNNNNNNNNNNNNNNNNNNNN
NNNNNNNNNNNNNNNNNNNNNNNNNNNNNNNNNNNNNNNNNNNNNNNNNNNNNNNNNNNN
NNNNNNNNNNNNNNNNNNNNNNNNNNNNNNNNNNNNNNNNNNNNNNNNNNNNNNNNNNNN
NNNNNNNNNNNNNNNNNNNNNNNNNNNNNNNNNNNNNNNNNNNNNNNNNNNNNNNNNNNN
NNNNNNNNNNNNNNNNNNNNNNNNNNNNNNNNNNNNNNNNNNNNNNNNNNNNNNNNNNNN
NNNNNNNNNNNNNNNNNNNNNNNNNNNNNNNNNNNNNNNNNNNNNNNNNNNNNNNNNNNN
NNNNNNNNNNNNNNNNNNNNNNNNNNNNNNNNNNNNNNNNNNNNNNNNNNNNNNNNNNNN
NNNNNNNNNNNNNNNNNNNNNNNNNNNNNNNNNNNNNNNNNNNNNNNNNNNNNNNNNNNN
NNNNNNNNNNNNNNNNNNNNNNNNNNNNNNNNNNNNNNNNNNNNNNNNNNNNNNNNNNNN
NNNNNNNNNNNNNNNNNNNNNNNNNNNNNNNNNNNNNNNNNNNNNNNNNNNNNNNNNNNN
NNNNNNNNNNNNNNNNNNNNNNNNNNNNNNNNNNNNNNNNNNNNNNNNNNNNNNNNNNNN
NNNNNNNNNNNNNNNNNNNNNNNNNNNNNNNNNNNNNNNNNNNNNNNNNNNNNNNNNNNN
NNNNNNNNNNNNNNNNNNNNNNNNNNNNNNNNNNNNNNNNNNNNNNNNNNNNNNNNNNNN
NNNNNNNNNNNNNNNNNNNNNNNNNNNNNNNNNNNNNNNNNNNNNNNNNNNNNNNNNNNN
NNNNNNNNNNNNNNNNNNNNNNNNNNNNNNNNNNNNNNNNNNNNNNNNNNNNNNNNNNNN
NNNNNNNNNNNNNNNNNNNNNNNNNNNNNNNNNNNNNNNNNNNNNNNNNNNNNNNNNNNN
NNNNNNNNNNNNNNNNNNNNNNNNNNNNNNNNNNNNNNNNNNNNNNNNNNNNNNNNNNNN
NNNNNNNNNNNNNNNNNNNNNNNNNNNNNNNNNNNNNNNNNNNNNNNNNNNNNNNNNNNN
NNNNNNNNNNNNNNNNNNNNNNNNNNNNNNNNNNNNNNNNNNNCCGCGAGGATTGACAGA
TTGAGAGCTCTTTCTTGATTCGGTGGGTGGTGGTGCATGGTTCTTAGTTGGTGGAGCGAT
TTGTCTGGTTAATTCCGATAACGAACGAGACTCTAGCCTGCTAAATAGTCCGCCGGTCGG
CGCGACTTCTTAGAGGGACAAGCGGCGTTTAGTCGCACGAGATTGAGCAATAACAGGTCT
GTGATGCCCTTAGATGTTCGGGGCCGCACGCGCGCTACACTGAAGGAATCAGCGTGTCCT
CGCTCCTGGTCCGCAAGGACCGGGTAACCCGTTGAACCTCCTTCGTGCTAGGGATCGGGG
CTTGTAATTTTTCCCCGTGAACGAGGAATTCCCAGTAAGCGCGAGTCATAAACTCGCGTT
GATTACGTCCCTGCCCTTTGTACACACCGCCCGTCGCTACTACCGATTGGATGGTTTAGT
GAGGTCCTCGGATTGAANNNNNNNNNNNNNNNNNNNNNNNNNNNNNNNNNNNNNNNNNNN
NNNNNNNN

>HelTri
ACATTATATTTTATATTCGGAGCTTGAGCTGCTATAGTAGGAACAGCTATAAGTATTATT
ATTCGAATTGAATTAGCACAACCAGGATCCTTCCTAAATAATGATCAACTATACAACTGT
ATAATCACAGCTCACGGCCTAATTATAATCTTCTTTATAGTTATACCAATTCTTATTGGT
GGGTTTGGTAACTGACTTATTCCACTAATAATTGGGGCACCAGACATAGCATTCCCACGG
CTAAACAACCTTAGATTCTGATTACTGCCACCATCCTTAATTTTACTAGTAACATCAGCC
CTAGTAGAAAAGGGGGCCGGAACAGGATGAACTGTATATCCACCACTTGCAGCCAACCTA
GCTCACTCTGGACCATCAGTAGACTTAGCTATTTTTTCTCTACATCTAGCAGGTGCATCT
TCAATTCTAGGATCACTAAACTTTATAACAACTGTTATTAATATACGATGACAAGGAATA
CAAATTGAACGTTTACCATTATTCGTATGAGCAGTATTTATCACAGTTGTTTTATTACTT
TTATCACTACCAGTTTTAGCTGCTGGAATTACTATACTTCTCACAGATCGAAATTTAAAT
ACAGCCTTCTTTGACCCTATAGGAGGAGGAGACCCAGTACTATATCAACATNNNNNNNNN
NNNNNAGATTAAGCCATGCATGTCTAAGCACAAACTTTAACACGGTGAAGCTGCGAATGG
CTCATTAGGCCACCCATGATTTCTTAGATCGTACATTTCTACTTGGATAACTGTGGTAAT
TCTAGAGCTAATACATGCAAAAAAGCTCGGACCCTAGCTGGAACGAGCGCGTTTATTAGA
TCAAAACCAATCGGACCGTCCCATTGGTGACTCTGAATAACTTTGAGCAGATCGCACGGC
CTCGAGCTGGCGACGTATCTTTCAAGTGTGTGCCCTATCAACTTTCGATGGTACGCGACT
TGCCTACCATGGTTGTAACGGGTAACGGAGAATCAGGGTTCGATTCCGGAGAGGGAGCAT
GAGAAACGGCTACCACATCCAAGGAAGGCAGCAGGCGCGCAAATTACCCACTCCTAACGC
AGGGAGGTAGTGACGAAAAATAACGATACGGGACTCTAATGAGGCCCCGTAATCGGAATG
AGTACACTTTAAATCCTTTAACGAGGATCAATTGGAGGGCAAGTCTGGTGCCAGCAGCCG
CGGTAATTCCAGCTCCAATAGCGTATATTAAAGTTGTTGCAGTTAAAAAGCTCGTAGTTG
GATCTCGGGTTTGGGCCGGCGGTTCGCCTCGCGGCGTTACTGCCGGCGCCGACCTACCTG
CCGGTGCGTGCGGTGCTCTTCGCCGAGCGCGCGTGGCCGGAACGTTTACTTTGAAAAAAT
TAGAGTGCTCAAAGCAGGCGTCTCGCTTGAATAGTAGTGCATGGAATAATAGAATAGGAC
CTCGGTTCTATTTTGTTGGTTTTCGGAGCTCGAGGTAATGATTAAGAGGGACGGACGGGG
GCATTCGTATTACGGTGTTAGAGGTGAAATTCTTGGATCGCCGTAAGACGAACTACTGCG
AAAGCATTTGCCAAGAATGTTTTCATTAATCAAGAACGAAAGTCAGAGGTTCGAAGACGA
TCAGATACCGTCGTAGTTCTGACCATAAACGATGTCGACCGGCGATCCGCGGGAGTTGTC
CGAATGACCCCGCGGGCAGCCTCCGGGAAACCAAAGTTTTTGGATTCCGGGGGAAGTATG
GTTGCAAAGCCGAAACTTAAAGGAATTGACGGAAGGGCACCACCAGGAGTGGAGCCTGCG
GCTTAATTTGACT-AACACGGGAAAACTCACCCGGCCCGGACACCGCGAGGATTGACAGA
TTGAGAGTCTCTTCTTGATTCGGTGGGTGGTGGTGCATGGTTCTTAGTTGGTGGAGCGAT
TTGTCTGGTTAATTCCGATAACGAACGAGACTCTAGCCTGCTAAATAGTCCGCCGGTCGG
CGCGACTTCTTAGAGGGACAAGCGGCGTTTAGTCGCACGAGATTGAGCAATAACAGGTCT
GTGATGCCCTTAGATGTTCGGGGCCGCACGCGCGCTACACTGAAGGAATCAGCGTGTCCT
CGCTCCTGGTCCGCAAGGACCGGGTAACCCGTTGAACCTCCTTCGTGCTAGGGATCGGGG
CTTGTAATTCTTCCCCGTGAACGAGGAATTCCCAGTAAGCGCGAGTCATAAGCTCGCGTT
GATTACGTCCCTGCCCTTTGTACACACCGCCCGTCGCTACTACCGATTGGATGGTTTAGT
GAGGTCCTCGGATTGAACCCGTCGAGCGGGGTTTCTCGCCCGGCGGCGTATCGAGAAGAC
GATCGAAC

>HelSp3
ACACTATACTTCATATTTGGAGCATGAGCTGCTATAGTAGGAACTGCTATAAGCATAATT
ATTCGAATTGAGCTAGCTCAACCCGGATCATTTTTATGCAATGACCAGCTATATAACTGC
ATAATTACAGCACATGGACTAATTATAATTTTCTTTATAGTTATGCCAATCCTCATTGGA
GGTTTTGGTAATTGACTCATCCCACTAATAATCGGCGCCCCAGATATAGCTTTTCCCCGA
CTTAATAATCTAAGATTTTGACTTCTACCACCATCATTAATCCTACTAGTGTCTTCAGCC
TTAGTAGAGAAAGGAGCAGGCACAGGATGAACAGTATACCCTCCATTGGCTGCAAATCTA
GCACATTCAGGACCATCAGTAGATCTAGCCATCTTCTCCCTACATCTTGCTGGAGCTTCA
TCAATTCTAGGCTCATTAAACTTTATAACTACAGTTATTAATATACGATGACAAGGAATA
CAAATTGAACGTCTACCATTATTTGTTTGAGCTGTACTTATTACAGTAGTACTACTCCTA
CTCTCACTTCCAGTTCTAGCTGCTGGAATTACTATACTTTTAACTGACCGTAATTTAAAT
ACATCTTTCTTTGACCCTATAGGAGGAGGGGACCCTGTTCTTTATCAACATTATGCTTGT
CTCAAAGATTAAGCCATGCATGTCTAAGCACAAACTTTAACACGGTGAAGCTGCGAATGG
CTCATTAGGCCACCCATGATTTCTTAGATCGTACAATCCTACTTGGATAACTGTGGTAAT
TCTAGAGCTAATACATGCAAAAAAGCTCGAACCCTCGCTGGAACGAGCGCGTTTATTAGA
TCAAAACCAATCGACTCGTCCCGTTGGTGACTCTGGATAACTTTGAGCAGATCGCATGGC
CTCGTGCCGGCGACGTATCTTTCAAGTGTGTGCCCTATCAACTTTCGATGGTAAGTGATT
TGCTTACCATGGTTGTAACGGGTAACGGAGAATCAGGGTTCGATTCCGGAGAGGGAGCAT
GAGAAACGGCTACCACATCCAAGGAAGGCAGCAGGCGCGCAAATTACCCATTCCTAACTC
AGGGAGGTAGTGACGAAAAATAACGATACGGGACTCTAATGAGGCCCCGTAATCGGAATG
AGTACACCTTAAATCCTTTAACGAGGATCAATTGGAGGGCAAGTCTGGTGCCAGCAGCCG
CGGTAATTCCAGCTCCAATAGCGTATATTAAAGTTGTTGCAGTTAAAAAGCTCGTAGTTG
GATCTCGGGTGTGGGTCGGCGGTTCGCCTCGCGGCGTTACTGCCGAAACCGACCTACCTG
CCGGTGCGTGCGGTGCTCTTCGCCGAGCGCGCGTGGCCGGCGCGTTTACTTTGAAAAAAT
TAGAGTGCTCAAAGCAGGCGTTTCGCCTGAATAGTAGTGCATGGAATAATAGAATAGGAC
CTCGGTTCTATTTTGTTGGTTTTCGGAGCTCGAGGTAATGATTAAGAGGGACGGACGGGG
GCATTCGTATTACGGTGTTAGAGGTGAAATTCTTAGATCGCCGTAAGACGAACTACTGCG
AAAGCATTTGCCAAGAATGTTTTCATTAATCAAGAACGAAAGTCAGAGGTTCGAAGACGA
TCAGATACCGTCGTAGTTCTGACCATAAACGATGTCGACTGGCGATCCGCGGACGTTGTC
CGAATGACTCCGCGGGCAGCCTACGGGAAACCAAAGTTTTTGGATTCCGGGGGAAGTATG
GTTGCAAAGCCGAAACTTAAAGGAATTGACGGAAGGGCACCACCAGGAGTGGAGCCTGCG
GCTTAATTTGACTCAACACGGGAAAACTCACCCGGCCCGGACACCGCGAGGATTGACAGA
TTGAGAGCTCTTTCTTGATTCGGTGGGTGGTGGTGCATGGTTCTTAGTTGGTGGAGCGAT
TTGTCTGGTTAATTCCGATAACGAACGAGACTCTAGCCTGCTAAATAGTCCGCCGGTCGG
CGCGACTTCTTAGAGGGACAAGCGGCGTTTAGTCGCACGAGATTGAGCAATAACAGGTCT
GTGATGCCCTTAGATGTTCGGGGCCGCACGCGCGCTACACTGAAGGAATCAGCGTGTCCT
CGCTCCTGGTCCGCAAGGACCGGGTAACCCGTTGAACCTCCTTCGTGCTAGGGATCGGGG
CTTGTAATTCTTCCCCGTGAACGAGGAATTCCCAGTAAGCGCGAGTCATAAGCTCGCGTT
GATTACGTCCCTGCCCTTTGTACACACCGCCCGTCGCTACTACCGATTGGATGGTTTAGT
GAGGTCCTCGGATTGGACCCGTCGAGCGGGGTTTCTCGCGCGGCGGCGTTTCGAGAAGAC
GATCGAAC

>HelSp5
ACACTATACTTCATATTTGGAGCATGAGCTGCTATAGTAGGAACTGCTATAAGCATAATT
ATTCGAATTGAGCTAGCTCAACCTGGGTCATTTTTATGTAATGATCAATTATACAACTGT
ATAATTACAGCACATGGATTAATTATAATCTTCTTCATAGTTATACCAATCCTCATCGGA
GGATTTGGTAATTGACTCATCCCACTAATAATTGGTGCCCCAGATATAGCTTTTCCTCGA
CTTAATAATTTAAGATTCTGACTTCTACCACCATCATTAATTCTACTAGTGTCTTCAGCC
TTAGTAGAAAAAGGAGCAGGTACAGGATGAACTGTCTATCCTCCATTAGCTGCAAATCTA
GCACACTCAGGACCATCAGTAGATCTAGCTATCTTCTCTCTACATCTTGCAGGAGCTTCA
TCAATTCTTGGATCATTAAACTTTATAACTACAGTTATTAATATACGATGACAAGGAATA
CAAATTGAACGACTACCTTTATTTGTTTGAGCCGTACTTATTACAGTAGTACTACTATTA
CTCTCGCTACCAGTCCTAGCTGCTGGAATTACTATACTTTTAACGGATCGCAATTTAAAT
ACATCTTTCTTTGATCCTATAGGTGGAGGAGACCCTGTTCTATATCAACATNNNNNNNNN
NNNNNNNNNNNNNNNNNNNNNNNNNNNNNNNNNNNNNNNNNNNNNNNNNNNNNNNNNNNN
NNNNNNNNNNNNNNNNNNNNNNNNNNNNNNNNNNNNNNNNNNNNNNNNNNNNNNNNNNNN
NNNNNNNNNNNNNNNNNNNNNNNNNNNNNNNNNNNNNNNNNNNNNNNNNNNNNNNNNNNN
NNNNNNNNNNNNNNNNNNNNNNNNNNNNNNNNNNNNNNNNNNNNNNNNNNNNNNNNNNNN
NNNNNNNNNNNNNNNNNNNNNNNNNNNNNNNNNNNNNNNNNNNNNNNNNNNNNNNNNNNN
NNNNNNNNNNNNNNNNNNNNNNNNNNNNNNNNNNNNNNNNNNNNNNNNNNNNNNNNNNNN
NNNNNNNNNNNNNNNNNNNNNNNNNNNNNNNNNNNNNNNNNNNNNNNNNNNNNNNNNNNN
NNNNNNNNNNNNNNNNNNNNNNNNNNNNNNNNNNNNNNNNNNNNNNNNNNNNNNNNNNNN
NNNNNNNNNNNNNNNNNNNNNNNNNNNNNNNNNNNNNNNNNNNNNNNNNNNNNNNNNNNN
NNNNNNNNNNNNNNNNNNNNNNNNNNNNNNNNNNNNNNNNNNNNNNNNNNNNNNNNNNNN
NNNNNNNNNNNNNNNNNNNNNNNNNNNNNNNNNNNNNNNNNNNNNNNNNNNNNNNNNNNN
NNNNNNNNNNNNNNNNNNNNNNNNNNNNNNNNNNNNNNNNNNNNNNNNNNNNNNNNNNNN
NNNNNNNNNNNNNNNNNNNNNNNNNNNNNNNNNNNNNNNNNNNNNNNNNNNNNNNNNNNN
NNNNNNNNNNNNNNNNNNNNNNNNNNNNNNNNNNNNNNNNNNNNNNNNNNNNNNNNNNNN
NNNNNNNNNNNNNNNNNNNNNNNNNNNNNNNNNNNNNNNNNNNNNNNNNNNNNNNNNNNN
NNNNNNNNNNNNNNNNNNNNNNNNNNNNNNNNNNNNNNNNNNNNNNNNNNNNNNNNNNNN
NNNNNNNNNNNNNNNNNNNNNNNNNNNNNNNNNNNNNNNNNNNNNNNNNNNNNNNNNNNN
NNNNNNNNNNNNNNNNNNNNNNNNNNNNNNNNNNNNNNNNNNNNNNNNNNNNNNNNNNNN
NNNNNNNNNNNNNNNNNNNNNNNNNNNNNNNNNNNNNNNNNNNNNNNNNNNNNNNNNNNN
NNNNNNNNNNNNNNNNNNNNNNNNNNNNNNNNNNNNNNNNNNNNNNNNNNNNNNNNNNNN
NNNNNNNNNNNNNNNNNNNNNNNNNNNNNNNNNNNNNNNNNNNNNNNNNNNNNNNNNNNN
NNNNNNNNNNNNNNNNNNNNNNNNNNNNNNNNNNNNNNNNNNNNNNNNNNNNNNNNNNNN
NNNNNNNNNNNNNNNNNNNNNNNNNNNNNNNNNNNNNNNNNNNNNNNNNNNNNNNNNNNN
NNNNNNNNNNNNNNNNNNNNNNNNNNNNNNNNNNNNNNNNNNNNNNNNNNNNNNNNNNNN
NNNNNNNNNNNNNNNNNNNNNNNNNNNNNNNNNNNNNNNNNNNNNNNNNNNNNNNNNNNN
NNNNNNNNNNNNNNNNNNNNNNNNNNNNNNNNNNNNNNNNNNNNNNNNNNNNNNNNNNNN
NNNNNNNNNNNNNNNNNNNNNNNNNNNNNNNNNNNNNNNNNNNNNNNNNNNNNNNNNNNN
NNNNNNNNNNNNNNNNNNNNNNNNNNNNNNNNNNNNNNNNNNNNNNNNNNNNNNNNNNNN
NNNNNNNN

>HelSp6
ACACTATACTTCATATTTGGAGCATGAGCTGCTATAGTAGGAACTGCTATAAGCATAATT
ATTCGAATTGAGCTAGCTCAACCTGGATCATTTTTATGTAATGATCAGTTATACAACTGC
ATAATTACAGCACATGGATTAATTATAATTTTCTTCATAGTTATACCAATCCTTATCGGA
GGATTTGGTAATTGACTCATTCCACTAATAATTGGTGCCCCAGATATAGCTTTTCCACGA
CTTAATAATTTAAGATTCTGACTTCTACCACCATCATTAATTCTACTAGTGTCTTCAGCC
TTAGTAGAGAAAGGAGCAGGTACAGGATGAACTGTCTATCCTCCATTGGCTGCGAATCTA
GCACATTCAGGACCATCAGTAGATCTAGCTATTTTCTCTCTACATCTTGCAGGAGCTTCA
TCAATTCTTGGATCATTAAACTTTATAACTACAGTTATTAATATACGATGACAAGGCATA
CAAATTGAACGCCTTCCATTATTTGTTTGAGCCGTACTTATTACAGTAGTATTACTATTA
CTCTCACTGCCGGTCCTAGCTGCTGGAATTACTATACTTTTAACTGATCGCAATTTAAAT
ACATCTTTCTTTGATCCTATAGGAGGAGGAGATCCTGTTCTTTACCAACATTATGCTTGT
CTCAAAGATTAAGCCATGCATGTCTAAGCACAAACTTTAACACGGTGAAGCTGCGAATGG
CTCATTAGGCCACCCATGATTTCTTAGATCGTACAATCCTACTTGGATAACTGTGGTAAT
TCTAGAGCTAATACATGCAAAAAAGCTCGAACCCTCGCTGGAACGAGCGCGTTTATTAGA
TCAAAACCAATCGACTCGTCCCGTTGGTGACTCTGGATAACTTTGAGCAGATCGCATGGC
CTCGTGCCGGCGACGTATCTTTCAAGTGTGTGCCCTATCAACTTTCGATGGTAAGTGATT
TGCTTACCATGGTTGTAACGGGTAACGGAGAATCAGGGTTCGATTCCGGAGAGGGAGCAT
GAGAAACGGCTACCACATCCAAGGAAGGCAGCAGGCGCGCAAATTACCCATTCCTAACTC
AGGGAGGTAGTGACGAAAAATAACGATACGGGACTCTAATGAGGCCCCGTAATCGGAATG
AGTACACCTTAAATCCTTTAACGAGGATCAATTGGAGGGCAAGTCTGGTGCCAGCAGCCG
CGGTAATTCCAGCTCCAATAGCGTATATTAAAGTTGTTGCAGTTAAAAAGCTCGTAGTTG
GATCTCGGGTGTGGGTCGGCGGTTCGCCTCGCGGCGTTACTGCCGAAACCGACCTACCTG
CCGGTGCGTGCGGTGCTCTTCGCCGAGCGCGCGTGGCCGGCGCGTTTACTTTGAAAAAAT
TAGAGTGCTCAAAGCAGGCGTTTCGCCTGAATAGTAGTGCATGGAATAATAGAATAGGAC
CTCGGTTCTATTTTGTTGGTTTTCGGAGCTCGAGGTAATGATTAAGAGGGACGGACGGGG
GCATTCGTATTACGGTGTTAGAGGTGAAATTCTTAGATCGCCGTAAGACGAACTACTGCG
AAAGCATTTGCCAAGAATGTTTTCATTAATCAAGAACGAAAGTCAGAGGTTCGAAGACGA
TCAGATACCGTCGTAGTTCTGACCATAAACGATGTCGACTGGCGATCCGCGGACGTTGTC
CGAATGACTCCGCGGGCAGCCTACGGGAAACCAAAGTTTTTGGATTCCGGGGGAAGTATG
GTTGCAAAGCCGAAACTTAAAGGAATTGACGGAAGGGCACCACCAGGAGTGGAGCCTGCG
GCTTAATTTGACTCAACACGGGAAAACTCACCCGGCCCGGACACCGCGAGGATTGACAGA
TTGAGAGCTCTTTCTTGATTCGGTGGGTGGTGGTGCATGGTTCTTAGTTGGTGGAGCGAT
TTGTCTGGTTAATTCCGATAACGAACGAGACTCTAGCCTGCTAAATAGTCCGCCGGTCGG
CGCGACTTCTTAGAGGGACAAGCGGCGTTTAGTCGCACGAGATTGAGCAATAACAGGTCT
GTGATGCCCTTAGATGTTCGGGGCCGCACGCGCGCTACACTGAAGGAATCAGCGTGTCCT
CGCTCCTGGTCCGCAAGGACCGGGTAACCCGTTGAACCTCCTTCGTGCTAGGGATCGGGG
CTTGTAATTCTTCCCCGTGAACGAGGAATTCCCAGTAAGCGCGAGTCATAAGCTCGCGTT
GATTACGTCCCTGCCCTTTGTACACACCGCCCGTCGCTACTACCGATTGGATGGTTTAGT
GAGGTCCTCGGATTGGACCCGTCGAGCGGGGTTTCTCGCGCGGCGGCGTTTCGAGAAGAC
GATCGAAC

>PlaBia
ACATTATACTTTATATTTGGAACATGATCTGCAATAATAGGAACAGCTATAAGAATTATT
ATCCGTATTGAATTAGCTCAACCCGGATCATTTTTAGCTAATGACCAACTTTATAACTGT
ATTATTACGGCTCACGGACTTATTATAATTTTCTTTATAGTTATACCTATTCTAATCGGG
GGATTCGGTAACTGGTTAATTCCACTAATAATTGGGGCCCCAGACATAGCATTCCCACGT
CTAAATAACTTAAGATTTTGATTACTTCCACCATCATTAATCATACTTGTAACTTCAGCC
CTGGTAGAAAAGGGGGTAGGAACAGGATGAACTATTTATCCTCCATTAGCAGCAAATCTA
GCCCATTCAGGGCCTTCAGTTGATTTAGCTATTTTCTCTTTACATTTAGCAGGGGCATCA
TCAATTTTAGGTTCCTTAAACTTTATTACAACAGTTATTAATATACGATGACAAGGTATA
TTAATTGAACGACTACCTTTATTTGTATGATCTGTATTTATTACTGTAATTTTACTACTA
CTATCTCTGCCAGTTTTAGCTGCAGCCATTACCATACTACTTACTGATCGTAATCTAAAT
ACAGCATTTTTTGACCCTGTAGGAGGTGGAGACCCAGTCCTTTATCAACATTATGCTTGT
CTCAAAGATTAAGCCATGCATGTCTAAGCACAAACTTTAACACGGTGAACCTGCGAATGG
CTCATTAGGCCACCCATGATTTCTTAGATCGTACAATCCTACTTGGATAACTGTGGTAAT
TCTAGAGCTAATACATGCAAAAAAGCTCGGACCCTCGCGGGAACGAGCGCGTTTATTAGA
TCAAAACCAATCGGTCCGTCCCGTTGGTGACTCTGGATAACTTTGAGCAGATCGCACGGC
CTCGAGCCGGCGACGTATCTTTCAAGTGTGTGCCCTATCAACTTTCGATGGTACGCGACT
TGCCTACCATGGTTGTAACGGGTAACGGGGAATCAGGGTTCGATTCCGGAGAGGGAGCAT
GAGAAACGGCTACCACATCCAAGGAAGGCAGCAGGCGCGCAAATTACCCACTCCTAACGC
AGGGAGGTAGTGACGAAAAATAACGATACGGGACTCTTATGAGGCCCCGTAATCGGAATG
AGTACACTTTAAATCCTTTAACGAGGATCAATTGGAGGGCAAGTCTGGTGCCAGCAGCCG
CGGTAATTCCAGCTCCAATAGCGTATATTAAAGTTGTTGCAGTTAAAAAGCTCGTAGTTG
GATCTCGGGTTTGGGCCGGCGGTTCGCTTCGCGGCGTTACTGCCGGCGCCGACCTACCTG
CCGGTGCGTGCGGTGCTCTTCGCCGAGCGCGCGTGGCCGGAACGTTTACTTTGAAAAAAT
TAGAGTGCTCAAAGCAGGCGTCTCGCCTGAATAGTAGTGCATGGAATAATGGAATAGGAC
CTCGGTTCTATTTTGTTGGTTTTCGGAGCTCGAGGTAATGATTAAGAGGGACGGACGGGG
GCATTCGTATTACGGTGTTAGAGGTGAAATTCTTGGATCGCCGTAAGACGAACTACTGCG
AAAGCATTTGCCAAGAATGTTTTCATTAATCAAGAACGAAAGTCAGAGGTTCGAAGACGA
TCAGATACCGTCGTAGTTCTGACCATAAACGATGTCGACCGGCGATCCGCGGGAGTTGTC
CGAATGACCCCGCGGGCAGCCTCCGGGAAACCAAAGTTTTTGGATTCCGGGGGAAGTATG
GTTGCAAAGCCGAAACTTAAAGGAATTGACGGAAGGGCACCACCAGGAGTGGAGCCTGCG
GCTTAATTTGACTCAACACGGGAAAACTCACCCGGCCCGGACACCGCGAGGATTGACAGA
TTGAGAGCTCTTTCTTGATTCGGTGGGTGGTGGTGCATGGTTCTTAGTTGGTGGAGCGAT
TTGTCTGGTTAATTCCGATAACGAACGAGACTCTAGCCTGCTAAATAGTCCGCCGGTCGG
CGCGACTTCTTAGAGGGACAAGCGGCTTATAGTCGCACGAGATTGAGCAATAACAGGTCT
GTGATGCCCTTAGATGTTCGGGGCCGCACGCGCGCTACACTGAAGGAATCAGCGTGTCCT
CGCTCCTGGTCCGCAAGGACCGGGTAACCCGTTGAACCTCCTTCGTGCTAGGGATCGGGG
CTTGTAATTCTTCCCCGTGAACGAGGAATTCCCAGTAAGCGTGAGTCATAAGCTCGCGTT
GATTACGTCCCTGCCCTTTGTACACACCGCCCGTCGCTACTACCGATTGGATGGTTTAGT
GAGGTCCTCGGATTGGACCCGTCGAGCGGGGCAACCCGCTAGGCGGCGTTCCGAGAAGAC
GATCGAAC

>PlaCos
ACACTTTATTTTATATTAGGAGCATGATCTGCTATAGTAGGAACCGCCATAAGAATTATT
ATTCGTGTCGAACTAGCCCAACCTGGATCTTTTTTAGCTAATGATCAACTATATAATTGC
ATTATTACAGCTCATGGATTAATTATGATTTTCTTTATAGTAATACCAATTTTAATTGGT
GGATTTGGAAACTGATTAATTCCACTCATAATTGGAGCCCCAGATATAGCTTTCCCCCGC
TTAAATAATTTAAGATTTTGACTACTTCCTCCATCAATAATTTTACTTGTAACCTCAGCC
CTAGTTGAAAAAGGAGTAGGTACAGGATGAACAGTATACCCTCCATTAGCAGCCAACTTA
GCTCATTCTGGACCATCAGTAGATTTAGCTATTTTTTCGCTACATTTAGCGGGAGCTTCA
TCTATTTTAGGATCATTAAACTTTATTACTACTGTAATTAATATGCGATGACAAGGTTTA
CGTATTGAACGAATACCATTATTTGTATGAGCTGTTTTTATTACTGTTGTATTATTATTA
TTATCCTTACCTGTATTAGCTGCAGCCATCACTATACTTCTTACAGATCGTAACCTAAAC
ACCGCTTTCTTCGACCCAATAGGCGGAGGTGACCCAGTTTTATATCAACACTATGCTTGT
CTCAAAGATTAAGCCATGCATGTCTAAGCACAAACTTTAACACGGTGAAGCTGCGAATGG
CTCATTAGGCCACCCATGATTTCTTAGATCGTACAATCCTACTTGGATAACTGTGGTAAT
TCTAGAGCTAATACATGCAAAAAAGCTCGGACCCTTGCGGGAACGAGCGCGTTTATTAGA
TCAAAACCAATCGGTCCGTCCCGTTGGTGACTCTGGATAACTTCGAGCAGATCGCACGGC
CTCGAGCCGGCGACGTATCTTTCAAGTGTGTGCCCTATCAACTTTCGATGGTACGCGACC
TGCCTACCATGGTTGTAACGGGTAACGGGGAATCAGGGTTCGATTCCGGAGAGGGAGCAT
GAGAAACGGCTACCACATCCAAGGAAGGCAGCAGGCGCGCAAATTACCCACTCCTAACGC
AGGGAGGTAGTGACGAAAAATAACGATACGGGACTCTTATGAGGCCCCGTAATCGGAATG
AGTACACTTTAAATCCTTTAACGAGGATCAATTGGAGGGCAAGTCTGGTGCCAGCAGCCG
CGGTAATTCCAGCTCCAATAGCGTATATTAAAGTTGTTGCAGTTAAAAAGCTCGTAGTTG
GATCTCGGGTTTGGGCCGGCGGTTCGCTTCGCGGCGTTACTGCCGGCGCCGACCTACCTG
CCGGTGCGTGCGGTGCTCTTCGCCGAGCGCGCGTGGCCGGAACGTTTACTTTGAAAAAAT
TAGAGTGCTCAAAGCAGGCGTCTCGCCTGAATAGTAGTGCATGGAATAATGGAATAGGAC
CTCGGTTCTATTTTGTTGGTTTTCGGAGCTCGAGGTAATGATTAAGAGGGACGGACGGGG
GCATTCGTATTACGGTGTTAGAGGTGAAATTCTTGGATCGCCGTAAGACGAACTACTGCG
AAAGCATTTGCCAAGAATGTTTTCATTAATCAAGAACGAAAGTCAGAGGTTCGAAGACGA
TCAGATACCGTCGTAGTTCTGACCATAAACGATGTCGACCGGCGATCCGCGGGAGTTGTC
CGAATGACCCCGCGGGCAGCCTCCGGGAAACCAAAGTTTTTGGATTCCGGGGGAAGTATG
GTTGCAAAGCCGAAACTTAAAGGAATTGACGGAAGGGCACCACCAGGAGTGGAGCCTGCG
GCTTAATTTGACTCAACACGGGAAAACTCACCCGGCCCGGACACCGCGAGGATTGACAGA
TTGAGAGCTCTTTCTTGATTCGGTGGGTGGTGGTGCATGGTTCTTAGTTGGTGGAGCGAT
TTGTCTGGTTAATTCCGATAACGAACGAGACTCTAGCCTGCTAAATAGTCCGCCGGTCGG
CGCGACTTCTTAGAGGGACAAGCGGCTTATAGTCGCACGAGATTGAGCAATAACAGGTCT
GTGATGCCCTTAGATGTTCGGGGCCGCACGCGCGCTACACTGAAGGAATCAGCGTGTCCT
CGCTCCTGGTCCGCAAGGACCGGGTAACCCGTTGAACCTCCTTCGTGCTAGGGATCGGGG
CTTGTAATTCTTCCCCGTGAACGAGGAATTCCCAGTAAGCGCGAGTCATAAGCTCGCGTT
GATTACGTCCCTGCCCTTTGTACACACCGCCCGTCGCTACTACCGATTGGATGGTTTAGT
GAGGTCCTCGGATTGGACCCGTCGAGCGGGGCAACCCGCTAGGCGGCGTTCCGAGAAGAC
GATCGAAC

>PlaMon
ACACTATATTTTATATTCGGAGCTTGAGCAGCCATAGTAGGAACTGCTATAAGAATTATT
ATTCGAATTGAGTTAGCTCAACCTGGATCCTTCTTAGCAAATGACCAACTATATAACTGC
ATTATTACTGCCCATGGATTAATTATAATTTTCTTTATAGTCATACCTATTCTAATTGGA
GGATTTGGAAACTGACTAATCCCCCTAATAATTGGAGCGCCTGATATAGCTTTCCCTCGA
CTAAATAATTTAAGTTTTTGACTACTACCACCATCTATAATTTTACTTGTAACCTCTGCC
TTAGTTGAAAAAGGAGTGGGAACAGGATGAACAGTTTACCCTCCTTTAGCAGCAAACATA
GCTCATTCAGGGCCTTCAGTAGACTTAGCCATTTTCTCTCTACATCTAGCAGGTGCATCT
TCCATTCTAGGTTCTTTAAACTTCATTACTACAGTAATTAATATACGATGACAAGGAATA
CAAGTAGAACGAATACCACTATTCGTATGAGCTGTATTTATTACCGTAGTTCTACTTCTC
TTATCATTACCTGTCCTTGCTGCAGCAATTACCATACTTCTTACTGATCGTAACTTAAAT
ACTGCTTTCTTTGACCCTATAGGAGGAGGAGACCCCGTTTTATATCAACACTATGCTTGT
CTCAAAGATTAAGCCATGCATGTCTAAGCACAAACTTTAACACGGTGAAGCTGCGAATGG
CTCATTAGGCCACCCATGATTTCTTAGATCGTACAATCCTACTTGGATAACTGTGGTAAT
TCTAGAGCTAATACATGCAAAAAAGCTCGGACCCTCGCGGGAACGAGCGCGTTTATTAGA
TCAAAACCAATCGGTCCGTCCCGTTGGTGACTCTGGATAACTTCGAGCAGATCGCACGGC
CTCGAGCCGGCGACGTATCTTTCAAGTGTGTGCCCTATCAACTTTCGATGGTACGCGACC
TGCCTACCATGGTTGTAACGGGTAACGGGGAATCAGGGTTCGATTCCGGAGAGGGAGCAT
GAGAAACGGCTACCACATCCAAGGAAGGCAGCAGGCGCGCAAATTACCCACTCCTAACGC
AGGGAGGTAGTGACGAAAAATAACGATACGGGACTCTTATGAGGCCCCGTAATCGGAATG
AGTACACTTTAAATCCTTTAACGAGGATCAATTGGAGGGCAAGTCTGGTGCCAGCAGCCG
CGGTAATTCCAGCTCCAATAGCGTATATTAAAGTTGTTGCAGTTAAAAAGCTCGTAGTTG
GATCTCGGGTTTGGGCCGGCGGTTCGCTTCGCGGCGTTACTGCCGGCGCCGACCTACCTG
CCGGTGCGTGCGGTGCTCTTCGCCGAGCGCGCGTGGCCGGAACGTTTACTTTGAAAAAAT
TAGAGTGCTCAAAGCAGGCGTCTCGCCTGAATAGTAGTGCATGGAATAATGGAATAGGAC
CTCGGTTCTATTTTGTTGGTTTTCGGAGCTCGAGGTAATGATTAAGAGGGACGGACGGGG
GCATTCGTATTACGGTGTTAGAGGTGAAATTCTTGGATCGCCGTAAGACGAACTACTGCG
AAAGCATTTGCCAAGAATGTTTTCATTAATCAAGAACGAAAGTCAGAGGTTCGAAGACGA
TCAGATACCGTCGTAGTTCTGACCATAAACGATGTCGACCGGCGATCCGCGGGAGTTGTC
CGAATGACCCCGCGGGCAGCCTCCGGGAAACCAAAGTTTTTGGATTCCGGGGGAAGTATG
GTTGCAAAGCCGAAACTTAAAGGAATTGACGGAAGGGCACCACCAGGAGTGGAGCCTGCG
GCTTAATTTGACTCAACACGGGAAAACTCNNNNNNNNNNNNNNNNNCGAGGATTGACAGA
TTGAGAGCTCTTTCTTGATTCGGTGGGTGGTGGTGCATGGTTCTTAGTTGGTGGAGCGAT
TTGTCTGGTTAATTCCGATAACGAACGAGACTCTAGCCTGCTAAATAGTCCGCCGGTCGG
CGCGACTTCTTAGAGGGACAAGCGGCTTATAGTCGCACGAGATTGAGCAATAACAGGTCT
GTGATGCCCTTAGATGTTCGGGGCCGCACGCGCGCTACACTGAAGGAATCAGCGTGTCCT
CGCTCCTGGTCCGCAAGGACCGGGTAACCCGTTGAACCTCCTTCGTGCTAGGGATCGGGG
CTTGTAATTCTTCCCCGTGAACGAGGAATTCCCAGTAAGCGCGAGTCATAAGCTCGCGTT
GATTACGTCCCTGCCCTTTGTACACACCGCCCGTCGCTACTACCGATTGGATGGTTTAGT
GAGGTCCTCGGATTGGACCCGTCGAGCGGGGCAACCCGCTAGGCGGCGTTCCGAGAAGAC
GATCGAAC

>PlaMul
NNNNNNNNNNNNNNNNNNNNNNNNNNNNNNNNNATAGTAGGAACAGCAATAAGAATTATT
ATTCGTATTGAATTAGCTCAACCAGGATCTTTTCTAGCCAATGATCAATTATATAACTGT
ATTATTACTGCCCATGGATTAATTATAATTTTTTTTATGGTAATACCTATTTTAATTGGG
GGATTTGGAAATTGGTTAATCCCATTAATAATTGGTGCTCCTGATATAGCTTTTCCTCGA
CTAAATAACCTTAGGTTTTGATTATTACCTCCTTCATTAATTTTACTAGTAACTTCAGCT
TTAGTGGAAAAGGGAGCAGGAACCGGATGAACAGTCTATCCACCTTTAGCGGCTAATCTT
GCTCATTCAGGACCATCAGTAGACTTAGCTATTTTTTCTCTACATCTTGCTGGTGCGTCA
TCTATTCTTGGATCTTTAAACTTCATTACTACAGTAATTAATATACGATGACAAGGAATA
CGTGTTGAACGACTCCCATTATTTGTTTGAGCTGTATTTATTACCGTAATTTTATTATTA
TTGTCATTACCTGTACTAGCTGCTGCAATTACTATACTACTTACAGACCGAAACTTAAAT
ACTGCTTTCTTTGACCCTATAGGAGGGGGAGACCCGGTTCTTTATCAACANTATGCTTGT
CTCAAAGATTAAGCCATGCATGTCTAAGCACAAACTTTAACACGGTGAAGCTGCGAATGG
CTCATTAGGCCACCCATGATTTCTTAGATCGTACAATCCTACTTGGATAACTGTGGTAAT
TCTAGAGCTAATACATGCAAAAAAGCTCGGACCCTCGCGGGAACGAGCGCGTTTATTAGA
TCAAAACCAATCGGTCCGTCCCGTTGGTGACTCTGGATAACTTCGAGCAGATCGCACGGC
CTCGAGCCGGCGACGTATCTTTCAAGTGTGTGCCCTATCAACTTTCGATGGTACGCGACC
TGCCTACCATGGTTGTAACGGGTAACGGGGAATCAGGGTTCGATTCCGGAGAGGGAGCAT
GAGAAACGGCTACCACATCCAAGGAAGGCAGCAGGCGCGCAAATTACCCACTCCTAACGC
AGGGAGGTAGTGACGAAAAATAACGATACGGGACTCTTATGAGGCCCCGTAATCGGAATG
AGTACACTTTAAATCCTTTAACGAGGATCAATTGGAGGGCAAGTCTGGTGCCAGCAGCCG
CGGTAATTCCAGCTCCAATAGCGTATATTAAAGTTGTTGCAGTTAAAAAGCTCGTAGTTG
GATCTCGGGTTTGGGCCGGCGGTTCGCTTCGCGGCGTTACTGCCGGCGCCGACCTACCTG
CCGGTGCGTGCGGTGCTCTTCGCCGAGCGCGCGTGGCCGGAACGTTTACTTTGAAAAAAT
TAGAGTGCTCAAAGCAGGCGTCTCGCCTGAATAGTAGTGCATGGAATAATGGAATAGGAC
CTCGGTTCTATTTTGTTGGTTTTCGGAGCTCGAGGTAATGATTAAGAGGGACGGACGGGG
GCATTCGTATTACGGTGTTAGAGGTGAAATTCTTGGATCGCCGTAAGACGAACTACTGCG
AAAGCATTTGCCAAGAATGTTTTCATTAATCAAGAACGAAAGTCAGAGGTTCGAAGACGA
TCAGATACCGTCGTAGTTCTGACCATAAACGATGTCGACCGGCGATCCGCGGGAGTTGTC
CGAATGACCCCGCGGGCAGCCTCCGGGAAACCAAAGTTTTTGGATTCCGGGGGAAGTATG
GTTGCAAAGCCGAAACTTAAAGGAATTGACGGAAGGGCACCACCAGGAGTGGAGCCTGCG
GCTTAATTTGACTCAACACGGGAAAACTCACCCGGCCCGGACACCGCGAGGATTGACAGA
TTGAGAGCTCTTTCTTGATTCGGTGGGTGGTGGTGCATGGTTCTTAGTTGGTGGAGCGAT
TTGTCTGGTTAATTCCGATAACGAACGAGACTCTAGCCTGCTAAATAGTCCGCCGGTCGG
TGCGACTTCTTAGAGGGACAAGCGGCTTATAGTCGCACGAGATTGAGCAATAACAGGTCT
GTGATGCCCTTAGATGTTCGGGGCCGCACGCGCGCTACACTGAAGGAATCAGCGTGTCCT
CGCTCCTGGTCCGCAAGGACCGGGTAACCCGTTGAACCTCCTTCGTGCTAGGGATCGGGG
CTTGTAATTCTTCCCCGTGAACGAGGAATTCCCAGTAAGCGCGAGTCATAAGCTCGCGTT
GATTACGTCCCTGCCCTTTGTACACACCGCCCGTCGCTACTACCGATTGGATGGTTTAGT
GAGGTCCTCGGATTGGACCCGTCGAGCGGGGCGACCCGCTAGGCGGCGTTCCGAGAAGAC
GATCGAAC

>PlaPap
ACACTTTATTTTATATTTGGAGCTTGATCAGCTATGGTAGGAACAGCTATAAGAATTATT
ATTCGAATTGAACTTGCACAACCAGGATCTTTTTTAGCTAATGATCAGCTATATAATTGT
ATTATTACTGCTCATGGACTTATTATAATCTTCTTTATAGTAATACCAATTTTAATTGGT
GGATTTGGAAACTGATTAATCCCATTAATAATCGGAGCCCCTGATATAGCCTTCCCACGA
CTTAACAATCTTAGATTCTGGTTACTCCCACCATCAATAATTCTACTTGTAACTTCAGCT
CTAGTAGAGAAAGGGGTGGGAACTGGATGAACAGTCTACCCACCTCTGGCTGCCAATCTT
GCCCATTCTGGTCCATCAGTAGATTTAGCTATTTTTTCTTTACATTTAGCCGGAGCATCA
TCTATTCTTGGATCATTAAACTTTATTACAACAGTAATTAACATACGATGACAGGGTATA
CGTATTGAACGTATACCATTATTTGTATGAGCCGTATTTATTACAGTTATTTTACTCTTA
CTATCTTTACCTGTTCTAGCCGCCGCAATCACCATATTACTAACAGACCGTAATTTGAAT
ACCGCCTTTTTTGACCCAATAGGAGGAGGAGATCCTGTTCTAAATCAACACTATGCTTGT
CTCAAAGATTAAGCCATGCATGTCTAAGCACAAACTTTAACACGGTGAAGCTGCGAATGG
CTCATTAGGCCACCCATGATTTCTTAGATCGTACAATCCTACTTGGATAACTGTGGTAAT
TCTAGAGCTAATACATGCAAAAAAGCTCGGACCCTCGCGGGAACGAGCGCGTTTATTAGA
TCAAAACCAATCGGTCCGTCCCGTTGGTGACTCTGGATAACTTCGAGCAGATCGCACGGC
CTCGAGCCGGCGACGTATCTTTCAAGTGTGTGCCCTATCAACTTTCGATGGTACGCGACC
TGCCTACCATGGTTGTAACGGGTAACGGGGAATCAGGGTTCGATTCCGGAGAGGGAGCAT
GAGAAACGGCTACCACATCCAAGGAAGGCAGCAGGCGCGCAAATTACCCACTCCTAACGC
AGGGAGGTAGTGACGAAAAATAACGATACGGGACTCTTATGAGGCCCCGTAATCGGAATG
AGTACACTTTAAATCCTTTAACGAGGATCAATTGGAGGGCAAGTCTGGTGCCAGCAGCCG
CGGTAATTCCAGCTCCAATAGCGTATATTAAAGTTGTTGCAGTTAAAAAGCTCGTAGTTG
GATCTCGGGTTTGGGCCGGCGGTTCGCTTCGCGGCGTTACTGCCGGCGCCGACCTACCTG
CCGGTGCGTGCGGTGCTCTTCGCCGAGCGCGCGTGGCCGGAACGTTTACTTTGAAAAAAT
TAGAGTGCTCAAAGCAGGCGTCTCGCCTGAATAGTAGTGCATGGAATAATGGAATAGGAC
CTCGGTTCTATTTTGTTGGTTTTCGGAGCTCGAGGTAATGATTAAGAGGGACGGACGGGG
GCATTCGTATTACGGTGTTAGAGGTGAAATTCTTGGATCGCCGTAAGACGAACTACTGCG
AAAGCATTTGCCAAGAATGTTTTCATTAATCAAGAACGAAAGTCAGAGGTTCGAAGACGA
TCAGATACCGTCGTAGTTCTGACCATAAACGATGTCGACCGGCGATCCGCGGGAGTTGTC
CGAATGACCCCGCGGGCAGCCTCCGGGAAACCAAAGTTTTTGGATTCCGGGGGAAGTATG
GTTGCAAAGCCGAAACTTAAAGGAATTGACGGAAGGGCACCACCAGGAGTGGAGCCTGCG
GCTTAATTTGACTCAACACGGGAAAACTCACCCGGCCCGGACACCGCGAGGATTGACAGA
TTGAGAGCTCTTTCTTGATTCGGTGGGTGGTGGTGCATGGTTCTTAGTTGGTGGAGCGAT
TTGTCTGGTTAATTCCGATAACGAACGAGACTCTAGCCTGCTAAATAGTCCGCCGGTCGG
TGCGACTTCTTAGAGGGACAAGCGGCTTATAGTCGCACGAGATTGAGCAATAACAGGTCT
GTGATGCCCTTAGATGTTCGGGGCCGCACGCGCGCTACACTGAAGGAATCAGCGTGTCCT
CGCTCCTGGTCCGCAAGGACCGGGTAACCCGTTGAACCTCCTTCGTGCTAGGGATCGGGG
CTTGTAATTCTTCCCCGTGAACGAGGAATTCCCAGTAAGCGCGAGTCATAAGCTCGCGTT
GATTACGTCCCTGCCCTTTGTACACACCGCCCGTCGCTACTACCGATTGGATGGTTTAGT
GAGGTCCTCGGATTGGACCCGTCGAGCGGGGCGACCCGCTAGGCGGCGTTCCGAGAAGAC
GATCGAAC

>PlaPar
ACACTTATATTCATATTTGGGGCATGATCAGCTATAGTTGGTACAGCAATAAGAATTATT
ATTCGTATTGAATTAGCCCAACCAGGATCTTTCCTAGCTAATGATCAATTATATAATTGT
ATTATTACAGCTCATGGGTTAATTATAATTTTCTTTATAGTTATACCAATCTTAATTGGG
GGATTTGGAAACTGATTAATTCCATTAATAATTGGAGCTCCAGATATAGCTTTCCCTCGA
CTTAATAATTTAAGATTTTGGTTACTTCCACCATCTATAATTTTACTAGTAACCTCAGCT
TTAGTGGAAAAGGGGGTAGGAACAGGATGAACAGTATATCCCCCATTAGCTGCTAATCTT
GCTCATTCTGGGCCATCAGTTGATTTAGCTATTTTCTCCTTACACCTTGCTGGAGCATCA
TCTATCCTTGGATCATTAAACTTTATTACCACTGTTATTAACATACGTTGACAAGGTATA
CGTGTTGAACGAATACCTTTATTTGTATGGGCTGTATTTATTACCGTTATTTTATTGTTA
TTATCCTTACCTGTTTTAGCAGCAGCTATTACAATATTACTTACTGACCGAAACTTAAAT
ACTTCCTTTTTTGATCCTATAGGAGGAGGAGACCCAGTTTTATATCAACACTATGCTTGT
CTCAAAGATTAAGCCATGCATGTCTAAGCACAAACTTTAACACGGTGAAGCTGCGAATGG
CTCATTAGGCCACCCATGATTTCTTAGATCGTACAATCCTACTTGGATAACTGTGGTAAT
TCTAGAGCTAATACATGCAAAAAAGCTCGGACCCTCGCGGGAACGAGCGCGTTTATTAGA
TCAAAACCAATCGGTCCGTCCCGTTGGTGACTCTGGATAACTTCGAGCAGATCGCACGGC
CTCGAGCCGGCGACGTATCTTTCAAGTGTGTGCCCTATCAACTTTCGATGGTACGCGACC
TGCCTACCATGGTTGTAACGGGTAACGGGGAATCAGGGTTCGATTCCGGAGAGGGAGCAT
GAGAAACGGCTACCACATCCAAGGAAGGCAGCAGGCGCGCAAATTACCCACTCCTAACGC
AGGGAGGTAGTGACGAAAAATAACGATACGGGACTCTTATGAGGCCCCGTAATCGGAATG
AGTACACTTTAAATCCTTTAACGAGGATCAATTGGAGGGCAAGTCTGGTGCCAGCAGCCG
CGGTAATTCCAGCTCCAATAGCGTATATTAAAGTTGTTGCAGTTAAAAAGCTCGTAGTTG
GATCTCGGGTTTGGGCCGGCGGTTCGCTTCGCGGCGTTACTGCCGGCGCCGACCTACCTG
CCGGTGCGTGCGGTGCTCTTCGCCGAGCGCGCGTGGCCGGAACGTTTACTTTGAAAAAAT
TAGAGTGCTCAAAGCAGGCGTCTCGCCTGAATAGTAGTGCATGGAATAATGGAATAGGAC
CTCGGTTCTATTTTGTTGGTTTTCGGAGCTCGAGGTAATGATTAAGAGGGACGGACGGGG
GCATTCGTATTACGGTGTTAGAGGTGAAATTCTTGGATCGCCGTAAGACGAACTACTGCG
AAAGCATTTGCCAAGAATGTTTTCATTAATCAAGAACGAAAGTCAGAGGTTCGAAGACGA
TCAGATACCGTCGTAGTTCTGACCATAAACGATGTCGACCGGCGATCCGCGGGAGTTGTC
CGAATGACCCCGCGGGCAGCCTCCGGGAAACCAAAGTTTTTGGATTCCGGGGGAAGTATG
GTTGCAAAGCCGAAACTTAAAGGAATTGACGGAAGGGCACCACCAGGAGTGGAGCCTGCG
GCTTAATTTGACTCAACACGGGAAAACTCACCCGGCCCGGACACCGCGAGGATTGACAGA
TTGAGAGCTCTTTCTTGATTCGGTGGGTGGTGGTGCATGGTTCTTAGTTGGTGGAGCGAT
TTGTCTGGTTAATTCCGATAACGAACGAGACTCTAGCCTGCTAAATAGTCCGCCGGTCGG
TGCGACTTCTTAGAGGGACAAGCGGCTTATAGTCGCACGAGATTGAGCAATAACAGGTCT
GTGATGCCCTTAGATGTTCGGGGCCGCACGCGCGCTACACTGAAGGAATCAGCGTGTCCT
CGCTCCTGGTCCGCAAGGACCGGGTAACCCGTTGAACCTCCTTCGTGCTAGGGATCGGGG
CTTGTAATTCTTCCCCGTGAACGAGGAATTCCCAGTAAGCGCGAGTCATAAGCTCGCGTT
GATTACGTCCCTGCCCTTTGTACACACCGCCCGTCGCTACTACCGATTGGATGGTTTAGT
GAGGTCCTCGGATTGGACCCGTCGAGCGGGGCGACCCGCTAGGCGGCGTTCCGAGAAGAC
GATCGAAC

>PlaPed
ACACTTTATTTTATATTTGGAGCTTGATCAGCTATAGTAGGTACTGCTATAAGAATTATT
ATTCGAATTGAACTAGCTCAACCAGGATCATTTTTAGCTAATGATCAACTTTATAATTGT
ATTATCACAGCCCATGGATGAATTATAATTTTCTTTATAGTAATACCTATTTTAATTGGG
GGTTTTGGAAACTGATTAATTCCATTAATAATCGGGGCACCTGATATAGCATTCCCACGT
CTAAATAATTTAAGATTTTGATTACTTCCCCCATCAATAATTTTACTTGTAACCTCTGCC
TTAGTAGAAAAAGGTGTAGGTACAGGATGAACAGTTTATCCTCCATTAGCAGCAAACTTA
GCACACTCTGGCCCATCAGTAGATTTAGCCATTTTTTCTTTACACTTAGCAGGAGCATCC
TCTATTTTAGGGTCCTTAAACTTCATTACAACTGTAATTAATATACGATGAGAAGGGATA
CGAATTGAACGGATACCTTTATTTGTGTGAGCTGTATTTATTACAGTTATTCTCCTTTTA
CTATCTTTACCGGTTTTTGCAGCTGCTATTACCATATTACTTACAGATCGTAACCTAAAC
ACAGCCTTTTTTGATCCCATAGGAGGAGGAGATCCTGTATTATATCAGCACTATGCTTGT
CTCAAAGATTAAGCCATGCATGTCTAAGCACAAACTTTAACACGGTGAAGCTGCGAATGG
CTCATTAGGCCACCCATGATTTCTTAGATCGTACAATCCTACTTGGATAACTGTGGTAAT
TCTAGAGCTAATACATGCAAAAAAGCTCGGACCCTCGCGGGAACGAGCGCGTTTATTAGA
TCAAAACCAATCGGTCCGTCCCGTTGGTGACTCTGGATAACTTCGAGCAGATCGCATGGC
CTCGAGCCGGCGACGTATCTTTCAAGTGTGTGCCCTATCAACTTTCGATGGTACGCGACC
TGCCTACCATGGTTGTAACGGGTAACGGGGAATCAGGGTTCGATTCCGGAGAGGGAGCAT
GAGAAACGGCTACCACATCCAAGGAAGGCAGCAGGCGCGCAAATTACCCACTCCTAACGC
AGGGAGGTAGTGACGAAAAATAACGATACGGGACTCTTATGAGGCCCCGTAATCGGAATG
AGTACACTTTAAATCCTTTAACGAGGATCAATTGGAGGGCAAGTCTGGTGCCAGCAGCCG
CGGTAATTCCAGCTCCAATAGCGTATATTAAAGTTGTTGCAGTTAAAAAGCTCGTAGTTG
GATCTCGGGTTTGGGCCGGCGGTTCGCTTCGCGGCGTTACTGCCGGCGCCGACCTACCTG
CCGGTGCGTGCGGTGCTCTTCGCCGAGCGCGCGTGGCCGGAACGTTTACTTTGAAAAAAT
TAGAGTGCTCAAAGCAGGCGTCTCGCCTGAATAGTAGTGCATGGAATAATGGAATAGGAC
CTCGGTTCTATTTTGTTGGTTTTCGGAGCTCGAGGTAATGATTAAGAGGGACGGACGGGG
GCATTCGTATTACGGTGTTAGAGGTGAAATTCTTGGATCGCCGTAAGACGAACTACTGCG
AAAGCATTTGCCAAGAATGTTTTCATTAATCAAGAACGAAAGTCAGAGGTTCGAAGACGA
TCAGATACCGTCGTAGTTCTGACCATAAACGATGTCGACCGGCGATCCGCGGGAGTTGTC
CGAATGACCCCGCGGGCAGCCTCCGGGAAACCAAAGTTTTTGGATTCCGGGGGAAGTATG
GTTGCAAAGCCGAAACTTAAAGGAATTGACGGAAGGGCACCACCAGGAGTGGAGCCTGCG
GCTTAATTTGACTCAACACGGGAAAACTCACCCGGCCCGGACACCGCGAGGATTGACAGA
TTGAGAGCTCTTTCTTGATTCGGTGGGTGGTGGTGCATGGTTCTTAGTTGGTGGAGCGAT
TTGTCTGGTTAATTCCGATAACGAACGAGACTCTAGCCTGCTAAATAGTCCGCCGGTCGG
CGCGACTTCTTAGAGGGACAAGCGGCTTATAGTCGCACGAGATTGAGCAATAACAGGTCT
GTGATGCCCTTAGATGTTCGGGGCCGCACGCGCGCTACACTGAAGGAATCAGCGTGTCCT
CGCTCCTGGTCCGCAAGGACCGGGTAACCCGTTGAACCTCCTTCGTGCTAGGGATCGGGG
CTTGTAATTCTTCCCCGTGAACGAGGAATTCCCAGTAAGCGCGAGTCATAAGCTCGCGTT
GATTACGTCCCTGCCCTTTGTACACACCGCCCGTCGCTACTACCGATTGGATGGTTTAGT
GAGGTCCTCGGATNNNNNNNNNNNNNNNNNNNNNNNNNNNNNNNNNNNNNNNNNNNNNNN
NNNNNNNN

>PlaPic
ACCCTATACTTTATATTCGGGGCTTGATCTGCAATAGTAGGAACAGCAATAAGAATTATT
ATTCGTATTGAATTGGCTCAACCAGGATCATTCCTAGCTAATGACCAACTTTATAATTGT
ATTATTACTGCTCATGGTCTTATTATAATTTTTTTTATAGTAATACCGATTTTAATTGGA
GGATTTGGAAATTGACTAATTCCCCTAATAATTGGGGCTCCTGATATAGCCTTCCCCCGA
CTAAATAATCTAAGATTTTGATTACTACCTCCATCCTTAATTCTACTTGTAACTTCAGCC
CTAGTAGAAAAAGGAGTGGGAACAGGATGGACTGTTTATCCTCCATTAGCAGCTAATCTT
GCCCATTCTGGGCCTTCAGTTGATTTAGCTATTTTCTCTTTACATTTAGCTGGTGCATCA
TCTATTTTAGGTTCACTAAACTTCATTACTACAGTTATTAACATACGATGACAAGGTATA
CGAATTGAACGACTACCTCTATTTGTATGAGCTGTATTTATTACTGTCATTCTATTATTA
TTATCTTTACCTGTTTTAGCTGCGGCTATCACTATACTACTTACTGACCGTAATCTAAAT
ACAGCATTTTTTGATCCTATAGGAGGTGGGGATCCAGTTCTTTACCAACATTATGCGTGT
CTCAAAGATTAAGCCATGCATGTCTAAGCACAAACTTTAACACGGTGAAGCTGCGAATGG
CTCATTAGGCCACCCATGATTTCTTAGATCGTACAATCCTACTTGGATAACTGTGGTAAT
TCTAGAGCTAATACATGCAAAAAAGCTCGGACCCTCGCGGGAACGAGCGCGTTTATTAGA
TCAAAACCAATCGGTCCGTCCCGTTGGTGACTCTGGATAACTTCGAGCAGATCGCACGGC
CTCGAGCCGGCGACGTATCTTTCAAGTGTGTGCCCTATCAACTTTCGATGGTACGCGACT
TGCCTACCATGGTTGTAACGGGTAACGGGGAATCAGGGTTCGATTCCGGAGAGGGAGCAT
GAGAAACGGCTACCACATCCAAGGAAGGCAGCAGGCGCGCAAATTACCCACTCCTAACGC
AGGGAGGTAGTGACGAAAAATAACGATACGGGACTCTTATGAGGCCCCGTAATCGGAATG
AGTACACTTTAAATCCTTTAACGAGGATCAATTGGAGGGCAAGTCTGGTGCCAGCAGCCG
CGGTAATTCCAGCTCCAATAGCGTATATTAAAGTTGTTGCAGTTAAAAAGCTCGTAGTTG
GATCTCGGGTTTGGGCCGGCGGTTCGCTTCGCGGCGTTACTGCCGGCGCCGACCTACCTG
CCGGTGCGTGCGGTGCTCTTCGCCGAGCGCGCGTGGCCGGAACGTTTACTTTGAAAAAAT
TAGAGTGCTCAAAGCAGGCGTCTCGCCTGAATAGTAGTGCATGGAATAATGGAATAGGAC
CTCGGTTCTATTTTGTTGGTTTTCGGAGCTCGAGGTAATGATTAAGAGGGACGGACGGGG
GCATTCGTATTACGGTGTTAGAGGTGAAATTCTTGGATCGCCGTAAGACGAACTACTGCG
AAAGCATTTGCCAAGAATGTTTTCATTAATCAAGAACGAAAGTCAGAGGTTCGAAGACGA
TCAGATACCGTCGTAGTTCTGACCATAAACGATGTCGACCGGCGATCCGCGGGAGTTGTC
CGAATGACCCCGCGGGCAGCCTCCGGGAAACCAAAGTTTTTGGATTCCGGGGGAAGTATG
GTTGCAAAGCCGAAACTTAAAGGAATTGACGGAAGGGCACCACCAGGAGTGGAGCCTGCG
GCTTAATTTGACTCAACACGGGAAAACTCACCCGGCCCGGACACCGCGAGGATTGACAGA
TTGAGAGCTCTTTCTTGATTCGGTGGGTGGTGGTGCATGGTTCTTAGTTGGTGGAGCGAT
TTGTCTGGTTAATTCCGATAACGAACGAGACTCTAGCCTGCTAAATAGTCCGCCGGTCGG
CGCGACTTCTTAGAGGGACAAGCGGCTTATAGTCGCACGAGATTGAGCAATAACAGGTCT
GTGATGCCCTTAGATGTTCGGGGCCGCACGCGCGCTACACTGAAGGAATCAGCGTGTCCT
CGCTCCTGGTCCGCAAGGACCGGGTAACCCGTTGAACCTCCTTCGTGCTAGGGATCGGGG
CTTGTAATTCTTCCCCGTGAACGAGGAATTCCCAGTAAGCGCGAGTCATAAGCTCGCGTT
GATTACGTCCCTGCCCTTTGTACACACCGCCCGTCGCTACTACCGATTGGATGGTTTAGT
GAGGTCCTCGGATTGGACCCGTCGAGCAGGGCAACCCGCTAGGCGGCGTTCCGAGAAGAC
GATCGAAC

>PlaTra
ACACTATACTTCATATTCGGGGCTTGATCTGCTATAGTAGGTACGGCTATAAGAATTATT
ATTCGTATTGAACTAGCACAACCAGGTTCTTTTCTGGCAAATGATCAACTTTATAATTGT
ATTATTACAGCACATGGACTTATTATAATTTTCTTTATAGTGATACCAATTTTAATTGGT
GGATTTGGTAACTGATTAATTCCATTAATAATTGGAGCACCAGATATAGCATTTCCACGG
CTTAATAACCTAAGTTTTTGACTTCTCCCACCATCAATAATTTTACTTGTAACATCCGCT
TTAGTAGAAAAAGGTGCTGGAACTGGATGAACTGTATACCCTCCCCTAGCTGCTAATCTT
GCTCATTCAGGACCATCAGTAGATTTAGCTATTTTCTCATTACATTTAGCTGGAGCTTCA
TCTATTCTAGGTTCATTAAACTTTATTACAACTGTAGTTAATATACGATGACAAGGAATA
CGTGCTGAACGTCTACCATTATTTGTATGAGCTGTATTTATTACAGTTATTTTATTACTT
CTATCTCTACCAGTATTAGCTGCTGCAATTACTATATTACTTACAGACCGAAACTTAAAT
ACATCTTTCTTTGATCCTATAGGAGGCGGAGATCCAGTTTTATATCAACATNNNNNNNNN
NNNNNNNNNNNNNNNNNNNNNNNNNNNNNNNNNACTTTAACACGGTGAAGCTGCGAATGG
CTCATTAGGCCACCCATGATTTCTTAGATCGTACAATCCTACTTGGATAACTGTGGTAAT
TCTAGAGCTAATACATGCAAAAAAGCTCGGACCCTCGCGGGAACGAGCGCGTTTATTAGA
TCAAAACCAATCGGTCCGTCCCGTTGGTGACTCTGGATAACTTCGAGCAGATCGCACGGC
CTCGAGCCGGCGACGTATCTTTCAAGTGTGTGCCCTATCAACTTTCGATGGTACGCGACC
TGCCTACCATGGTTGTAACGGGTAACGGGGAATCAGGGTTCGATTCCGGAGAGGGAGCAT
GAGAAACGGCTACCACATCCAAGGAAGGCAGCAGGCGCGCAAATTACCCACTCCTAACGC
AGGGAGGTAGTGACGAAAAATAACGATACGGGACTCTTATGAGGCCCCGTAATCGGAATG
AGTACACTTTAAATCCTTTAACGAGGATCAATTGGAGGGCAAGTCTGGTGCCAGCAGCCG
CGGTAATTCCAGCTCCAATAGCGTATATTAAAGTTGTTGCAGTTAAAAAGCTCGTAGTTG
GATCTCGGGTTTGGGCCGGCGGTTCGCTTCGCGGCGTTACTGCCGGCGCCGACCTACCTG
CCGGTGCGTGCGGTGCTCTTCGCCGAGCGCGCGTGGCCGGAACGTTTACTTTGAAAAAAT
TAGAGTGCTCAAAGCAGGCGTCTCGCCTGAATAGTAGTGCATGGAATAATGGAATAGGAC
CTCGGTTCTATTTTGTTGGTTTTCGGAGCTCGAGGTAATGATTAAGAGGGACGGACGGGG
GCATTCGTATTACGGTGTTAGAGGTGAAATTCTTGGATCGCCGTAAGACGAACTACTGCG
AAAGCATTTGCCAAGAATGTTTTCATTAATCAAGAACGAAAGTCAGAGGTTCGAAGACGA
TCAGATACCGTCGTAGTTCTGACCATAAACGATGTCGACCGGCGATCCGCGGGAGTTGTC
CGAATGACCCCGCGGGCAGCCTCCGGGAAACCAAAGTTTTTGGATTCCGGGGGAAGTATG
GTTGCAAAGCCGAAACTTAAAGGAATTGACGGAAGGGCACCACCAGGAGTGGAGCCTGCG
GCTTAATTTGACTCAACACGGGAAAACTCACCCGGCCCGGACACCGCGAGGATTGACAGA
TTGAGAGCTCTTTCTTGATTCGGTGGGTGGTGGTGCATGGTTCTTAGTTGGTGGAGCGAT
TTGTCTGGTTAATTCCGATAACGAACGAGACTCTAGCCTGCTAAATAGTCCGCCGGTCGG
CGCGACTTCTTAGAGGGACAAGCGGCTTATAGTCGCACGAGATTGAGCAATAACAGGTCT
GTGATGCCCTTAGATGTTCGGGGCCGCACGCGCGCTACACTGAAGGAATCAGCGTGTCCT
CGCTCCTGGTCCGCAAGGACCGGGTAACCCGTTGAACCTCCTTCGTGCTAGGGATCGGGG
CTTGTAATTCTTCCCCGTGAACGAGGAATTCCCAGTAAGCGCGAGTCATAAGCTCGCGTT
GATTACGTCCCTGCCCTTTGTACACACCGCCCGTCGCTACTACCGATTGGATGGTTTAGT
GAGGTCCTCGGATTGGACCCGTCGAGCGGGGCAACCCGCTAGGCGGCGTTCCGAGAAGAC
GATCNNNN

>PlaSia
NNNNNNNNNNNNNNNNNNNNNNNNNNNNNNNNNNNNNNNNNNNNNNNNNNNNNNNNNNNN
NNNNNNNNNNNNNNNNNNNNNNNNNNNNNNNNNTTGCCAATTGATCAACTATATAATTGT
ATTATTACTGCACACGGAATAATTATAATTTTTTTTATGGTAATACCTATTTTAATTGGT
GGATTTGGTAATTGATTAATCCCTTTAATGATTGGAGCACCTGATATAGCATTTCCCCGA
CTTAATAATCTTAGTTTCTGATTATTACCACCATCTATAATTTTATTGGTGACATCTGCC
TTAGTTGAAAAAGGAGTTGGAACAGGATGAACTGGTTACCCTCCCTTAGCGGCTAATCTA
GCTCATTCCGGCCCATCTGTCGATTTAGCTATTTTTTCCCTTCATTTAGCAGGGGCATCC
TCAATTTTAGGGTCATTAAATTTTATTACTACTGTAATTAATATACGATGAAAGGGTATA
ACTTTAGAGCGATTACCTCTATTTGTTTGAGCAGTATTTATTACCGTAATTTTATTATTA
TTATCTCTTCCTGTATTAGCCGCAGCTATTACTATATTATTAACAGATCGAAACCTAAAT
ACCTCTTTCTTTGACCCCGTAGGAGGAGGAGACCTTGTCTTATATCAACACNNNNNNNNN
NNNNNNNNNNNNNNNNNNNNNNNNNNNNNNNNNNNNNNNNNNNNNNNNNNNNNNNNNNNN
NNNNNNNNNNNNNNNNNNNNNNNNNNNNNNNNNNNNNNNNNNNNNNNNNNNNNNNNNNNN
NNNNNNNNNNNNNNNNNNNNNNNNNNNNNNNNNNNNNNNNNNNNNNNNNNNNNNNNNNNN
NNNNNNNNNNNNNNNNNNNNNNNNNNNNNNNNNNNNNNNNNNNNNNNNNNNNNNNNNNNN
NNNNNNNNNNNNNNNNNNNNNNNNNNNNNNNNNNNNNNNNNNNNNNNNNNNNNNNNNNNN
NNNNNNNNNNNNNNNNNNNNNNNNNNNNNNNNNNNNNNNNNNNNNNNNNNNNNNNNNNNN
NNNNNNNNNNNNNNNNNNNNNNNNNNNNNNNNNNNNNNNNNNNNNNNNNNNNNNNNNNNN
NNNNNNNNNNNNNNNNNNNNNNNNNNNNNNNNNNNNNNNNNNNNNNNNNNNNNNNNNNNN
NNNNNNNNNNNNNNNNNNNNNNNNNNNNNNNNNNNNNNNNNNNNNNNNNNNNNNNNNNNN
NNNNNNNNNNNNNNNNNNNNNNNNNNNNNNNNNNNNNNNNNNNNNNNNNNNNNNNNNNNN
NNNNNNNNNNNNNNNNNNNNNNNNNNNNNNNNNNNNNNNNNNNNNNNNNNNNNNNNNNNN
NNNNNNNNNNNNNNNNNNNNNNNNNNNNNNNNNNNNNNNNNNNNNNNNNNNNNNNNNNNN
NNNNNNNNNNNNNNNNNNNNNNNNNNNNNNNNNNNNNNNNNNNNNNNNNNNNNNNNNNNN
NNNNNNNNNNNNNNNNNNNNNNNNNNNNNNNNNNNNNNNNNNNNNNNNNNNNNNNNNNNN
NNNNNNNNNNNNNNNNNNNNNNNNNNNNNNNNNNNNNNNNNNNNNNNNNNNNNNNNNNNN
NNNNNNNNNNNNNNNNNNNNNNNNNNNNNNNNNNNNNNNNNNNNNNNNNNNNNNNNNNNN
NNNNNNNNNNNNNNNNNNNNNNNNNNNNNNNNNNNNNNNNNNNNNNNNNNNNNNNNNNNN
NNNNNNNNNNNNNNNNNNNNNNNNNNNNNNNNNNNNNNNNNNNNNNNNNNNNNNNNNNNN
NNNNNNNNNNNNNNNNNNNNNNNNNNNNNNNNNNNNNNNNNNNNNNNNNNNNNNNNNNNN
NNNNNNNNNNNNNNNNNNNNNNNNNNNNNNNNNNNNNNNNNNNNNNNNNNNNNNNNNNNN
NNNNNNNNNNNNNNNNNNNNNNNNNNNNNNNNNNNNNNNNNNNNNNNNNNNNNNNNNNNN
NNNNNNNNNNNNNNNNNNNNNNNNNNNNNNNNNNNNNNNNNNNNNNNNNNNNNNNNNNNN
NNNNNNNNNNNNNNNNNNNNNNNNNNNNNNNNNNNNNNNNNNNNNNNNNNNNNNNNNNNN
NNNNNNNNNNNNNNNNNNNNNNNNNNNNNNNNNNNNNNNNNNNNNNNNNNNNNNNNNNNN
NNNNNNNNNNNNNNNNNNNNNNNNNNNNNNNNNNNNNNNNNNNNNNNNNNNNNNNNNNNN
NNNNNNNNNNNNNNNNNNNNNNNNNNNNNNNNNNNNNNNNNNNNNNNNNNNNNNNNNNNN
NNNNNNNNNNNNNNNNNNNNNNNNNNNNNNNNNNNNNNNNNNNNNNNNNNNNNNNNNNNN
NNNNNNNNNNNNNNNNNNNNNNNNNNNNNNNNNNNNNNNNNNNNNNNNNNNNNNNNNNNN
NNNNNNNN

>TheTes
ACATTATACTTTATATTTGGAGCATGAGCGGCAATAGTAGGCACAGCAATAAGAATCATT
ATTCGTATTGAATTAGCTCAACCAGGATCTTTTTTAGCTAATGATCAATTATATAATTGT
ATTATTACTGCTCATGGCTTAATTATAATTTTCTTTATGGTAATACCTATTCTAATTGGA
GGATTTGGTAATTGATTAATTCCTTTAATAATTGGGGCACCTGATATAGCATTCCCACGT
TTAAATAATTTAAGCTTTTGATTATTACCTCCATCTATAATTTTATTAGTAACTTCTGCA
CTAGTAGAAAAAGGTGCCGGAACAGGATGAACTGTATATCCTCCTTTAGCTGCTAATTTA
GCTCATTCTGGTCCATCGGTAGATTTAGCTATTTTCTCTTTACATTTAGCAGGAGCATCT
TCTATTTTAGGAGCATTAAATTTTATTACTACAGTAATTAATATACGATGAAAAGGTATA
ACATTAGAGCGACTACCTTTATTTGTTTGAGCAGTATTTATTACAGTAATTCTACTTTTA
TTGTCTTTACCTGTATTAGCTGCAGCCATTACAATATTATTAACAGATCGAAATTTAAAT
ACATCTTTCTTCGACCCTATAGGAGGAGGAGATCCTGTTCTTTACCAACATTATGCTTGT
CTCAAAGATTAAGCCATGCATGTCTAAGCACGAACTTTAACACGGTGAAGCTGCGAATGG
CTCATTAGGCCACCCATGATTTCTTAGATCGTACAATCCTACTTGGATAACTGTGGTAAT
TCTAGAGCTAATACATGCAAAAAAGCTCGGACCCTCGCGGGAACGAGCGCGTTTATTAGA
TCAAAACCAATCGGTCCGTCCCGTTGGTGACTCTGGATAACTTCGAGCAGATCGCACGGC
CTCGCGCCGGCGACGGGTCTTTCAAGTGTGTGCCCTATCAACTTTCGATGGTACGCGACC
TGCCTACCATGGTTGTAACGGGTAACGGGGAATCAGGGTTCGATTCCGGAGAGGGAGCAT
GAGAAACGGCTACCACATCCAAGGAAGGCAGCAGGCGCGCAAATTACCCACTCCTAACGC
AGGGAGGTAGTGACGAAAAATAACGATACGGGACTCTAATGAGGCCCCGTAATCGGAATG
AGTACACTTTAAATCCTTTAACGAGGATCAATTGGAGGGCAAGTCTGGTGCCAGCAGCCG
CGGTAATTCCAGCTCCAATAGCGTATATTAAAGTTGTTGCAGTTAAAAAGCTCGTAGTTG
GATCTCGGGTTTGGGCCGGCGGTTCGCTTCGCGGCGCTACTGCCGGCGCCGACCTACCTG
CCGGTGCGCGCGGTGCTCTTCGCCGAGCGCGCGTGGCCGGAACGTTTACTTTGAAAAAAT
TAGAGTGCTCAAAGCAGGCGTCTCGCCTGAATAGTAGTGCATGGAATAATAGAATAGGAC
CTCGGTTCTATTTTGTTGGTTTTCGGAGCTCGAGGTAATGATTAAGAGGGACGGACGGGG
GCATTCGTATTACGGTGTTAGAGGTGAAATTCTTGGATCGCCGTAAGACGAACTACTGCG
AAAGCATTTGCCAAGAATGTTTTCATTAATCAAGAACGAAAGTCAGAGGTTCGAAGACGA
TCAGATACCGTCGTAGTTCTGACCATAAACGATGTCGACCGGCGATCCGCGGGAGTTGTC
CGAATGACCCCGCGGGCAGCCTCCGGGAAACCAAAGTTTTTGGATTCCGGGGGAAGTATG
GTTGCAAAGCCGAAACTTAAAGGAATTGACGGAAGGGCACCACCAGGAGTGGAGCCTGCG
GCTTAATTTGACTCAACACGGGAAAACTCACCCGGCCCGGACACCGCGAGGATTGACAGA
TTGAGAGCTCTTTCTTGATTCGGTGGGTGGTGGTGCATGGTTCTTAGTTGGTGGAGCGAT
TTGTCTGGTTAATTCCGATAACGAACGAGACTCTAGCCTGCTAAATAGTCCGCCGGTCGG
CGCGACTTCTTAGAGGGACAAGCGGCGTATAGTCGCACGAGATTGAGCAATAACAGGTCT
GTGATGCCCTTAGATGTTCGGGGCCGCACGCGCGCTACACTGAAGGAATCAGCGTGTCCT
CGCTCCTGGTCCGCAAGGACCGGGTAACCCGTTGAACCTCCTTCGTGCTAGGGATCGGGG
CTTGTAATTCTTCCCCGTGAACGAGGAATTCCCAGTAAGCGCGAGTCATAAGCTCGCGTT
GATTACGTCCCTGCCCTTTGTACACACCGCCCGTCGCTACTACCGATTGGATGGTTTAGT
GAGGTCCTCGGATTGGACCCGTCGCGCGGGGCGACTCGCGCGGCGGCGTTCCGAGAAGAC
GATCGAAC

>AleMak
ACTTTATATTTTATTTTCGGGGCTTGATCTGCTATATTAGGAACTGCGATAAGATTACTT
ATTCGTGCTGAATTAGCTCAACCTGGAAGATTAATTGAAAATGATCAACTTTATAATTCA
GTTATTACTGCTCATGGTTTAATCATAATTTTTTTTATAGTTATACCTATTTTAATTGGT
GGATTTGGTAATTGACTAGTACCTTTAATAATTGGGGCCCCAGATATGGCATTTCCACGT
TTAAATAACCTTAGTTTTTGATTACTACCACCATCTTTAATTATATTACTAGGGTCTGCT
TTAGTAGAAAGAGGAGCTGGTACTGGGTGGACAGTTTACCCTCCACTATCCTCTAATATA
GCCCATTCTGGACCTTCAGTTGATATAGCTATTTTTTCATTACATTTAGCTGGAGTATCT
TCTATTTTAGGTGCTTTAAACTTCATTACAACTATCATTAATATACGATCAGCACACTTA
AGGTTAGAACGTATACCATTATTTGTATGATCAGTACTTATTACCGTAGTTTTATTATTA
TTATCTTTACCTGTATTAGCTGCTGCTATTACAATATTATTAACAGATCGAAATTTAAAT
ACTACTTTTTTTGATCCTCTTGGTGGTGGAGACCCTATTTTATATCAACACTATGCTTGT
CTCAAAGATTAAGCCATGCATGTCTAAGCACAAACTTTAAAACAGTGAAGCTGCGAATGG
CTCATTAGGCCACCCATGATTTATTAGATCGTAAAAATCTACTTGGATAACTGTGGTAAT
TCTAGAGCTAATACATGCACTAAAGCTCCGACCTTA--CGGAAAGGGCGCGTTTATTAGA
TCAAAATCAATCGACTCGTCATTTTGGTGACTCTGAATAAATTACAGCTGATCGCACGAC
CTCGCGTTGGCGACAGATCTTTCAAGTGTGTGCCCTATCAACTTTCGATGGTATGTGATA
TGCTTACCATGGTTGTAACGGGTAACGGGGAATCAGGGTTCGATTCCGGAGAGGGAGCAT
GAGAAACGGCTACCACATCCAAGGAAGGCAGCAGGCGCGCAAATTACCCATTCCTAACAC
AGGGAGGTAGTGACGAAAAATAACAATACGAGTCTCTTATGAGGCCTCGTAATTGGAATG
AGTAGAATTTAAATCCTTTAATGAGGATCAATTGGAGGGCAAGTCTGGTGCCAGCAGCCG
CGGTAATTCCAGCTCCAATAGCGTATATTAAAGTTGTTGCAGTTAAAAAGCTCGTAGTTG
AATCTCTGGTCGAGGACGGGAGTTCACCTAATGGTGTAATTTTCGTACCTGACTAATTAT
CCGGTGCG---GGTGTATTTAATCGTAACGCTGCGGTCGGAATGTTTACTTTGAAAAAAT
TAGAGTGCTTAAAGCAGGCGGTTCGCCTGAATAGTAGTGCATGGAATAATGGAATAGGAC
CTCTGTTCTATTTTGTTGGTTTTAGGAATACGAGGTAATGATTAAGAGAGACAGACGGGG
GCATTCGTATTACAGTGTTAGAGGTGAAATTCTTGGATCACTGTAGGACGAACTACTGCG
AAAGCATCTGCCAAGAATGTCCTCATTAATCAAGAACGAAAGTCAGAGGTTCGAAGACGA
TCAGATACCGTCGTAGTTCTGACCATAAACGATGTCGTCTGACGATCCGTGGGAGTTGTT
CGTATGACCCCGCGGGCAGTCTCCGGGAAACCAAAGATTTTGGATTCCGGGGGAAGTATG
GTTGCAAAGCCGAAACTTAAAGGAATTGACGGAAGGGCACCACCAGGAGTGGAGCCTGCG
GCTTAATTTGACTCAACACGGGAAAACTCACCCGGCCCGGACACTGTAAGGATTGACAGA
TTGATAGCTCTTTCTTGATTCAGTGGGTGGTGGTGCATGGTTCTTAGTTCGTGGAGTGAT
TTGTCTGGTTAATTCCGATAACGAACGAGACTCTAACCTACTAAATAGTCCACCGGTCGG
TGCGACTTCTTAGGGGGACAAGCGACTTATAGTCGCACGAGATTGAGCAATAACAGGTCT
GTGATGCCCTTAGATGTTCGGGGCCGCACGCGCGCTACACTGAAGGAATCAGCGTGT-AT
TATTCCTGTTTCGAGAGATTCGGGTAATCCGTTGAACCTCCTTCGTGCTAGGGATTGGGG
CTTGTAATTATTCCCCATGAACGAGGAATTCCCAGTAAGCGCGAGTCATAAACTCGCGTT
GATTACGTCCCTGCCCTTTGTACACACCGCCCGTCGCTACTACCGATTGGATGGTTTAGT
GAGGTCCTTGGATTGGGCCCGATTTGGAGGGAAACCTTCGAGTCGGATGTCCGAGAAGAC
GATCGAAC

>PisGeo
NNNNNNNNNNNNNNNNNNNNNNNNNNNNCAGCAATATTAGGAACTTCAATAAGATTTATT
ATTCGATCTGAATTATCACAACCAGGTAGATTAATTGAAAATGATCAAATTTATAATTCT
ATAATTACAGCTCATGGTTTAATTATAATTTTTTTTATGGTAATACCTATTTTAATTGGT
GGTTTTGGAAATTGATTAATCCCATTAATAATTGGTGCCCCAGATATAGCCTTTCCTCGA
CTTAATAATTTAAGATTTTGATTATTACCACCATCTTTAATTATACTTTTAATATCTGCA
ATAGTAGAAAGTGGTGTAGGCACTGGATGAACAGTATATCCACCATTATCATCAAACATG
GCTCACTCAGGTCCTTCTGTAGATTTAGCTATTTTTTCATTACATCTAGCTGGTATTTCA
TCTATTTTAGGAGCATTAAATTTTATTACAACAGTAATTAATATGCGTTGAGAGGGTATA
AAATTAGAACGTTTACCACTATTTGTATGATCAGTTTTAATTACTGTTGTATTATTATTA
TTATCTTTGCCTGTATTAGCAGCAGCTATTACTATATTACTTACTGATCGTAATTTAAAT
ACAACATTTTTTGATCCAGTTGGTGGGGGAGACCCAATTTTATATCAACATTATGCTTGT
CTCAAAGATTAAGCCATGCATGTCTAAGCACAAACTTTCAAACAGTGAAGCTGCGAATGG
CTCATTAGGCCACCCATGATTTATTAGATCGTAAAAATTTACTTGGATAACTGTGGTAAT
TCTAGAGCTAATACATGCACTAAAGCTCCGACC--TTACGGAAAGGGCGCGTTTATTAGA
TCAAAATCAATCGGCTCGTAATTTTGGTGACTCTGAATAAATTACGGCTGATCGCACGAC
CTAGCGTCGGCGACAGATCTTTCAAGTGTGTGCCCTATCAACTTTCGATGGTATGTGATA
TGCTTACCATGGTTGTAACGGGTAACGGGGAATCAGGGTTCGATTCCGGAGAGGGAGCAT
GAGAAACGGCTACCACATCCAAGGAAGGCAGCAGGCGCGCAAATTACCCATTCCTAACAC
AGGGAGGTAGTGACGAAAAATAACAATACGAGTCTCTTATGAGGCCTCGTAATTGGAATG
AGTAGAATTTAAATCCTTTAATGAGGATCAATTGGAGGGCAAGTCTGGTGCCAGCAGCCG
CGGTAATTCCAGCTCCAATAGCGTATATTAAAGTTGTTGCAGTTAAAAAGCTCGTAGTTG
AATCTCTGGTCTAGGACGATCGTTCACCTAATGGTGTAACTTTCGT-ACCTGACTAATAT
CCGGTGCG---TGTGTGCTTCAACGCGCGCCG-CGGTCGGAATGTTTACTTTGAAAAAAT
TAGAGTGCTCAAAGCAGGCA--CAGCCTGAATAGTAGTGCATGGAATAATGGAATAGGAC
CTCTGTTCTATTTTGTTGGTTTTAGGAATACGAGGTAATGATTAAGAGAGACAGACGGGG
GCATTCGTATTACAGTGTTAGAGGTGAAATTCTTGGATCACTGTAGGACGAACTACTGCG
AAAGCATCTGCCAAGAATGTCCTCATTAATCAAGAACGAAAGTCAGAGGTTCGAAGACGA
TCAGATACCGTCGTAGTTCTGACCATAAACGATGTCGTCTGACGATCCGTGGGAGTTGTT
CGTATGACCCCGCGGGCAGTCTCCGGGAAACCAAAGATTTTGGATTCCGGGGGAAGTATG
GTTGCAAA----AAACTTAAAGGAATTGACGGAAGGGCACCACCAGGAGTGGAGCCTGCG
GCTTAATTTGACTCAACACGGGAAAACTCACCCGGCCCGGACACTGTAAGGATTGACAGA
TTGATAGCTCTTTCTTAATTCGGTGGGTGGTGGTGCATGGTTCTTAGTTGGTGGAGCGAT
TTGTCTGGTTAATTCCGATAACGAACGAGACTCTAACCTACTAAATAGTCAACCGGTCGG
TGCGACTTCTTAGGGGGACAAGCGACATTTAGTCGCACGAGATTGAGCAATAACAGGTCT
GTGATGCCCTTAGATGTTCGGGGCCGCACGCGCGCTACACTGAAGGAATCAGCGTGTTTT
C-ACCCTGTTTCGAGAGATTCGGGTAATCCGTTGAACCTCCTTCGTGCTAGGGATTGGGG
CTTGTAATTATTCCCCATGAACGAGGAATTCCCAGTAAGCGCGAGTCATAAACTCGCGTT
GATTACGTCCCTGCCCTTTGTACACACCGCCCGTCGCTACTACCGATTGGATGGTTTAGT
GAGGTCCTCAGATTGGGCCCGTATTGAAGAGCAATCTTCGATGCGGATGTCCGAGAAGAC
GATCGAAC

>BraTor
ACATTATATTTTATTTTTGGTGCTTGATCTGCAATATTAGGCACATCAATAAGATTTATC
ATTCGATCTGAACTTTCACAACCAGGGAGATTACTTGAAAATGATCAAATTTATAATTCA
ATAATCACTGCTCATGGTTTAATCATAATTTTTTTTATAGTTATACCTATTTTAATTGGT
GGGTTTGGAAATTGATTGGTGCCTTTAATAATTGGTGCACCAGATATAGCATTTCCACGA
TTAAATAATTTAAGGTTTTGATTATTACCGCCTTCTTTAATTTTATTACTAGGGTCAGCA
TTAGTAGAAAATGGTGTTGGTACAGGATGAACGGTTTACCCTCCTTTATCATCTAATATA
GCTCATTCAGGTCCTTCAGTAGATATAGCTATTTTTTCATTACACTTAGCAGGTATTTCA
TCTATTTTAGGGGCATTAAATTTTATTACCACTGTAATTAACATACGTTGAGAAGGTATA
AAATTAGAACGGTTGCCTTTATTTGTATGGGCCGTATTAATTACTGTATTTTTACTATTA
TTATCATTACCAGTATTAGCAGCTGCAATTACTATGTTACTAACTGATCGTAATTTAAAT
ACCACATTTTTTGACCCTGTTGGTGGTGGGGACCCTGTTTTATATCAACATTATGCTTGT
CTCAAAGATTAAGCCATGCATGTCTAAGCACAAACTTTCAAACAGTGAAGCTGCGAATGG
CTCATTAGGCCACCCATGATTTATTAGATCGTAAAAATCTACTTGGATAACTGTGGTAAT
TCTAGAGCTAATACATGCACTAAAGCCC-GAACCTTGCGGAAA-GGGCGCGTTTATTAGA
TCAAAATCAATCGACTCGTCATTTTGGTGACTCTGAATAAATTACAGCTGATCGCACGAC
CTAGCGTCGGCGACAGATCTTTCAAGTGTGTGCCCTATCAACTTTCGATGGTATGTGATA
TGCTTACCATGGTTGTAACGGGTAACGGGGAATCAGGGTTCGATTCCGGAGAGGGAGCAT
GAGAAACGGCTACCACATCCAAGGAAGGCAGCAGGCGCGCAAATTACCCATTCCTAACAC
AGGGAGGTAGTGACGAAAAATAACAATACGAGCCTTTATTGAGGCCTCGTAATTGGAATG
AGTAGAATTTAAATCCTTTAATGAGGATCAATTGGAGGGCAAGTCTGGTGCCAGCAGCCG
CGGTAATTCCAGCTCCAATAGCGTATATTAAAGTTGTTGCAGTTAAAAAGCTCGTAGTTG
AATCTCTGGTCTAGGACGACAGTTCGCTCAATGGTGTAACTGTCGTACCTGACTAATTAT
CCGGTAAAGCGGGTCTACTTTAATGTAACGCTGCGGTCGGAATGTTTACTTTGAAAAAAT
TAGAGTGCTTAAAGCAGGCGGTTAGCCTGAATAGTAGTGCATGGAATAATGGAATAGGAC
CTCTGTTCTATTTTGTTGGTTTTAGGAATACGAGGTAATGATTAAGAGAGACAGACGGGG
GCATTCGTATTACAGTGTTAGAGGTGAAATTCTTGGATCACTGTAGGACGAACTACTGCG
AAAGCATCTGCCAAGAATGTCCTCATTAATCAAGAACGAAAGTCAGAGGTTCGAAGACGA
TCAGATACCGTCGTAGTTCTGACCATAAACGATGTCGTCTGACGATCCGTGGGAGTTGTT
CGTATGACCCCGCGGGCAGTCTCCGGGAAACCAAAGATTTTGGATTCCGGGGGAAGTATG
GTTGCAAAGCCGAAACTTAAAGGAATTGACGGAAGGGCACCACCAGGAGTGGAGCCTGCG
GCTTAATTTGACTCAACACGGGAAAACTCACCCGGCCCGGACACTGTAAGGATTGACAGA
TTGATAGCTCTTTCTTGATTCAGTGGGTGGTGGTGCATGGTTCTTAGTTCGTGGAGTGAT
TTGTCTGGTTAATTCCGATAACGAACGAGACTCTAACCTACTAACTAGTCCACCGGTCGG
TGCGACTTCTTAGGGGGACAAGCGACTTATAGTCGCACGAGATTGAGCAATAACAGGTCT
GTGATGCCCTTAGATGTTCGGGGCCGCACGCGCGCTACACTGAAGGAATCAGCGTGCATT
TA-TCCTGTTTCGAGAGATTCGGGTAATCCGTTGAACCTCCTTCGTGCTAGGGATTGGGG
CTTGTAATTATTCCCCATGAACGAGGAATTCCCAGTAAGCGCGAGTCATAAACTCGCGTT
GATTACGTCCCTGCCCTTTGTACACACCGCCCGTCGCTACTACCGATTGGATGGTTTAGT
GAGGTCCTCGGATTGGGCCCGATTTGGTTGGCAACTTCCGAATCGGTTGTCCGAGAAGAC
GATCGAAC

>CalViv
ACATTATATTTTATTTTCGGAGCTTGATCTGCAATATTAGGAACTTCAATAAGATTTATT
ATTCGATCTGAACTATCTCAACCTGGGGGTTTAATTGAAAATGATCAAATTTATAATTCT
ATAATTACAGCTCATGGTTTAATTATAATTTTCTTTATAGTAATACCTATTTTAATTGGT
GGGTTTGGAAACTGATTAGTACCTTTAATGATTGGTGCTCCAGATATAGCATTCCCACGA
TTAAATAATTTAAGATTCTGACTATTACCACCATCATTAATTTTATTACTAAGATCTGCT
ATAATTGAAAGCGGTGTTGGGACTGGGTGAACTGTATATCCACCTCTTTCATCAAATCTA
GCTCACTCAGGGCCATCTGTAGACATAGCAATTTTTTCTTTACATTTAGCAGGAGTTTCA
TCTATTTTAGGTGCAGTTAATTTTATCACTACTGTAGTAAATATACGATGAAGTGGTTTA
AAATGAGAGAGGTTACCATTATTTGTATGAGCTGTTTTAATTACTGTTGTACTGTTACTA
TTATCATTACCAGTATTAGCTGCAGCTATTACAATACTTCTTACAGATCGTAACTTAAAT
ACAACCTTCTTTGATCCAGTTGGAGGTGGTGACCCTATTTTATATCAACACTATGCTTGT
CTCAAAGATTAAGCCATGCATGTCTAAGCACACACTTTAAAACAGTGAAGCTGCGAATGG
CTCATTAGGCCACCCATGATTTATTAGATCGTAAAAAACTACTTGGATAACTGTGGTAAT
TCTAGAGCTAATACATGCACTAAAGCTCCGACCTTA--CGGAAAGGGCGCGTTTATTAGA
TCAAAATCAATCGATTCGGCATTTTGGTGACTCTGAATAAATTACAGCTGATCGCACGAC
CTAGCGTTGGCGACAGATCTTCCAAGTGTGTGCCCTATCAACTTTCGATGGTATGTGATA
TGCTTACCATGGTTGTAACGGGTAACGGGGAATCAGGGTTCGATTCCGGAGAGGGAGCAT
GAGAAACGGCTACCACATCCAAGGAAGGCAGCAGGCGCGCAAATTACCCATTCCTAACAC
AGGGAGGTAGTGACGAAAAATAACAATACGAGTCTCTTATGAGGCCTCGTAATTGGAATG
AGTAGAATTTAAATCCTTTAATGAGGATCAATTGGAGGGCAAGTCTGGTGCCAGCAGCCG
CGGTAATTCCAGCTCCAATAGCGTATATTAAAGTTGTTGCAGTTAAAAAGCTCGTAGTTG
AATCTCTGGTCTAGGACGATCGTTCACCTAATGGTGTAACTTTCGTACCTGACTTTCTAT
CCGGTGCG---GGTGTGCTTAAACGTAACGCTGCGGTCGGAATGTTTACTTTGAAAAAAT
TAGAGTGCTCAAAGCAGGCGTGCAGCCTGAATAGTAGTGCATGGAATAATGGAATAGGAC
CTCTGTTCTATTTTGTTGGTTTTAGGAATACGAGGTAATGATTAAGAGAGACAGACGGGG
GCATTCGTATTACAGTGTTAGAGGTGAAATTCTTGGATCACTGTAGGACGAACTACTGCG
AAAGCATCTGCCAAGAATGTCCTCATTAATCAAGAACGAAAGTCAGAGGTTCGAAGACGA
TCAGATACCGTCGTAGTTCTGACCATAAACGATGTCGTCTGACGATCCGTGGGAGTTGTT
CGTATGACCCCGCGGGCAGTCTCCGGGAAACCAAAGATTTTGGATTCCGGGGGAAGTATG
GTTGCAAAGCCGAAACTTAAAGGAATTGACGGAAGGGCACCACCAGGAGTGGAGCCTGCG
GCTTAATTTGACTCAACACGGGAAAACTCACCCGGCCCGGACACTGTAAGGATTGACAGA
TTGATAGCTCTTTCTTGATTCAGTGGGTGGTGGTGCATGGTTCTTAGTTCGTGGAGTGAT
TTGTCTGGTTAATTCCGATAACGAACGAGACTCTAACCTACTAAATAGTCCACCGGTCGG
TGCGACTTCTTAGGGGGACAAGCGACTTATAGTCGCACGAGATTGAGCAATAACAGGTCT
GTGATGCCCTTAGATGTTCGGGGCCGCACGCGCGCTACACTGAAGGAATCAGCGTGTACT
T-TTCCTGTTTCGAGAGATTCGGGTAATCCGTTGAACCTCCTTCGTGCTAGGGATTGGGG
CTTGTAATTATTCCCCATGAACGAGGAATTCCCAGTAAGCGCGAGTCATAAACTCGCGTT
GATTACGTCCCTGCCCTTTGTACACACCGCCCGTCGCTACTACCGATTGGATGGTTTAGT
GAGGTCCTTGGATTGGGCCCGATTTGGAGGGAAACTTTTGAGTCGGATGTCCGAGAAGAC
GATCGAAC

>MyzLug
ACATTATATTTTATTTTCGGAGCTTGATCTGCTATGTTAGGTACATCAATAAGAATAATT
ATTCGAACTGAATTATCTCAACCAGGTAGATTGCTAGAAAATGATCAAATCTATAACTCT
ATAATTACAGCCCATGGTTTAATTATAATTTTTTTCATAGTTATACCAATTTTAATTGGT
GGGTTTGGAAATTGACTTGTACCACTAATAATTGGTGCACCTGATATAGCATTTCCACGA
CTTAATAATCTTAGATTTTGATTATTACCACCATCATTAATTTTATTATTAGGTTCAGCT
TTAATTGAAACAGGTGTTGGAACAGGTTGAACCGTATATCCACCTTTATCATCTAATTTA
GCACATTCTGGACCATCAGTAGATATAGCAATTTTTTCTTTACATTTAGCTGGTATTTCA
TCTATTTTAGGTGCATTAAATTTTATTACAACTGTAATTAATATACGATGAGAAGGAATA
AAATTAGAACGAATACCTTTATTTGTATGAGCTGTATTTATTACAGTAATTTTATTACTT
TTATCTTTACCTGTATTAGCAGCAGCAATTACAATACTATTAACAGATCGAAATTTAAAT
ACAACATTTTTTGATCCTGTTGGTGGTGGTGACCCTATACTTTATCAACATTATGCTTGT
CTCAAAGATTAAGCCATGCATGTCTAAGCACAAACTTTAAAACAGTGAAGCTGCGAATGG
CTCATTAGGCCACCCATGATTTATTAGATCGTAAAAATTTACTTGGATAACTGTGGTAAT
TCTAGAGCTAATACTTGCAACGAAGCTTGAACC--TTACGGGACGAGCGCATTTATTAGA
TCAAAATCAATTGGGCTCAACTATTGATGACTCTGAATAAACTACAGCTGATCGCACGAC
CTAGCGTCGGCGACAGGTCTTTCAAGTGTGTGCCCTATCAACTTTCGATGGTATGTGATA
TGCTTACCATGGTTATAACGGGTAACGGGGAATCAGGGTTCGATTCCGGAGAGGGAGCAT
GAGAAACGGCTACCACATCCAAGGAAGGCAGCAGGCGCGCAAATTACCCATTCCTAACGT
AGGGAGGTAGTGACGAAAAATAACAATACGAGTCTCTTATGAGGCCTCGTAATTGGAATG
AGTAGAATTTAAATCCTTTAATGAGGATCAATTGGAGGGCAAGTCTGGTGCCAGCAGCCG
CGGTAATTCCAGCTCCAATAGCGTATATTAAAGTTGTTGCAGTTAAAAAGCTCGTAGTTG
AATCTCTGGTCTAGGACAACCGTTCGCCTAATGGTGTTACGGTCGT-ACCTGACTAACGT
CCGTAGCG---TGTGTGCTTTACTGTACGTCTTCGGTCGGAATGTTTACTTTGAAAAAAT
TAGAGTGCTTAAAGCAGGCTTCTCGCCTGAATAGTAGTGCATGGAATAATGGAATAGGAC
CTCTGTTCTATTTTGTTGGTTTTCGGAATACGAGGTAATGATTAAGAGAGACAGACGGGG
GCATTCGTATTACAGTGTTAGAGGTGAAATTCTTGGATCACTGTAGGACGAACTACTGCG
AAAGCATTTGCCAAGAATGTCCTCATTAATCAAGAACGAAAGTCAGAGGTTCGAAGACGA
TCAGATACCGTCGTAGTTCTGACCATAAACGATGTCGTCTGACGATCCGTGGGAGTTGTT
CGTATGACCCCGCGGGCAGTCTCCGGGAAACCAAAGATTTTGGATTCCGGGGGAAGTATG
GTTGCAAAGCCGAAACTTAAAGGAATTGACGGAAGGGCACCACCAGGAGTGGAGCCTGCG
GCTTAATTTGACTCAACACGGGAAAACTCACCCGGCCCGGACACTGTAAGGATTGACAGA
TTGATAGCTCTTTCTTGATTCAGTGGGTGGTGGTGCATGGTTCTTAGTTCGTGGAGTGAT
TTGTCTGGTTAATTCCGTTAACGAACGAGACTCTAACTTACTAAATAGTCCACCGGTAGG
TGTGACTTCTTAGGAGGACAAGCGAC-TTTAGTCGCACGAGATTGAGCAATAACAGGTCT
GTGATGCCCTTAGATGTTCGGGGCCGCACGCGCGCTACACTGAAGGAATCAGCGTG--TT
--TTCCTGTTTCGATAGATTCGGGTAAACCGTTGAACCTCCTTCGTGCTAGGGATTGGGG
CTTGTAATTATTCCCCATGAACGAGGAATTCCCAGTAAGCGCGAGTCATAAACTCGCGTT
GATTACGTCCCTGCCCTTTGTACACACCGCCCGTCGCTACTACCGATTGGATGGCTTAGT
GAGGTCTTCGGATTGGCGCCGATTTGGAGGGCAACCTTTGAGTCGGATGTCCGAGAAGAC
GATCGAAC

>StiMac
ACATTATATTTTATTTTTGGTGCTTGATCAGCTATATTAGGCACATCTATAAGATTTATC
ATTCGTATAGAATTATCACAACCTGGAAGGTTATTACAAAATGATCAACTTTATAATTCA
ATAGTTACAGCTCACGGTTTAATCATAATTTTTTTTATAGTTATACCAATTTTAATTGGT
GGGTTTGGGAATTGATTAATTCCATTAATAATTGGTTCACCAGATATGGCTTTTCCACGA
TTAAATAATCTAAGATTTTGACTATTACCACCATCATTAATTATATTATTAAGATCTTCT
ATTGTAGAAAACGGTGCCGGTACAGGATGAACTGTTTATCCACCACTAGCTTCAAATATT
GCTCATTCAGGACCATGTGTAGATATAGCAATTTTTTCACTACATTTAGCAGGTATTTCA
TCAATTTTAGGGGCATTAAATTTTATTACCACAGTAATTAATATACGATGAGAAGGCATA
AAATTAGAACGTTTACCTTTATTTGTATGAGCTGCCTTTATTACTGTTGTATTATTACTA
TTATCATTACCAGTCTTGGCTGCTGCTATTACTATATTATTAACAGACCGTAATTTAAAT
ACAACATTTTTTGACCCTGTTGGTGGTGGCGACCCTATTTTATATCAACATTATGCTTGT
CTCAAAGATTAAGCCATGCATGTCTAAGCACAAACTTTAAAACAGTGAAGCTGCGAATGG
CTCATTAGGCCACCCATGATTTATTAGATCGTAAAAATTTACTTGGATAACTGTGGTAAT
TCTAGAGCTAATACATGCACTAAAGCTCGAACTTTA--CGGAACGGGCGCGTTTATTAGA
TCAAAGCTAATAGGTCGGACTCATTGGTGACTCTGAATAAATTACGGCTGATCGCACGAC
CCAGCGTCGGCGACGGATCTTTCAAGTGTGTGCCCTATCAACTTTCGATGGTATGTGATA
TGCTTACCATGGTTGTAACGGGTAACGGGGAATCAGGGTTCGATTCCGGAGAGGGAGCAT
GAGAAACGGCTACCACATCCAAGGAAGGCAGCAGGCGCGCAAATTACCCATTCCTAACGC
AGGGAGGTAGTGACGAAAAATAACAATACGAGTCTCTTATGAGGCCTCGTAATTGGAATG
AGTCGAATTTAAATCCTTTAATGAGGATCAATTGGAGGGCAAGTCTGGTGCCAGCAGCCG
CGGTAATTCCAGCTCCAATAGCGTATATTAAAGTTGTTGCAGTTAAAAAGCTCGTAGTTG
AATCTCTGGTCAG-AGCGACTGTTCGCCTAATGGCGTTACAATCGTCACCTGGCTATTAT
CCGGTATGCG-GGTGTTCTTCATTAAACGTTATCGGTCGGAACGTTTACTTTGAAAAAAT
TAGAGTGCTCAAAGCAGGCGGTTAGCCTGAATAGTAGCGCATGGAATAATGGAATAGGAC
CTCTGTTCTATTTCGTTGGTTTTCGGAATACGAGGTAATGATTAAGAGAGACAGACGGGG
GCATTCGTATTACAGTGTTAGAGGTGAAATTCTTGGATCACTGTAGGACGAACTACTGCG
AAAGCATCTGCCAAGAATGTCCTCATTAATCAAGAACGAAAGTCAGAGGTTCGAAGACGA
TCAGATACCGTCGTAGTTCTGACCATAAACGATGTCGTCTGACGATCCGTGGGAGTTGTT
CGTATGACCCCGCGGGCAGTCTCCGGGAAACCAAAGATTTTGGATTCCGGGGGAAGTATG
GTTGCAAAGCCGAAACTTAAAGGAATTGACGGAAGGGCACCACCAGGAGTGGAGCCTGCG
GCTTAATTTGACTCAACACGGGAAAACTCACCCGGCCCGGACACTGTAAGGATTGACAGA
TTGATAGCTCTTTCTTGATTCAGTGGGTGGTGGTGCATGGTTCTTAGTTCGTGGAGTGAT
TTGTCTGGTTAATTCCGATAACGAACGAGACTCTAACCTACTAAATAGTCCGCCGGTCGG
CGCGACTTCTTAGGGGGACAAGCGACTTTTAGTCGCACGAGATTGAGCAATAACAGGTCT
GTGATGCCCTTAGATGTTCGGGGCCGCACGCGCGCTACACTGAAGGAATCAGCGTGTATT
C-TTCCTGTTTCGAGAGATTCGGGTAATCCGTTGAACCTCCTTCGTGCTAGGGATTGGGG
CTTGTAATTATTCCCCATGAACGAGGAATTCCCAGTAAGCGCGAGTCATAAACTCGCGTT
GATTACGTCCCTGCCCTTTGTACACACCGCCCGTCGCTACTACCGATTGGATGGTTTAGT
GAGGTCCTCGGATTGGGTACGACTTGGAGGGAAACCTTCGAGTCGATA-ACCGAGAAGAC
GATCGAAC

>ErpJap
NCATTATATTTTATTCTAGGGGCCTGATCAGCTATAGCTGGAACAGGGATAAGAGTATTA
ATTCGAATTGAGTTAGCTCAACCTGGTACGTTTCTAGGTAATGATCAAATTTATAATACT
ATTGTAACTGCACATGGTTTAGTAATAATTTTCTTTATAGTAATACCTATTCTAATTGGG
GGGTTTGGTAACTGATTAATTCCCTTAATAATTGGTGCACCAGATATAGCATTCCCTCGA
CTTAATAACTTGAGATTTTGATTACTACCCCCATCAATAATTATATTAGTTTTTTCTGCA
TTTGTAGAAAATGGTGTAGGGACTGGATGAACAGTGTACCCTCCATTAGCATATAATATT
GCCCATTCCGGACCATCGGTAGATATAGCTATCTTCTCGTTACATTTAGCAGGAGCATCA
TCTATTTTAGGCTCATTAAACTTTATCTCTACTGTAGCAAATATACGATGAAAAGGTATA
ACATTAGACCGAATTCCTTTATTTATTTGATCAGTAGTTATTACTACCGTACTACTTCTA
TTATCATTGCCAGTACTAGCGGCAGCCATTACAATATTACTTACAGATCGAAATTTAAAC
ACATCATTCTTTGATCCTGCTGGAGGAGGAGATCCTATTCTATTTCAACATTATGCTTGT
CTCAAAGATTAAGCCATGCATGTCTAAGCACAAACCTTCACATGGTAAAGCTGCGAATGG
CTCATTAGGCCACCCATGATTTCTTAGATCGTACAATCCTACTTGGATAACTGTGGTAAT
TCTAGAGCTAATACATGCATACAATCTCTGACCCGCGAGGGAAAGAGAGCGTTTATTAGA
TCAAAACTAATCGGTCCGCATCGATGGTGACTCTGGATAACTTCGAGCTGATCGCACAGC
CTTGAGCTGGCGACGGATCTTTCAAGTGTGTGCCCTATCAACTTTCGATGGTACGTGACT
TGCCTACCATGGTCATAACGGGTAACGGAGAATCAGGGTTCGATTCCGGAGAGGGAGCAT
GAGATACGGCTACCACATCCAAGGAAGGCAGCAGGCGCGCAAATTACCCATTCCTAATTC
AGGGAGGTAGTGACGAAAAATAACAATACGGGACTCTTACGAGGCCCCGTGATTGGAATG
AGTACACTTTAAATCCTTTAACGAGGATCAATTGGAGGGCAAGTCTGGTGCCAGCAGCCG
CGGTAATTCCAGCTCCAATAGCGTATATTAAAGTTGTTGCAGTTAAAAAGCTCGTAGTTG
GATCTCGGGTTCGGATCGGCGGTTCGCCTAACGGCGCAACTGCCGACTCCGACCTGTTTT
TCGGTGCGACTGGTTCCCTTAATCGGGTTGGCGCGGCCGAGACGTTTACTTTGAAAAAAT
TAGAGTGCTCAAAGCAGGCGTAGTGCTTGAATAATAGCGCATGGAATAATAGAATAGGAC
CTCGGTTCTATTTTGTTGGTTTACGGAGCTCGAGGTAATGATTAAGAGGGACAGACGGGG
GCATTCGTATTACGGTGTTAGAGGTGAAATTCTTGGATCGCCGTAAGACGAACTACTGCG
AAAGCATTTGCCAAGAATGTTTTCATTAATCAAGAACGAAAGTCAGAGGTTCGAAGACGA
TCAGATACCGTCGTAGTTCTGACCATAAACGATGTCGACTGGCGATCCGCGGGAGTTGTC
CTTATGACCCCGCGGGCAGCCTCCGGGAAACCAAAGTTTTTGGATTCCGGGGGAAGTATG
GTTGCAAAGCCGAAACTTAAAGGAATTGACGGAAGGGCACCACCAGGAGTGGAGCCTGCG
GCTTAATTTGACTCAACACGGGAAAACTCACCCGGCCAGGACACCGCTAGGATTGACAGA
TTGAGAGCTCTTTCTTGATTCGGTGGGTGGTGGTGCATGGTTCTTAGTTGGTGGAGCGAT
TTGTCTGGTTAATTCCGATAACGAACGAGACTCTAGCCTGCTAAATAGTCCGTCGACCGA
CGCGACTTCTTAGAGGGACAAGTGGCGCTTAGTCACACGAGATTGAGCAATAACAGGTCT
GTGATGCCCTTAGATGTTCGGGGCCGCACGCGCGCTACACTGAAGGAATCAGCGTGCTTA
TTTTCCTGTTCCGCGAGGAACGGGTAACCCGTTGAAACTCCTTCGTGCTAGGGATCGGGG
CTTGTAATTTTTCCCCGTGAACGAGGAATTCCCAGTAAGCGCGAGTCACTAACTCGCGTT
GATTACGTCCCTGCCCTTTGTACACACCGCCCGTCGCTACTACCGATCGGATGTTTTAGT
GAGGTCTTCGGATCGCGCCCTCTGCCGTGGTCGGCCTCGGCTCCGGTTGTGCGAAAAGAA
AATCGAAC

>ErpMon
ACACTATATTTTATTTTAGGGGCCTGATCAGCCATAGCAGGAACAGGGATAAGGGTTCTA
ATTCGAATTGAATTAGCCCAACCCGGAACATTCCTTGGAAATGATCAAATCTATAATACT
ATTGTAACCGCACATGGACTAGTAATAATTTTCTTTATAGTTATACCCATTCTAATTGGA
GGGTTTGGTAATTGGTTAATTCCATTAATAATTGGTGCACCAGATATAGCATTCCCGCGA
CTAAATAATCTAAGTTTTTGACTACTACCCCCCTCTATAATTATACTAGTATTTTCTGCA
TTTGTAGAAAACGGAGTAGGGACAGGATGAACAGTATACCCCCCACTAGCATATAATATT
GCACATTCAGGACCATCTGTAGACATAGCTATCTTCTCACTACACTTAGCAGGGGCATCA
TCTATTCTAGGTTCTTTAAATTTTATTTCTACTGTAGTAAATATACGATGAAAAGGAATA
ACATTAGATCGAATCCCTTTATTTATTTGATCTGTGGTAATCACTACAGTATTACTTTTA
TTATCCTTGCCAGTTCTAGCAGCAGCTATTACAATATTATTAACAGATCGAAATTTAAAT
ACATCCTTCTTTGATCCTGCAGGAGGTGGAGATCCTATTTTATTTCAACATNNNNNNNNN
NNNNNNNNNNNNNNNNNNNNNNNNNNNNNNNNNNNNNNNNNNNNNNNNNNNNNNNNNNNN
NNNNNNNNNNNNNNNNNNNNNNNNNNNNNNNNNNNNNNNNNNNNNNNNNNNNNNNNNNNN
NNNNNNNNNNNNNNNNNNNNNNNNNNNNNNNNNNNNNNNNNNNNNNNNNNNNNNNNNNNN
NNNNNNNNNNNNNNNNNNNNNNNNNNNNNNNNNNNNNNNNNNNNNNNNNNNNNNNNNNNN
NNNNNNNNNNNNNNNNNNNNNNNNNNNNNNNNNNNNNNNNNNNNNNNNNNNNNNNNNNNN
NNNNNNNNNNNNNNNNNNNNNNNNNNNNNNNNNNNNNNNNNNNNNNNNNNNNNNNNNNNN
NNNNNNNNNNNNNNNNNNNNNNNNNNNNNNNNNNNNNNNNNNNNNNNNNNNNNNNNNNNN
NNNNNNNNNNNNNNNNNNNNNNNNNNNNNNNNNNNNNNNNNNNNNNNNNNNNNNNNNNNN
NNNNNNNNNNNNNNNNNNNNNNNNNNNNNNNNNNNNNNNNNNNNNNNNNNNNNNNNNNNN
NNNNNNNNNNNNNNNNNNNNNNNNNNNNNNNNNNNNNNNNNNNNNNNNNNNNNNNNNNNN
NNNNNNNNNNNNNNNNNNNNNNNNNNNNNNNNNNNNNNNNNNNNNNNNNNNNNNNNNNNN
NNNNNNNNNNNNNNNNNNNNNNNNNNNNNNNNNNNNNNNNNNNNNNNNNNNNNNNNNNNN
NNNNNNNNNNNNNNNNNNNNNNNNNNNNNNNNNNNNNNNNNNNNNNNNNNNNNNNNNNNN
NNNNNNNNNNNNNNNNNNNNNNNNNNNNNNNNNNNNNNNNNNNNNNNNNNNNNNNNNNNN
NNNNNNNNNNNNNNNNNNNNNNNNNNNNNNNNNNNNNNNNNNNNNNNNNNNNNNNNNNNN
NNNNNNNNNNNNNNNNNNNNNNNNNNNNNNNNNNNNNNNNNNNNNNNNNNNNNNNNNNNN
NNNNNNNNNNNNNNNNNNNNNNNNNNNNNNNNNNNNNNNNNNNNNNNNNNNNNNNNNNNN
NNNNNNNNNNNNNNNNNNNNNNNNNNNNNNNNNNNNNNNNNNNNNNNNNNNNNNNNNNNN
NNNNNNNNNNNNNNNNNNNNNNNNNNNNNNNNNNNNNNNNNNNNNNNNNNNNNNNNNNNN
NNNNNNNNNNNNNNNNNNNNNNNNNNNNNNNNNNNNNNNNNNNNNNNNNNNNNNNNNNNN
NNNNNNNNNNNNNNNNNNNNNNNNNNNNNNNNNNNNNNNNNNNNNNNNNNNNNNNNNNNN
NNNNNNNNNNNNNNNNNNNNNNNNNNNNNNNNNNNNNNNNNNNNNNNNNNNNNNNNNNNN
NNNNNNNNNNNNNNNNNNNNNNNNNNNNNNNNNNNNNNNNNNNNNNNNNNNNNNNNNNNN
NNNNNNNNNNNNNNNNNNNNNNNNNNNNNNNNNNNNNNNNNNNNNNNNNNNNNNNNNNNN
NNNNNNNNNNNNNNNNNNNNNNNNNNNNNNNNNNNNNNNNNNNNNNNNNNNNNNNNNNNN
NNNNNNNNNNNNNNNNNNNNNNNNNNNNNNNNNNNNNNNNNNNNNNNNNNNNNNNNNNNN
NNNNNNNNNNNNNNNNNNNNNNNNNNNNNNNNNNNNNNNNNNNNNNNNNNNNNNNNNNNN
NNNNNNNNNNNNNNNNNNNNNNNNNNNNNNNNNNNNNNNNNNNNNNNNNNNNNNNNNNNN
NNNNNNNN

>ErpPun
ACTATATATTTTATCTTAGGTGCCTGATCTGCAATAGCAGGGACTGGTATAAGAGTATTA
ATTCGAATTGAACTAATACAACCTGGAACATTTTTAGGCAATGACCAAATTTATAATACA
ATTGTAACTGCTCACGGATTAGTAATAATTTTCTTTATAGTAATACCAATCTTGATTGGC
GGATTTGGTAACTGGTTAATCCCATTAATAATCGGTGCCCCAGATATAGCATTCCCACGA
CTTAATAATCTAAGATTTTGATTGTTACCACCCTCTATAATTATATTAGTATTCTCAGCC
TTTGTAGAAAACGGAGTCGGGACTGGTTGGACAGTATACCCTCCATTAGCATTCAATATC
GCACACTCAGGACCATCTGTAGATATAGCAATTTTTTCACTACACTTAGCAGGGGCTTCA
TCTATTTTAAGGTCATTAAATTTTATTTCTACAGTAGCCAATATACGATGAAAAGGGATA
ACTTTAGACCGAATCCCACTATTTATTTGATCTGTTGTAATCACAACAGTATTACTACTT
CTTTCTTTACCTGTTCTAGCTGCAGCAATTACAATATTACTCACAGACCGTAATTTAAAT
ACATCATTCTTTGACCCTGTAGGAGGCGGCGACCCTATTCTATTTCAACACTATGCTTGT
CTCAAAGATTAAGCCATGCATGTCTAAGCACAAACCTTTACACGGTAAAGCTGCGAATGG
CTCATTAGGCCACCCATGATTTCTTAGATCGTACAATCCTACTTGGATAACTGTGGTAAT
TCTAGAGCTAATACATGCAGACAAGCTCCGACCCGCGAGGGGAAGAGCGCGTTTATTAGA
TTAAAACCAATCGGTCCGTTACGATGGTGACTCTGGATAACTTCGAGCTGATCGCACGGC
CCCGAGCCGGCGACGGATCTTTCAAGTGTGTGCCCTATCAACTTTCGATGGTACGTGACA
TGCCTACCATGGTCGTAACGGGTAACGGGGAATCAGGGTTCGATTCCGGAGAGGGAGCAT
GAGAAACGGCTACCACATCCAAGGAAGGCAGCAGGCGCGCAAATTACCCACTCCTAATTC
AGGGAGGTAGTGACGAAAAATAACAATACGGGACTCTTACGAGGCCCCGTGATTGGAATG
AGTACACTTTAAATCCTTTAACGAGGATCAATTGGAGGGCAAGTCTGGTGCCAGCAGCCG
CGGTAATTCCAGCTCCAATAGCGTATATTAAAGTTGTTGCAGTT-AAAAGCTCGTAGTTG
GATCTCGGGTACGGATCGGCGGTTCGCCTAACGGCGTTACTGCCGACTCCGTCCTGTTTT
TCGGTGCGACTGGTTCCCTTAATCGGGTTGGCGCGGCCGAGACGTTTACTTTGAAAAAAT
TAGAGTGCTCAAAGCAGGCGTCGTGCTTGTATAATAGCGCATGGAATAATGGAATAGGAC
CTCGGTTCTATTTTGTTGGTTTACGGAGCTCGAGGTAATGATTAAGAGGGACAGACGGGG
GCATTCGTATTACGGTGTTAGAGGTGAAATTCTTGGATCGCCGTAAGACGAACTACTGCG
AAAGCATTTGCCAAGAATGTTTTCATTAATCAAGAACGAAAGTCAGAGGTTCGAAGACGA
TCAGATACCGTCGTAGTTCTGACCATAAACGATGTCGACTGGCGATCCGCGGGAGTTGTC
CTTATGACCCCGCGGGCAGCCTCCGGGAAACCAAAGTTTATGGATTCCGGGGGAAGTATG
GTTGCAAAGCCGAAACTTAAAGGAATTGACGGAAGGGCACCACCAGGAGTGGAGCCTGCG
GCTTAATTTGACTCAACACGGGAAAACTCACCCGGCCAGGACACCGCTAGGATTGACAGA
TTGAGAGCTCTTTCTTGATTCGGTGGGTGGTGGTGCATGGTTCTTAGTTGGTGGAGCGAT
TTGTCTGGTTAATTCCGATAACGAACGAGACTCTAGCCTGCTAAATAGTCCGTCGGCCGA
CGCGACTTCTTAGAGGGACAAGTGGCGCATAGCCACACGAGATTGAGCAATAACAGGTCT
GTGATGCCCTTAGATGTTCGGGGCCGCACGCGCGCTACACTGAAGGAATCAGCGTGCTTT
TCTTCCTGTTCCGCGAGGAACGGGTAACCCGTTGAACCTCCTTCGTGCTAGGGATCGGGG
CTTGTAATTATTCCCCGTGAACGAGGAATTCCCAGTAAGCGCGAGTCATTAGCTCGCGTT
GATTACGTCCCTGCCCTTTGTACACACCGCCCGTCGCTACTACCGATCGGATGTTTTAGT
GAGGTCTTCGGATCGCGCCCTCTGCCGGGGTCGGCCTCGGCTCCGGTCGTGCGAAAAGAA
AATCGAAC

>ErpTes
ACTTTATATTTTATTTTAGGGGCCTGATCAGCTATAGCTGGTACAGGCATAAGAGTACTA
ATTCGAATTGAATTAGCTCAACCCGGCACATTTCTAGGAAATGATCAAATTTATAATACT
ATTGTAACCGCACATGGATTAGTAATAATCTTCTTTATAGTAATACCTATTTTAATTGGA
GGATTTGGTAATTGGTTAATTCCATTAATAATTGGGGCCCCAGATATAGCATTTCCGCGA
CTTAATAATCTAAGATTCTGACTACTTCCACCATCCATAATTATACTAGTATTCTCTGCA
TTTGTAGAAAATGGAGTAGGTACTGGATGAACAGTATACCCTCCTCTAGCATACAATATT
GCACACTCTGGCCCATCTGTAGATATAGCTATCTTCTCATTACATTTAGCAGGAGCATCA
TCTATCCTAGGGTCCCTAAACTTTATTTCAACTGTAGCTAATATACGATGAAAAGGAATA
ACTATAGATCGAATTCCTTTATTTATTTGATCAGTAATTATTACTACAGTTCTTTTACTA
CTCTCCTTACCTGTACTAGCAGCAGCAATTACAATATTATTAACTGATCGAAACCTAAAT
ACATCATTCTTTGACCCAGCAGGTGGAGGAGATCCTATTTTATTCCAACACTATGCTTGT
CTCAAAGATTAAGCCATGCATGTCTAAGCACAAACCTTCACATGGTAAAGCTGCGAATGG
CTCATTAGGCCACCCATGATTTCTTAGATCGTACAATCCTACTTGGATAACTGTGGTAAT
TCTAGAGCTAATACATGCATACAATCTCTGACCCGCGAGGGAAAGAGAGCGTTTATTAGA
TCAAAACTAATCGGTCCGCATCGATGGTGACTCTGGATAACTTCGAGCTGATCGCACAGC
CTTGAGCTGGCGACGGATCTTTCAAGTGTGTGCCCTATCAACTTTCGATGGTACGTGACT
TGCCTACCATGGTCATAACGGGTAACGGAGAATCAGGGTTCGATTCCGGAGAGGGAGCAT
GAGATACGGCTACCACATCCAAGGAAGGCAGCAGGCGCGCAAATTACCCATTCCTAATTC
AGGGAGGTAGTGACGAAAAATAACAATACGGGACTCTTACGAGGCCCCGTGATTGGAATG
AGTACACTTTAAATCCTTTAACGAGGATCAATTGGAGGGCAAGTCTGGTGCCAGCAGCCG
CGGTAATTCCAGCTCCAATAGCGTATATTAAAGTTGTTGCAGTTAAAAAGCTCGTAGTTG
GATCTCGGGTTCGGATCGGCGGTTCGCCTAACGGCGCAACTGCCGACTCCGACCTGTTTT
TCGGTGCGGCTGGTTCCCTTAATCGGGTTGGCGCGGCCGAGACGTTTACTTTGAAAAAAT
TAGAGTGCTCAAAGCAGGCGTAGTGCTTGAATAATAGCGCATGGAATAATAGAATAGGAC
CTCGGTTCTATTTTGTTGGTTTACGGAGCTTGAGGTAATGATTAAGAGGGACAGACGGGG
GCATTCGTATTACGGTGTTAGAGGTGAAATTCTTGGATCGCCGTAAGACGAACTACTGCG
AAAGCATTTGCCAAGAATGTTTTCATTAATCAAGAACGAAAGTCAGAGGTTCGAAGACGA
TCAGATACCGTCGTAGTTCTGACCATAAACGATGTCGACTGGCGATCCGCGGGAGTTGTC
CTTATGACCTCGCGGGCAGCCTCCGGGAAACCAAAGTTTTTGGATTCCGGGGGAAGTATG
GTTGCAAAGCCGAAACTTAAAGGAATTGACGGAAGGGCACCACCAGGAGTGGAGCCTGCG
GCTTAATTTGACTCAACACGGGAAAACTCACCCGGCCAGGACACCGCTAGGATTGACAGA
TTGAGAGCTCTTTCTTGATTCGGTGGGTGGTGGTGCATGGTTCTTAGTTGGTGGAGCGAT
TTGTCTGGTTAATTCCGATAACGAACGAGACTCTAGCCTGCTAAATAGTCCGTCGACCGA
CGCGACTTCTTAGAGGGACAAGTGGCGCTTAGTCACACGAGATTGAGCAATAACAGGTCT
GTGATGCCCTTAGATGTTCGGGGCCGCACGCGCGCTACACTGAAGGAATCAGCGTGCTTA
TTTTCCTGTTCCGCGAGGAACGGGTAACCCGTTGAAACTCCTTCGTGCTAGGGATCGGGG
CTTGTAATTCTTCCCCGTGAACGAGGAATTCCCAGTAAGCGCGAGTCACTAACTCGCGTT
GATTACGTCCCTGCCCTTTGTACACACCGCCCGTCGCTACTACCGATCGGATGTTTTAGT
GAGGTCTTCGGATCGCGCCCTCTGCCGTGGTCGGCCTCGGCTCCGGTTGCGCGAAAAGAA
AATCGAAC

>DinDub
NNNTTATATTTTATTTTAGGAGCATGATCAGCTATAGCAGGGACAGGAATAAGAGTACTA
ATTCGAATTGAGTTAGCTCAGCCTGGAACCTTCTTAGGAAATGATCAAATTTATAATACT
ATTGTAACTGCCCATGGACTAGTAATAATTTTCTTTATAGTGATACCTATTTTAATTGGT
GGGTTTGGGAACTGACTAATCCCACTAATAATTGGTGCACCAGACATAGCATTCCCACGA
CTAAATAACTTAAGATTTTGACTACTTCCACCATCAATAATTATATTAGTATTCTCTGCT
TTTGTAGAAAATGGGGTAGGTACTGGATGAACAGTTTATCCTCCATTAGCTTATAATATT
GCACACTCTGGACCGTCAGTAGATATAGCTATTTTCTCTTTACATTTAGCAGGAGCTTCA
TCTATTTTAGGTTCCTTAAATTTTATTTCTACTGTAGCAAATATACGATGAAAAGGTATG
ACTCTAGATCGTATTCCATTATTTATTTGATCAGTAGTTATTACAACAGTATTATTATTA
TTATCTTTACCAGTATTGGCAGCAGCAATTACAATATTACTTACAGATCGTAACTTGAAT
ACATCTTTCTTTGACCCTGCTGGAGGAGGAGACCCAATCCTATTTCAACATNNNNNNNNN
NNCAAAGATTAAGCCATGCATGTCTAAGCACAAACCTTCACACGGTAAAGCTGCGAATGG
CTCATTAGGCCACCCATGATTTCTTAGATCGTACAATCTTACTTGGATAACTGTGGTAAT
TCTAGAGCTAATACATGCATACAATCTCTGACCCGCGAGGGAAAGAGAGCGTTTATTAGA
TCAAAACCAATCGGTTCGCATTGATGGTGACTCTGGATAACTTCGAGCTGATCGCACAGC
CTTGAGCTGGCGACGGATCTTTCAAGTGTGTGCCCTATCAACTTTCGATGGTACGCGACA
TGCCTACCATGGTCGTAACGGGTAACGGAGAATCAGGGTTCGATTCCGGAGAGGGAGCAT
GAGAAACGGCTACCACATCCAAGGAAGGCAGCAGGCGCGCAAATTACCCATTCCTGAGTC
AGGGAGGTAGTGACGAAAAATAACAATACGGGACTCTTACGAGGCCCCGTGATTGGAATG
AGTACACTTTAAATCCTTTAACGAGGATCAATTGGAGGGCAAGTCTGGTGCCAGCAGCCG
CGGTAATTCCAGCTCCAATAGCGTATATTAAAGTTG-TGCAGTTAAAAAGCTCGTAGTTG
GATCTTGGGATCGGATCGGCGGTTCGCCTAACGGCGCAACTGCCGATCCGGACTTGTTTT
TTGGTGCGGCTGGTTCCCTTAATCGGGTTGGCGCGGCCGAAACGTTTACTTTGAAAAAAT
TAGAGTGCTCAAAGCAGGCGTAGTGCTTGGATAATAGCGCATGGAATAATAGAATAGGAC
CTCGGTTCTATTTTGTTGGTTTACGGAGCTCGAGGTAATGATTAAGAGGGACAGACGGGG
GCATTCGTATTACGGTGTTAGAGGTGAAATTCTTGGATCGCCGTAAGACGAACTACTGCG
AAAGCATTTGCCAAGAATGTTTTCATTAATCAAGAACGAAAGTCAGAGGTTCGAAGACGA
TCAGATACCGTCGTAGTTCTGACCATAAACGATGTCGACTGGCGATCCGCGGGAGTTGTC
CTTATGACCCCGCGGGCAGCCTCAGGGAAACCAAAGTTTTTGGATTCCGGGGGAAGTATG
GTTGCAAAGCCGAAACTTAAAGGAATTGACGGAAGGGCACCACCAGGAGTGGAGCCTGCG
GCTTAATTTGACTCAACACGGGAAAACTCACCCGGCCAGGACACCGCTAGGATTGACAGA
TTGAGAGCTCTTTCTTGATTCGGTGGGTGGTGGTGCATGGTTCTTAGTTGGTGGAGCGAT
TTGTCTGGTTAATTCCGATAACGAACGAGACTCTAGCCTGCTAAATAGTCCGTCGGCCGA
CGCGACTTCTTAGAGGGACAAGTGGCGCTTAGCTACACGAGATTGAGCAATAACAGGTCT
GTGATGCCCTTAGATGTTCGGGGCCGCACGCGCGCTACACTGAAAGAATCAGCGTGCTTA
TTTTCCTGTTCCGCGAGGAACGGGTAACCCGTTGAACCTCTTTCGTGCTAGGGATCGGGG
CTTGTAATTTTTCCCCGTGAACGAGGAATTCCCAGTAAGCGCGAGTCATAAACTCGCGTT
GATTACGTCCCTGCCCTTTGTACACACCGCCCGTCGCTACTACCGATCGGATGTTTTAGT
GAGGTCTTCGGATCGTGCCCTCTGCCGTGGTCGGCCACGGTTCCGGTTGCGCGAAAAGAA
AATCGAAC

>MooMel
ACCTTATATTTTATCTTAGGTGCATGATCCGCAATAGCAGGAACTGGAATAAGAGTACTT
ATTCGAATTGAACTAATACAACCAGGAACATTTCTAGGAAATGATCAAATTTATAATACA
ATTGTTACTGCACATGGGTTAGTAATAATTTTCTTTATAGTAATACCTATTTTAATTGGT
GGGTTTGGAAACTGGCTAATTCCTTTGATAATTGGAGCCCCAGATATAGCATTTCCTCGA
CTTAATAATCTTAGATTTTGATTATTACCTCCTTCTATAATTATATTAGTATTTTCAGCA
TTTGTAGAAAATGGTGTTGGTACAGGATGAACAGTTTATCCCCCATTAGCATTTAATATT
GCACATTCAGGACCTTCAGTAGATATAGCAATTTTTTCACTTCATTTAGCAGGAGCTTCA
TCTATTTTAAGCTCTTTAAATTTTATTTCTACAGTAGCTAATATACGATGAAGAGGCATA
ACACTAGATCGAGTACCCTTATTCATTTGATCTGTTGTAATTACAACTGTGCTTCTATTA
TTATCATTACCTGTATTAGCTGCAGCAATTACAATACTTCTAACAGATCGTAATTTAAAT
ACATCTTTCTTTGATCCAGTAGGAGGAGGAGACCCAATTTTATTTCAACATTATGCTTGT
CTCAAAGATTAAGCCATGCATGTCTAAGCACAAACCTTTACACGGTAAAGCTGCGAATGG
CTCATTAGGCCACCCATGATTTCTTAGATCGTACAATCCTACTTGGATAACTGTGGTAAT
TCTAGAGCTAATACATGCAGACAAGCTCCGACCCGCGAGGGGAAGAGCGCGTTTATTAGA
TTAAAACCAATCGGTCCGTTACGATGGCGACTCTGGATAACTTCGAGCTGATCGCACGGC
CCCGAGCCGGCGACGGATCTTTCAAGTGTGTGCCCTATCAACTTTCGATGGTACGTGACA
TGCCTACCATGGTCGTAACGGGTAACGGGGAATCAGGGTTCGATTCCGGAGAGGGAGCAT
GAGAAACGGCTACCACATCCAAGGAAGGCAGCAGGCGCGCAAATTACCCACTCCTAATCC
AGGGAGGTAGTGACGAAAAATAACAATACGGGACTCTTACGAGGCCCCGTGATTGGAATG
AGTACACTTTAAATCCTTTAACTAGGATCAATTGGAGGGCAAGTCTGGTGCCAGCAGCCG
CGGTAATTCCAGCTCCAATAGCGTATATTAAAGTTGTTGCAGTTAAAAAGCTCGTAGTTG
GATCTCGGGTACGGATCGGCGGTTCGCTTAACGGCGTTACTGCCGACTCCGTCCTGTTTT
TCGGTGCGACTGGTTCCCTTAATCGGGTTGGCGCGGCCGAGACGTTTACTTTGAAAAAAT
TAGAGTGCTCAAAGCAGGCGTCGTGCTTGTATAATAGCGCATGGAATAATGGAATAGGAC
CTCGGTTCTATTTTATTGGTTTACGGAACTCGAGGTAATGATTAAGAGGGACAGACGGGG
GCATTCGTATTACGGTGTTAGAGGTGAAATTCTTGGATCGCCGTAAGACGAACTACTGCG
AAAGCATTTGCCAAGAATGTTTTCATTAATCAAGAACGAAAGTCAGAGGTTCGAAGACGA
TCAGATACCGTCGTAGTTCTGACCATAAACGATGTCGACTGGCGATCCGCGGGAGTTGTC
CTTATGACCCCGCGGGCAGCCTCCGGGAAACCAAAGTTTATGGATTCCGGGGGAAGTATG
GTTGCAAAGCCGAAACTTAAAGGAATTGACGGAAGGGCACCACCAGGAGTGGAGCCTGCG
GCTTAATTTGACTCAACACGGGAAAACTCACCCGGCCAGGACACCGCTAGGATTGACAGA
TTGAGAGCTCTTTCTTGATTCGGTGGGTGGTGGTGCATGGTTCTTAGTTGGTGGAGCGAT
TTGTCTGGTTAATTCCGATAACGAACGAGACTCTAGCCTGCTAAATAGTCCGTCGGCCGA
CGCGACTTCTTAGAGGGACAAGTGGCGCATAGCCACACGAGATTGAGCAATAACAGGTCT
GTGATGCCCTTAGATGTTCGGGGCCGCACGCGCGCTACACTGAAGGAATCAGCGTGCTTT
TCTACCTGTTCCGCGAGGAACGGGCAACCCGTTGAACCTCCTTCGTGCTAGGGATCGGGG
CTTGTAATTATTCCCCGTGAACGAGGAATTCCCAGTAAGCGCGAGTCATTAGCTCGCGTT
GATTACGTCCCTGCCCTTTGTACACACCGCCCGTCGCTACTACCGATCGGATGTTTTAGT
GAGGTCTTCGGATCGCGTCCTCTGCCGGGGTCGGCCTCGGCTCCGGTATTGCGAAAAGAA
AATCGAAC

>MooBuc
ACATTATACTTTATTTTAGGTGCTTGATCTGCAATAGCAGGTACTGGAATAAGTGTATTA
ATTCGAATTGAATTAATACAACCAGGGACATTTTTAGGAAATGATCAAATTTATAATACT
ATTGTAACTGCTCATGGATTAGTAATAATTTTCTTTATGGTTATACCTATTTTAATTGGT
GGATTTGGTAATTGACTTATTCCTTTAATAATTGGAGCCCCAGATATAGCATTTCCGCGA
CTTAATAATTTAAGATTTTGACTTCTCCCACCATCAATAATCATACTTGTATTTTCTGCA
TTTGTAGAAAATGGTGTAGGTACAGGATGAACTGTATACCCTCCATTGGCATATAATATT
GCACACTCTGGCCCTTCAGTAGATATAGCAATTTTCTCACTACATTTAGCAGGGGCTTCA
TCTATTTTAAGATCCTTAAATTTTATTTCAACTGTAGCTAACATACGATGAAACGGGATA
ACTATAGATCGTATTCCATTATTTATTTGATCAGTTGTAATTACAACAGTCCTCCTTCTT
TTATCCTTACCAGTATTAGCTGCAGCCATTACAATATTATTAACTGATCGTAATTTAAAT
ACATCATTCTTTGATCCAGTAGGAGGAGGAGATCCAATTTTATTCCAACACTATGCTTGT
CTCAAAGATTAAGCCATGCATGTCTAAGCACAAACCTTTACACGGTAAAGCTGCGAATGG
CTCATTAGGCCACCCATGATTTCTTAGATCGTACAATCCTACTTGGATAACTGTGGTAAT
TCTAGAGCTAATACATGCAGACAAGCTCCGACCCGCGAGGGGAAGAGCGCGTTTATTAGA
TTAAAACCAATCGGTCCGTTACGATGGTGACTCTGGATAACTTCGAGCTGATCGCACGGC
CTCGAGCCGGCGACGGATCTTTCAAGTGTGTGCCCTATCAACTTTCGATGGTACGCGACA
TGCCTACCATGGTCGTAACGGGTAACGGGGAATCAGGGTTCGATTCCGGAGAGGGAGCAT
GAGAAACGGCTACCACATCCAAGGAAGGCAGCAGGCGCGCAAATTACCCAATCCTAACTC
AGGGAGGTAGTGACGAAAAATAACAATACGGGACTCTTACGAGGCCCCGTGATTGGAATG
AGTACACTTTAAATCCTTTAACGAGGATCAATTGGAGGGCAAGTCTGGTGCCAGCAGCCG
CGGTAATTCCAGCTCCAATAGCGTATATTAAAGTTGTTGCAGTTAAAAAGCTCGTAGTTG
GATCTCGGGTTCGGATCGGCGGTTCGCCTAACGGCGTTACTGCCGACTCCGACCTGTTTT
TCGGTGCGACTGGTTCCCTTAACCGGGTTGGCGCGGCCGAGACGTTTACTTTGAAAAAAT
TAGAGTGCTTAAAGCAGGCGTCGTGCTTGGATAACAGCGCATGGAATAATAGAATAGGAC
CTCGGTTCTATTTTGTTGGTTTACGGAGCTCGAGGTAATGATTAAGAGGGACAGACGGGG
GCATTCGTATTACGGTGTTAGAGGTGAAATTCTTGGATCGCCGTAAGACGAACTACTGCG
AAAGCATTTGCCAAGAATGTTTTCATTAATCAAGAACGAAAGTCAGAGGTTCGAAGACGA
TCAGATACCGTCGTAGTTCTGACCATAAACGATGTCGACTGGCGATCCGCGGGAGTTGTC
CTTATGACCCCGCGGGCAGCCTCCGGGAAACCAAAGTTTTTGGATTCCGGGGGAAGTATG
GTTGCAAAGCCGAAACTTAAAGGAATTGACGGAAGGGCACCACCAGGAGTGGAGCCTGCG
GCTTAATTTGACTCAACACGGGAAAACTCACCCGGCCAGGACACCGCTAGGATTGACAGA
TTGAGAGCTCTTTCTTGATTCGGTGGGTGGTGGTGCATGGTTCTTAGTTGGTGGAGCGAT
TTGTCTGGTTAATTCCGATAACGAACGAGACTCTAGCCTGCTAAATAGTCCGTCGGCCGA
CGCGACTTCTTAGAGGGACAAGTGGCGCATAGCCACACGAGATTGAGCAATAACAGGTCT
GTGATGCCCTTAGATGTTCGGGGCCGCACGCGCGCTACACTGAAGGAATCAGCGTGTTTT
TCTTCCTGTTCCGCGAGGAACGGGTAACCCGTTGAACCTCCTTCGTGCTAGGGATCGGGG
CTTGTAATTCTTCCCCGTGAACGAGGAATTCCCAGTAAGCGCGAGTCATTAGCTCGCGTT
GATTACGTCCCTGCCCTTTGTACACACCGCCCGTCGCTACTACCGATCGGATGTTTTAGT
GAGGTCTTCGGATCGCTCCCTCTGCCGGGGTCGGCCTTGGCTCCGGTCGCGCGAGGAGAA
ATTCGAAC

>NepObs
ACTATGTACTTTATCCTAGGTGCATGGTCAGCAATAGCAGGTACAGGCATAAGAGTACTA
ATTCGGATTGAATTAGCTCAACCTGGTACCTTTTTAGGAAACGATCAAATTTATAATACA
ATTGTCACAGCTCATGGGTTAGTAATAATTTTCTTTATAGTAATGCCTATTTTAATTGGA
GGGTTTGGAAATTGGTTAATCCCTTTAATAATCGGGGCACCAGATATAGCATTCCCACGA
CTAAATAATTTAAGATTTTGATTACTACCTCCGTCTATAATTATATTAGTATTTTCCGCT
TTTGTAGAAAATGGTGTAGGTACTGGATGAACAGTATATCCTCCATTAGCCTATAATATT
GCACATTCTGGCCCATCTGTAGACATAGCTATTTTCTCATTACATTTAGCTGGGGCTTCA
TCTATTTTAGGTTCCTTAAACTTTATTTCTACTGTAGCTAATATACGATGAAAAGGAATA
ACATTAGACCGAGTCCCACTATTTATTTGATCTGTAGTAATTACAACAGTTCTTTTATTA
CTATCATTACCAGTATTAGCTGCAGCTATTACAATACTATTAACAGACCGAAATTTAAAT
ACATCCTTCTTTGATCCAGCTGGTGGAGGAGACCCTATCCTATTTCAACACTATGCTTGT
CTCAAAGATTAAGCCATGCATGTCTAAGCACAAACCTTCACACGGTAAAGCTGCGAATGG
CTCATTAGGCCACCCATGATTTCTTAGATCGTACAATCCTACTTGGATAACTGTGGTAAT
TCTAGAGCTAATACATGCATACAATCTCTGACCCGCGAGGGGAAGAGAGCGTTTATTAGA
TCAAAACCAATCGGTTCGCTTTGACGGTGACTCTGGATAACTTCGAGCTGATCGCACAGC
CTTGAGCTGGCGACGGATCTTTCAAGTGTGTGCCCTATCAACTTTCGATGGTACGCGACA
TGCCTACCATGGTCGTAACGGGTAACGGAGAATCAGGGTTCGATTCCGGAGAGGGAGCAT
GAGAAACGGCTACCACATCCAAGGAAGGCAGCAGGCGCGCAAATTACCCACTCCTGATAC
AGGGAGGTAGTGACGAAAAATAACAATACGGGACTCTTACGAGGCCCCGTGATTGGAATG
AGTACACTTTAAATCCTTTAACGAGGATCAATTGGAGGGCAAGTCTGGTGCCAGCAGCCG
CGGTAATTTCAGCTCCAATAGCGTATATTAAAGTTGTTGCAGTTAAAAAGCTCGTAGTTG
GATCTCGGGATCGGATCGGCGGTTCGCCTAACGGCGCAACTGCCCGCTCCGACCTGTTTT
TCGGTGCGGCTGGTTCCCTTAATCGGGTTGGCGCGGCCGAGACGTTTACTTTGAAAAAAT
TAGAGTGCTCAAAGCAGGCGTAGTGCTTGAATAATAGCGCATGGAATAATAGAATAGGAC
CTCGGTTCTATTTTGTTGGTTTACGGAGCTCGAGGTAATGATTAAGAGGGACAGACGGGG
GCATTCGTATTACGGTGTTAGAGGTGAAATTCTTGGATCGCCGTAAGACGAACTACTGCG
AAAGCATTTGCCAAGAATGTTTTCATTAATCAAGAACGAAAGTCAGAGGTTCGAAGACGA
TCAGATACCGTCGTAGTTCTGACCATAAACGATGTCGACTGGCGATCCGCGGGAGTTGTC
CTTATGACCCCGCGGGCAGCCTCCGGGAAACCAAAGTTTTTGGATTCCGGGGGAAGTATG
GTTGCAAAGCCGAAACTTAAAGGAATTGACGGAAGGGCACCACCAGGAGTGGAGCCTGCG
GCTTAATTTGACTCAACACGGGAAAACTCACCCGGCCAGGACACCGCTAGGATTGACAGA
TTGAGAGCTCTTTCTTGATTCGGTGGGTGGTGGTGCATGGTTCTTAGTTGGTGGAGCGAT
TTGTCTGGTTAATTCCGATAACGAACGAGACTCTAGCCTGCTAAATAGTCCGTCGGCCGA
CGCGACTTCTTAGAGGGACAAGTGGCGCTTAGCTACACGAGATTGAGCAATAACAGGTCT
GTGATGCCCTTAGATGTTCGGGGCCGCACGCGCGCTACACTGAAGGATACAACGTGCTTA
TTTTCCTGTTCCGCGAGGAACGGGTAACCCGTTGAAACTCTTTCGTGCTAGGGATCGGGG
CTTGTAATTTTTCCCCGTGAACGAGGAATTCCCAGTAAGCGTGAGTCATAAACTCGCGTT
GATTACGTCCCTGCCCTTTGTACACACCGCCCGTCGCTACTACCGATCGGATGTTTTAGT
GAGGTCTTCGGATCGTGCCCTCTGCCGTGGTCGGCCTCGGCTCCGGTTGCGCGAAAAGAA
AATCGAAC

>GasExt
ACTTTATATTTTATTTTAGGTGTTTGAGCAGCAATAGTAGGCACTGCTATGAGAGTGTCT
ATTCGAGTTGAATTAGCCCAGCCAGGAGGATTTTTAGGCAATGATCAAATTTATAATACC
GTAGTAACCGCTCATGGTTTAGTAATAATTTTCTTTATAGTAATACCAATCTTAATTGGA
GGATTTGGTAATTGGCTTCTTCCACTAATAACAGGTGCTCCAGATATAGCTTTTCCACGA
TTAAATAATTTGAGGTTTTGACTTTTACCTCCATCAATAATTATATTAATTTTTTCTTCT
ATTGTTGAAAATGGGGCTGGTACAGGATGAACAATTTATCCACCATTAGCACATAATATA
GCTCATTCAGGACCCTCTGTAGACATAGCTATTTTTTCTTTACATCTAGCTGGAGCTTCA
TCTATTTTAGGAGCATTAAATTTTATTTCTACTATTGGAAATATACGATGACAAGGAATA
TCTATACAACGTATTCCCCTATTTGTCTGATCTGTTATTATTACTACAGTACTATTACTA
TTATCCTTACCAGTATTAGCAGCAGCAATTACTATACTTCTTACAGATCGTAATCTAAAT
ACCTCTTTTTTTGATCCTGCAGGAGGTGGAGATCCTGTTTTATTTCAACACTATGCTTGT
CTCAAAGATTAAGCCATGCATGTGTTAGCACAAACCTTCACACGGTAAAGCTGCGAATGG
CTCATTAGGCCACCCATGATTTCTTAGATCGTACTATCCTACTTGGATAACTGTGGTAAT
TCTAGAGCTAATACATGCAGACAAGCTCGGACCCGCGAGGGAACGAGCGCGTTTATTAGA
TCAAAACCAATCGGCCCGTAACGTTGGTGACTCTGGATAACTTTGAGCTGATCGCACGGC
CCCGAGCCGGCGACGGATCTTTCAAGTGTGTGCCCTATCAACTTTCGATGGTACGCGACA
TGCCTACCATGGTCGTAACGGGTAACGGGGAATCAGGGTTCGATTCCGGAGAGGGAGCAT
GAGAAACGGCTACCACATCCAAGGAAGGCAGCAGGCGCGCAAATTACCCACTCCTAACTC
AGGGAGGTAGTGACGAAAAATAACAATACGGGACTCTTACGAGGCCCCGTGATTGGAATG
AGTACACTTTAAATCCTTTAACGAGGATCAATTGGAGGGCAAGTCTGGTGCCAGCAGCCG
CGGTAATTCCAGCTCCAATAGCGTATATTAAAGTTGTTGCAGTTAAAAAGCTCGTAGTTG
GATCTCGGGTTCGGACCGGCGGTTCGCTTTGCGGCGTTACTGCCGGCTCCGACCTCACTT
TCGGTGCGCCTGGTTCCCTTAATCGGGTAGGCGCGGCCGAGACGTTTACTTTGAAAAAAT
TAGAGTGCTCAAAGCAGGCCTGTCGCCTGAATAATAGCGCATGGAATAATGGAATAGGAC
CTCGGTTCTATTTTGTTGGTTTACGGAGCTCGAGGTAATGATTAAGAGGGACAGACGGGG
GCATTCGTATTACGGTGTTAGAGGTGAAATTCTTGGATCGCCGTAAGACGAACTACTGCG
AAAGCATTTGCCAAGAATGTTTTCATTAATCAAGAACGAAAGTCAGAGGTTCGAAGACGA
TCAGATACCGTCGTAGTTCTGACCATAAACGATGTCGACTGGCGATCCGCGAGAGTTGTC
CTTATGACCCCGCGGGCAGCCTCCGGGAAACCAAAGTTTTTGGATTCCGGGGGAAGTATG
GTTGCAAAGCCGAAACTTAAAGGAATTGACGGAAGGGCACCACCAGGAGTGGAGCCTGCG
GCTTAATTTGACTCAACACGGGAAAACTCACCCGGCCAGGACACCGCGAGGATTGACAGA
TTGAGAGCTCTTTCTTGATTCGGTGGGTGGTGGTGCATGGTTCTTAGTTGGTGGAGCGAT
TTGTCTGGTTAATTCCGATAACGAACGAGACTCTAGCCTGCTAAATAGTCCGTCGGCCGA
CGCGACTTCTTAGAGGGACAAGTGGCGCTTAGCCACACGAGATTGAGCAATAACAGGTCT
GTGATGCCCTTAGATGTTCGGGGCCGCACGCGCGCTACACTGAAGGAATCAGCGTGCCTC
TGTTCCTGCTCCGCGAGGAGCGGGCAACCCGTTGAACCTCCTTCGTGCTAGGGATCGGGG
CTTGTAATTTTTCCCCGTGAACGAGGAATTCCCAGTAAGCGCGAGTCATAAGCTCGCGTT
GATTACGTCCCTGCCCTTTGTACACACCGCCCGTCGCTACTACCGATTGGATGTTTTAGT
GAGGTCTTCGGATCGCGCCCTCTGCCGGGGTCGGCCTCGGCTCCGGTCGTGCGAAAAGAA
TACCGAAC

>GasAmp
ACTTTATACTTTATTTTAGGAGCCTGATCAGCAATAGCTGGCACCTCTATAAGAGTTATT
ATTCGTATTGAGCTAGCCCAACCTGGAACGTTTTTAGGCAACGATCAAATTTATAATACT
ATCGTAACTGCTCATGGTCTAGTGATAATTTTTTTTATGGTTATACCGATTTTAATTGGA
GGATTTGGAAACTGGTTATTACCCCTAATAATCGGAGCCCCTGATATAGCTTTCCCCCGA
TTAAATAACCTTAGATTTTGACTTCTTCCACCATCAATAATTATACTAATCTTTTCAGCC
TTTGTAGAAAATGGAGTAGGAACAGGATGGACAATTTACCCACCTCTAGCCCACAATATA
GCTCATTCGGGCCCATCAGTAGACATGGCGATTTTCTCCCTCCATCTAGCAGGAGCTTCA
TCTATCTTGGGATCATTAAACTTTATCTCAACTATTGCTAACATGCGATGACAAGGTTTA
ACTTTAGATCGAGTGCCATTATTTGTATGATCTGTTGTAATTACAACAGTGCTACTCTTG
CTATCTTTACCAGTTTTAGCAGCTGCTATCACTATACTTCTAACAGATCGTAACTTAAAT
ACATCCTTTTTTGATCCTGCTGGAGGTGGAGATCCGATCCTATTTCAACACTATGCTTGT
CTCAAAGATTAAGCCATGCATGTGTTAGCACAAACCTTCACACGGTAAAGCTGCGAATGG
CTCATTAGGCCACCCATGATTTCTTAGATCGTACTATCCTACTTGGATAACTGTGGTAAT
TCTAGAGCTAATACATGCAGACAAGCTCGGACCCGCGAGGGAACGAGCGCGTTTATTAGA
TCAAAACCAATCGGCCCGTAACGTTGGTGACTCTGGATAACTTCGAGCTGATCGCACGGC
CCCGAGCCGGCGACGGATCTTTCAAGTGTGTGCCCTATCAACTTTCGATGGTACGCGACA
TGCCTACCATGGTCGTAACGGGTAACGGGGAATCAGGGTTCGATTCCGGAGAGGGAGCAT
GAGAAACGGCTACCACATCCAAGGAAGGCAGCAGGCGCGCAAATTACCCACTCCTAACTC
AGGGAGGTAGTGACGAAAAATAACAATACGGGACTCTTACGAGGCCCCGTGATTGGAATG
AGTACACTTTAAATCCTTTAACGAGGATCAATTGGAGGGCAAGTCTGGTGCCAGCAGCCG
CGGTAATTCCAGCTCCAATAGCGTATATTAAAGTTGTTGCAGTTAAAAAGCTCGTAGTTG
GATCTCGGGTTCGGACCGGCGGTTCGCCTAACGGCGCTACTGCCGGCTCCGACCTCACTT
TCGGTGCGCCTGGTTCCCTTAATCGGGTAGGCGCGGCCGAGACGTTTACTTTGAAAAAAT
TAGAGTGCTCAAAGCAGGCCAGTCGCCTGAATAATAGCGCATGGAATAATGGAATAGGAC
CTCGGTTCTATTTTGTTGGTTTACGGAGCTCGAGGTAATGATTAAGAGGGACAGACGGGG
GCATTCGTATTACGGTGTTAGAGGTGAAATTCTTGGATCGCCGTAAGACGAACTACTGCG
AAAGCATTTGCCAAGAATGTTTTCATTAATCAAGAACGAAAGTCAGAGGTTCGAAGACGA
TCAGATACCGTCGTAGTTCTGACCATAAACGATGTCGACTGGCGATCCGCGGGAGTTGTC
CATTTGACCCCGCGGGCAGCCTCCGGGAAACCAAAGTTTTTGGATTCCGGGGGAAGTATG
GTTGCAAAGCCGAAACTTAAAGGAATTGACGGAAGGGCACCACCAGGAGTGGAGCCTGCG
GCTTAATTTGACTCAACACGGGAAAACTCACCCGGCCAGGACACCGCGAGGATTGACAGA
TTGAGAGCTCTTTCTTGATTCGGTGGGTGGTGGTGCATGGTTCTTAGTTGGTGGAGCGAT
TTGTCTGGTTAATTCCGATAACGAACGAGACTCTAGCCTGCTAAATAGTCCGTCGGCCGA
CGCGACTTCTTAGAGGGACAAGTGGCGCTTAGCCACACGAGATTGAGCAATAACAGGTCT
GTGATGCCCTTAGATGTTCGGGGCCGCACGCGCGCTACACTGAAGGAATCAGCGTGCCTC
TGTTCCTGCTCCGCGAGGAGCGGGCAACCCGTTGAACCTCCTTCGTGCTAGGGATCGGGG
CTTGTAATTTTTCCCCGTGAACGAGGAATTCCCAGTAAGCGCGAGTCATAAGCTCGCGTT
GATTACGTCCCTGCCCTTTGTACACACCGCCCGTCGCTACTACCGATTGGATGTTTTAGT
GAGGTCTTCGGATCGCGCCCTCTGCCGGGGTCGGCCTCGGCTCCGGTCGCGCGAAAAGAA
GACCGAAC

>BarGwa
ACATTATATTTTATTTTAGGAGCTTGATCAGCTATAGTAGGGACAAGGATAAGAGTTATT
ATTCGAATAGAACTAGCTCAACCCGGTTCACTTCTAGGAAACGATCAAATTTATAATACT
ATTGTAACAGCTCATGGATTAGTAATAATTTTCTTTATAGTAATACCTATTCTAATTGGT
GGGTTCGGAAACTGATTAATTCCTCTTATAATTGGAGCTCCAGATATAGCATTCCCACGA
TTAAATAATTTAAGCTTTTGGCTACTTCCACCCTCTATAATTATATTAGTATTTTCAGCA
TTTGTAGAAAATGGGGTAGGTACAGGATGAACTGTATATCCACCATTAGCCCTTAATATA
GCCCATTCAGGACCCTCAGTAGATATAGCAATTTTCTCATTACATTTAGCAGGAGCCTCC
TCTATTCTAGGTTCATTAAATTTTATTTCAACAGTAATAAATATACGTTGAAAAGGAATA
ACACCAGAACGAATTCCACTATTTATTTGGTCAGTCGTTATTACTACAGTTCTTTTACTA
CTTTCATTACCAGTATTAGCAGCAGCTATTACTATATTACTAACAGACCGTAACTTAAAT
ACATCCTTCTTTGATCCAGTAGGAGGAGGTGACCCAATTCTATTCCAACATTATGCTTGT
CTCAAAGATTAAGCCATGCATGTGTAAGCACAAACCTTGACACGGTGAAGCTGCGTATGG
CTCATTAGGCCACCCATGATTTCTTAGATCGTACTATCCTACTTGGATAACTGTGGTAAT
TCTAGAGCTAATACATGCAGACAAGCTCGGACCCGCGAGGGAACGAGCGCGTTTATTAGA
TCAAAACCAATCGGTCCGTACCCATGGTGACTCTGGATAACTTCGAGCTGATCGCACGGC
CCCGCGCCGGCGACGGATCTTTCAAGTGTGTGCCCTATCAACTTTCGATGGTACGCGACA
TGCCTACCATGGTCGTAACGGGTAACGGGGAATCAGGGTTCGATTCCGGAGAGGGAGCAT
GAGAAACGGCTACCACATCCAAGGAAGGCAGCAGGCGCGCAAATTACCCAATCCTAATTC
AGGGAGGTAGTGACGAAAAATAACAATACGGGACTCTTACGAGGCCCCGTGATTGGAATG
AGTACACTTTAAATCCTTTAACGAGGATCAATTGGAGGGCAAGTCTGGTGCCAGCAGCCG
CGGTAATTCCAGCTCCAATAGCGTATATTAAAGTTGTTGCAGTTAAAAAGCTCGTAGTTG
GATCTCGGGCTCGGACCGGCGGTTCGCCTAACGGCGCTACTGCTGGCTCCGGCCTCTATT
TCGGTGCGCCTGGTTCCCTTAACCGGGTAGGCGCGGCCGAGACGTTTACTTTGAAAAAAT
TAGAGTGCTCAAAGCAGGCTTGTCGCCTGAATAACAGCGCATGGAATAATAGAATAGGAT
CTCGGTTCTATTTTGTTGGTTTACGGAACTTGAGGTAATGATTAAGAGGGACAGACGGGG
GCATTCGTATTACGGTGTTAGAGGTGAAATTCTTGGATCGCCGTAAGACGAACTACTGCG
AAAGCATTTGCCAAGAATGTTTTCATTAATCAAGAACGAAAGTCAGAGGATCGAAGACGA
TCAGATACCGTCGTAGTTCTGACCATAAACGATGTCGACTGGCGATCCGCGGGAGTTGTC
CTTATGACCCCGCGGGCAGCCTTCGGGAAACCAAAGTTTTTGGATTCCGGGGGAAGTATG
GTTGCAAAGCCGAAACTTAAAGGAATTGACGGAAGGGCACCACCAGGAGTGGAGCCTGCG
GCTTAATTTGACTCAACACGGGAAAACTCACCCGGCCAGGACACCGCGAGGATTGACAGA
TTGAGAGCTCTTTCTTGATTCGGTGGGTGGTGGTGCATGGTTCTTAGTTGGTGGAGCGAT
TTGTCTGGTTAATTCCGATAACGAACGAGACTCTAGCCTGCTAAATAGTCCGCCGGCCGG
CGCGACTTCTTAGAGGGACAAGTGGCGCTTAGCCACACGAGATTGAGCAATAACAGGTCT
GTGATGCCCTTAGATGTTCGGGGCCGCACGCGCGCTACACTGAAGGAATCAGCGTGCTTA
TATTCCTGCTCCGAAAGGAGTGGGCAACCCGTTGAACCTCCTTCGTGCTAGGGATCGGGG
TTTGTAACTATCCCCCGTGAACGAGGAATTCCCAGTAAGCGCGAGTCATAAGCTCGCGTT
GATTACGTCCCTGCCCTTTGTACACACCGCCCGTCGCTACTACCGATTGGATGTTTTAGT
GAGGTCTTCGGATCGCGCCCTCTGCCCGGGTCGGCCCGGGCTCCGGTTGCGCGAAAAGAA
AATCGAAC

>BarWeb
ACATTATACTTTATCTTAGGAGCTTGATCAGCTATAGCAGGAACAAGAATAAGAGTTATT
ATTCGAATAGAATTAGCTCAACCTGGCTCACTTCTAGGAAATGATCAAATTTATAATACT
ATTGTGACAGCTCACGGACTAGTAATAATTTTCTTTATAGTAATACCTATTTTAATTGGT
GGGTTCGGAAACTGACTAATTCCTCTTATAATTGGGGCACCAGATATAGCCTTTCCACGA
TTAAATAACTTAAGGTTTTGACTCCTACCACCCTCTATAATTATATTAGTATTTTCAGCA
TTTGTGGAAAATGGAGTAGGGACAGGATGAACTGTATATCCACCATTAGCCCTTAATATA
GCCCATTCAGGACCATCAGTAGATATAGCAATCTTCTCATTACATCTAGCAGGAGCCTCT
TCTATTCTAGGTTCATTAAATTTCATTTCAACTGTAATAAATATACGATGAAAAGGGATA
ACACCAGAGCGAATTCCACTATTTATTTGGTCAGTAGTAATTACTACTGTCCTTTTACTT
CTTTCACTACCAGTACTAGCTGCAGCTATTACTATACTACTAACAGACCGTAATCTAAAT
NNNNNNNNNNNNNNNNNNNNNNNNNNNNNNNNNNNNNNNNNNNNNNNNNNNTATGCTTGT
CTCAAAGATTAAGCCATGCATGTCTAAGCACAAACCTTTACACGGTAAAGCTGCGTATGG
CTCATTAGGCCACCCATGATTTCTTAGATCGTACTATCCTACTTGGATAACTGTGGTAAT
TCTAGAGCTAATACATGCCCACAAGCTCGGACCCGCGAGGGAACGAGCGCGTTTATTAGA
TCAAAACCAATCGGTCCGTCTCATTGGCGACTCTGGATAACTTTGAGCTGATCGCACGGC
CCCGCGCCGGCGACGGATCTTTCAAGTGTGTGCCCTATCAACTTTCGATGGTACGCGACA
TGCCTACCATGGTCGTAACGGGTAACGGGGAATCAGGGTTCGATTCCGGAGAGGGAGCAT
GAGAAACGGCTACCACATCCAAGGAAGGCAGCAGGCGCGCAAATTACCCAATCCTAACTC
AGGGAGGTAGTGACGAAAAATAACAATACGGGACTCTTACGAGGCCCCGTGATTGGAATG
AGTACACTTTAAATCCTTTAACGAGGATCAATTGGAGGGCAAGTCTGGTGCCAGCAGCCG
CGGTAATTCCAGCTCCARTAGCGTATATTAAAGTTGTTGCAGTTAAAAAGCTCGTAGTTG
GATCTCGGGCTCGGACCGGCGGTTCGCCTAACGGCGCTACTGCTGGCTCCGGCCTCTATT
TCGGTGCGCCTGGTTCCCTTAACCGGGTAGGCGCGGCCGAGACGTTTACTTTGAAAAAAT
TAGAGTGCTCAAAGCAGGCTTGTCGCCTGAATAACAGCGCATGGAATAATAGAATAGGAT
CTCGGTTCTATTTTGTTGGTTTACGGAACTTGAGGTAATGATTAAGAGGGACAGACGGGG
GCATTCGTATTACGGTGTTAGAGGTGAAATTCTTGGATCGCCGTAAGACGAACTACTGCG
AAAGCATTTGCCAAGAATGTTTTCATTAATCAAGAACGAAAGTCAGAGGATCGAAGACGA
TCAGATACCGTCGTAGTTCTGACCATAAACGATGTCGACTGGCGATCCGCGGGAGTTGTC
CTTATGACCCCGCGGGCAGCCTTCGGGAAACCAAAGTTTTTGGATTCCGGGGGAAGTATG
GTTGCAAAGCTGAAACTTAAGGAAATTGACGGAAGGGCACCACCAGGAGTGGAGCCTGCG
GCTTAATTTGACTCAACACGGGAAAACTCACCCGGCCAGGACACCGCGAGGATTGACAGA
TTGAGAGCTCTTTCTTGATTCGGTGGGTGGTGGTGCATGGTTCTTAGTTGGTGGAGCGAT
TTGTCTGGTTAATTCCGATAACGAACGAGACTCTAGCCTGCTAAATAGTCCGCCGGCCGG
CGCGACTTCTTAGAGGGACAAGTGGCGCTTAGCCACACGAGATTGAGCAATAACAGGTCT
GTGATGCCCTTAGATGTTCGGGGCCGCACGCGCGCTACACTGAAGGAATCAGCGTGCTTA
TATTCCTGCTCCGAAAGGAGTGGGCAACCCGTTGAACCTCCTTCGTGCTAGGGATCGGGG
TTTGTAACTATCCCCCGTGAACGAGGAATTCCCAGTAAGCGCGAGTCATAAGCTCGCGTT
GATTACGTCCCTGCCCTTTGTACACACCGCCCGTCGCTACTACCGATTGGATGTTTTAGT
GAGGTCTTCGGATCGCGCCCTCTGCCCGGGTCGGCCCGGGCTCCGGNNNNNNNNNNNNNN
NNNNNNNN

>SalMot
ACTCTATATTTCATCTTTGGTGCCTGATCAGCTATAGTAGGTACCAGAATAAGAGTAATT
ATTCGAATAGAATTAAATCAACCAGGTACACTCCTAGGTAATGATCAAATCTATAATACA
ATCGTAACGGCTCATGGTTTAATTATAATTTTCTTTATAGTAATACCAATTCTAATTGGT
GGGTTTGGTAATTGATTAATCCCATTAATAATTGGAGCCCCAGATATAGCATTTCCGCGA
CTTAATAATCTAAGATTTTGACTCTTACCACCATCACTTATTATACTAACAGCATCAGCC
TTTGTAGAAAATGGTGTTGGGACTGGATGAACAGTATACCCACCCCTAGCACTAAATATT
GCACATTCAGGGCCATCTGTAGATATAGCAATTTTTTCACTACATTTAGCTGGGGCATCA
TCAATTCTAGGTTCCCTAAACTTTATTTCAACAGTGGTAAACATGCGCTGAAAAGGTATA
ACCCCAGAACGTATCCCTCTATTTGTCTGATCTGTAATTATTACTACAGTTCTCCTTCTT
CTATCATTACCTGTGCTAGCAGCAGCAATTACAATATTATTAACAGATCGAAACTTAAAT
ACATCATTCTTTGACCCTGCCGGGGGAGGAGATCCAATCCTCTTTCAACACTATGCTTGT
CTCAAAGATTAAGCCATGCATGTCTAAGCACAAACCTTTACACGGTAAAGCTGCGTATGG
CTCATTAGGCCACCCATGATTTCTTAGATCGTACTATCCTACTTGGATAACTGTGGTAAT
TCTAGAGCTAATACATGCAAAACAGCTTGGACCCGTGAGGGAACGAGCGCGTTTATTAGA
TCAAAACCAATCGGTCCGTAACATTGGCGACTCTGGATAACTTTGAGCTGATCGCAGGGC
CCCGCGCCGGCGACGGATCTTTCAAGTGTGTGCCCTATCAACTTTCGATGGTACGCGACA
TGCCTACCATGGTCGTAACGGGTAACGGGGAATCAGGGTTCGATTCCGGAGAGGGAGCAT
GAGAAACGGCTACCACATCCAAGGAAGGCAGCAGGCGCGCAAATTACCCAATCCTAACTC
AGGGAGGTAGTGACGAAAAATAACAATACGGGACTCTTACGAGGCCCCGTGATTGGAATG
AGTACACTTTAAATCCTTTAACGAGGATCAATTGGAGGGCAAGTCTGGTGCCAGCAGCCG
CGGTAATTCCAGCTCCAGTAGCGTATATTAAAGTTGTTGCAGTTAAAAAGCTCGTAGTTG
GATCTCGGGTACGAACCGGCGGTTCACCTAACGGTGTAACTACCGAATTCGGCCTCATTT
TTGGTGCTCCTGGTTCCCTTAATCGGGTAGGCGCAGCTGAAACGTTTACTTTGAAAAAAT
TAGAGTGCTCAAAGCAGGCCAGTCGCCTGAATAACAGCGCATGGAATAATAGAATAGGAC
CTCGGTTCTATTTTGTTGGCTTACGGAGCTCGAGGTAATGATTAAGAGGGACAGACGGGG
GCATTCGTATTACGGTGTTAGAGGTGAAATTCTTGGATCGCCGTAAGACGAACTACTGCG
AAAGCATTTGCCAAGAATGTTTTCATTAATCAAGAACGAAAGTCAGAGGATCGAAGACGA
TCAGATACCGTCGTAGTTCTGACCATAAACGATGTCGACTGGCGATCCGCGAGAGTTGTC
CTTATGACCTCGCGGGCAGCCTCAGGGAAACCAAAGTTTTTGGATTCCGGGGGAAGTATG
GTTGCAAAGCCGAAACTTAAAGGAATTGACGGAAGGGCACCACCAGGAGTGGAGCCTGCG
GCTTAATTTGACTCAACACGGGAAAACTCACCCGGCCAGGACACCGCGAGGATTGACAGA
TTGAGAGCTCTTTCTTGATTCGGTGGGTGGTGGTGCATGGTTCTTAGTTGGTGGAGCGAT
TTGTCTGGTTAATTCCGATAACGAACGAGACTCTAGCCTGCTAAATAGTCCGTCGGCCGG
CGCGACTTCTTAGAGGGACAAGTGGCGCTTAGCCACACGAGATTGAGCAATAACAGGTCT
GTGATGCCCTTAGATGTTCGGGGCCGCACGCGCGCTACACTGAAGGAATCAGCGTGTACT
TGTTCCTGCTCCGAAAGGAGTGGGTAACCCGTTGAACCTCCTTCGTGCTAGGGATCGGGG
TTTGTAACTATCCCCCGTGAACGAGGAATTCCCAGTAAGCGCGAGTCATAAGCTCGCGTT
GATTACGTCCCTGCCCTTTGTACACACCGCCCGTCGCTACTACCGATTGGATGTTTTAGT
GAGGTCTTCGGATCGCGCCCTCTGCCGTGGTCGGCCTCGGCTCCGGTCGTGCGAAAAGAA
AATCGAAC

>OroKoi
ACACTATATTTTATTTTAGGTGCTTGATCCGCTATAGCTGGTACAGGAATAAGAGTTTTA
ATTCGAATTGAATTAGCTCAACCCGGGACCTTTCTTGGTAATGACCAAATTTATAATACT
ATTGTAACAGCTCATGGGTTAGTTATAATTTTCTTTATAGTAATGCCTATTTTAATTGGA
GGATTTGGAAATTGGTTAATTCCTTTAATAATTGGAGCCCCCGATATAGCCTTTCCACGT
CTTAATAATCTAAGTTTCTGATTATTACCCCCATCAATAGTAATATTAATTTTTTCAGCA
TTTATTGAAAATGGTGTAGGTACAGGATGAACAATTTATCCCCCATTAGCTTATAATATT
TCTCATTCTGGCCCTTCTGTAGATATAGCAATTTTTTCATTACATTTAGCGGGAGCCTCC
TCAATTTTAGGTTCATTAAATTTTATTTCGACAGTAATTAATATACGATGAAAAGGATTA
ACTCCTGAACGTATTCCTCTTTTTGTATGATCTGCAGTAATCACAACTGTTTTATTATTA
CTCTCTTTACCAGTTTTAGCTGCAGCTATTACTATACTATTAACAGATCGAAATTTAAAT
ACTTCTTTCTTTGACCCTGCTGGAGGGGGAGACCCAATTCTATTTCAACATTATGCTTGT
CTCAAAGATTAAGCCATGCATGTCTAAGCACGAACCTTAACACGGTGAAGCTGCGAATGG
CTCATTAGGCCACCCATGATTTCTTAGATCGTACTATCCTACTTGGATAACTGTGGTAAT
TCTAGAGCTAATACATGCAGACAAGCTCGGACCCGCGAGGGAACGAGCGCGTTTATTAGA
TCAAAACCAATCGGTCCGTAACGTTGGTGACTCTGGATAACTTCGAGCTGATCGCACGGC
CCCGAGCCGGCGACGGATCTTTCAAGTGTGTGCCCTATCAACTTTCGATGGTACGCGATT
TGCCTACCATGGTCGTAACGGGTAACGGGGAATCAGGGTTCGATTCCGGAGAGGGAGCAT
GAGAAACGGCTACCACATCCAAGGAAGGCAGCAGGCGCGCAAATTACCCACTCCTAACTC
AGGGAGGTAGTGACGAAAAATAACAATACGGGACTCTTACGAGGCCCCGTGATTGGAATG
AGTACACTTTAAATCCTTTAACGAGGATCAATTGGAGGGCAAGTCTGGTGCCAGCAGCCG
CGGTAATTCCAGCTCCAATAGCGTATATTAAAGTTGTTGCAGTTAAAAAGCTCGTAGTTG
GATCTCGGGTTCGGACCGGCGGTTCTCCTAACGGGGCTACTGCCGGCTCCGACCTCACTT
TCGGTGCGCCTGGTTCCCTTAACCGGGTAGGCGCGGCCGAGACGTTTACTTTGAAAAAAT
TAGAGTGCTCAAAGCAGGCCAGTCGCCTGAATAATAGCGCATGGAATAATGAAATAGGAC
CTCGGTTCTAGTTTGTTGGTTTACGGAGCTCGAGGTAATGATTAAGAGGGACAGACGGGG
GCATTCGTATTACGGTGTTAGAGGTGAAATTCTTGGATCGCCGTAAGACGAACTACTGCG
AAAGCATTTGCCAAGAATGTTTTCATTAATCAAGAACGAAAGTCAGAGGTTCGAAGACGA
TCAGATACCGTCGTAGTTCTGACCATAAACGATGTCGACTGGCGATCCGCGGGAGTTGTC
CTTATGACCCCGCGGGCAGCCTCCGGGAAACCAAAGTTTTTGGATTCCGGGGGAAGTATG
GTTGCAAAGCCGAAACTTAAAGGAATTGACGGAAGGGCACCACCAGGAGTGGAGCCTGCG
GCTTAATTTGACTCAACACGGGAAAACTCACCCGGCCAGGACACCGCGAGGATTGACAGA
TTGAGAGCTCTTTCTTGATTCGGTGGGTGGTGGTGCATGGTTCTTAGTTGGTGGAGTGAT
TTGTCTGGTTAATTCCGATAACGAACGAGACTCTAGCCTGCTAAATAGTCCGTCGGCCGA
CGCGACTTCTTAGAGGGACAGGTGGCGCTTAGCCACACGAGATTGAGCAATAACAGGTCT
GTGATGCCCTTAGATGTTCGGGGCCGCACGCGCGCTACACTGAAGGAATCAGCGTGCCTC
TTTTCCTGCTCCGCGAGGAGCGGGCAACCCGTTGAACCTCCTTCGTGCTAGGGATCGGGG
CTTGTAATTTTTCCCCGTGAACGAGGAATTCCCAGTAAGCGCGAGTCATAAGCTCGCGTT
GATTACGTCCCTGCCCTTTGTACACACCGCCCGTCGCTACTACCGATTGGATGTTTTAGT
GAGGTCTTCGGATCGCGCCCGCCGCCGGGGTCGGCCTCGGCTCCGGTCGCGCGAAAAGAA
GCTCGAAC

>OroEsu
ACATTATATTTTATCTTAGGTGCTTGATCCGCAATAGCAGGAACAGGAATAAGAGTGCTT
ATTCGAATTGAATTAGCTCAACCAGGAACCTTTTTAGGTAATGATCAAATTTATAATACC
ATTGTTACAGCTCATGGGTTAGTTATAATTTTCTTCATAGTAATACCAATTTTAATTGGA
GGATTTGGAAATTGATTAATTCCTTTAATACTTGGTGCACCAGATATAGCTTTTCCTCGA
TTAAATAATTTAAGATTTTGATTATTACCACCATCAATAGTAATATTAGTATTCTCAGCT
TTTATTGAAAATGGAGTTGGTACTGGATGAACAATTTATCCTCCACTAGCTTACAATGTC
TCACATTCAGGCCCATCTGTAGATATAGCAATTTTTTCTTTACATTTAGCAGGTGCTTCA
TCTATTCTTGGTTCATTAAATTTTATCTCTACTGTAATTAATATACGATGAAAAGGATTA
ACTCCTGAACGTATTCCATTATTTGTGTGATCAGCAGTAATTACTACAGTATTACTACTA
CTATCTTTACCAGTACTTGCTGCAGCAATTACTATATTGCTAACAGATCGAAATCTTAAT
ACATCATTTTTTGATCCAGCCGGTGGAGGAGATCCAATTTTATTTCAACATTATGCTTGT
CTCAAAGATTAAGCCATGCATGTCTAAGCACGAACCTTAACACGGTGAAGCTGCGAATGG
CTCATTAGGCCACCCATGATTTCTTAGATCGTACTATCCTACTTGGATAACTGTGGTAAT
TCTAGAGCTAATACATGCAGACAAGCTCGGACCCGCGAGGGAACGAGCGCGTTTATTAGA
TCAAAACCAATCGGTCCGCTACGATGGTGACTCTGGATAACTTCGAGCTGATCGCACGGC
CCCGAGCCGGCGACGGATCTTTCAAGTGTGTGCCCTATCAACTTTCGATGGTACGCGATT
TGCCTACCATGGTCGTAACGGGTAACGGGGAATCAGGGTTCGATTCCGGAGAGGGAGCAT
GAGAAACGGCTACCACATCCAAGGAAGGCAGCAGGCGCGCAAATTACCCACTCCTAACTC
AGGGAGGTAGTGACGAAAAATAACAATACGGGACTCTTACGAGGCCCCGTGATTGGAATG
AGTACACTTTAAATCCTTTAACGAGGATCAATTGGAGGGCAAGTCTGGTGCCAGCAGCCG
CGGTAATTCCAGCTCCAATAGCGTATATTAAAGTTGTTGCAGTTAAAAAGCTCGTAGTTG
GATCTCGGGTTCGGACCGGCGGTTCGCCTAACGGCGCTACTGCCGGCTCCGACCTCACTT
TCGGTGCGCCTGGTTCCCTTAACCGGGTAGGCGCGGCCGAGACGTTTACTTTGAAAAAAT
TAGAGTGCTCAAAGCAGGCCAGTCGCCTGAATAATAGCGCATGGAATAATGGAATAGGAC
CTCGGTTCTATTTTGTTGGTTTACGGAGCTCGAGGTAATGATTAAGAGGGACAGACGGGG
GCATTCGTATTACGGTGTTAGAGGTGAAATTCTTGGATCGCCGTAAGACGAACTACTGCG
AAAGCATTTGCCAAGAATGTTTTCATTAATCAAGAACGAAAGTCAGAGGTTCGAAGACGA
TCAGATACCGTCGTAGTTCTGACCATAAACGATGTCGACTGGCGATCCGCGGGAGTTGTC
CTTATGACCCCGCGGGCAGCCTCCGGGAAACCAAAGTTTTTGGATTCCGGGGGAAGTATG
GTTGCAAAGCCGAAACTTAAAGGAATTGACGGAAGGGCACCACCAGGAGTGGAGCCTGCG
GCTTAATTTGACTCAACACGGGAAAACTCACCCGGCCAGGACACCGCGAGGATTGACAGA
TTGAGAGCTCTTTCTTGATTCGGTGGGTGGTGGTGCATGGTTCTTAGTTGGTGGAGTGAT
TTGTCTGGTTAATTCCGATAACGAACGAGACTCTAGCCTGCTAAATAGTCAGTCGGCCGA
CGCGACTTCTTAGAGGGACAAGTGGCGCTTAGCCACGCGAGATTGAGCAATAACAGGTCT
GTGATGCCCTTAGATGTTCGGGGCCGCACGCGCGCTACACTGAAGGAATCAGCGTGCTCT
T-TTCCTGCTCCGCGAGGAGCGGGCAACCCGTTGAACCTCCTTCGTGCTAGGGATCGGGG
CTTGTAATTTTTCCCCGTGAACGAGGAATTCCCAGTAAGCGCGAGTCATAAGCTCGCGTT
GATTACGTCCCTGCCCTTTGTACACACCGCCCGTCGCTACTACCGATTGGATGTTTTAGT
GAGGTCTTCGGATCGCGCCCGCCGCCGTGGTCGGCCTCGGCTCCGGTCGCGCGAAAAGAA
GCTCGAAC

>FamGe1
ACATTATACTTTATTTTAGGTGCTTGATCAGCTATAGTAGGAACAAGAATAAGAGTTATT
ATTCGTATAGAATTAGCTCAACCTGGTACTCTATTAGGAAATGATCAGATTTATAATACA
ATTGTTACTGCACATGGCTTAGTAATAATTTTCTTTATAGTAATACCAATTCTAATTGGA
GGGTTTGGTAATTGACTTATTCCATTAATAATTGGAGCTCCTGATATAGCCTTTCCTCGC
CTTAATAATTTAAGATTTTGATTATTACCTCCTTCCTTATTAATATTAGTATTTTCAGCT
TTTGTTGAAAATGGAGTAGGGACAGGATGAACAGTTTATCCTCCTCTTGCCCTAAATATT
GCACATTCAGGACCGTCAGTTGATATAGCTATTTTTTCCTTACATTTAGCAGGAGCATCT
TCTATTTTAGGCTCTCTAAATTTTATTTCTACAGTAGTTAATATACGATGAAAGGGTATA
ACTCCTGAACGAATTCCTTTATTTATCTGATCAGTAGTTATTACTACAGTCTTACTTTTA
TTATCTTTACCAGTCTTAGCGGCTGCTATTACTATACTCCTTACTGATCGTAATTTAAAC
ACCTCATTCTTTGATCCAGTAGGAGGAGGAGATCCAATCTTATTTCAACATNNNNNNNNN
NNNNNNNNNNNNNNNNNNNNNNNNNNNNNNNNNNNNNNNNNNNNNNNNNNNNNNNNNNNN
NNNNNNNNNNNNNNNNNNNNNNNNNNNNNNNNNNNNNNNNNNNNNNNNNNNNNNNNNNNN
NNNNNNNNNNNNNNNNNNNNNNNNNNNNNNNNNNNNNNNNNNNNNNNNNNNNNNNNNNNN
NNNNNNNNNNNNNNNNNNNNNNNNNNNNNNNNNNNNNNNNNNNNNNNNNNNNNNNNNNNN
NNNNNNNNNNNNNNNNNNNNNNNNNNNNNNNNNNNNNNNNNNNNNNNNNNNNNNNNNNNN
NNNNNNNNNNNNNNNNNNNNNNNNNNNNNNNNNNNNNNNNNNNNNNNNNNNNNNNNNNNN
NNNNNNNNNNNNNNNNNNNNNNNNNNNNNNNNNNNNNNNNNNNNNNNNNNNNNNNNNNNN
NNNNNNNNNNNNNNNNNNNNNNNNNNNNNNNNNNNNNNNNNNNNNNNNNNNNNNNNNNNN
NNNNNNNNNNNNNNNNNNNNNNNNNNNNNNNNNNNNNNNNNNNNNNNNNNNNNNNNNNNN
NNNNNNNNNNNNNNNNNNNNNNNNNNNNNNNNNNNNNNNNNNNNNNNNNNNNNNNNNNNN
NNNNNNNNNNNNNNNNNNNNNNNNNNNNNNNNNNNNNNNNNNNNNNNNNNNNNNNNNNNN
NNNNNNNNNNNNNNNNNNNNNNNNNNNNNNNNNNNNNNNNNNNNNNNNNNNNNNNNNNNN
NNNNNNNNNNNNNNNNNNNNNNNNNNNNNNNNNNNNNNNNNNNNNNNNNNNNNNNNNNNN
NNNNNNNNNNNNNNNNNNNNNNNNNNNNNNNNNNNNNNNNNNNNNNNNNNNNNNNNNNNN
NNNNNNNNNNNNNNNNNNNNNNNNNNNNNNNNNNNNNNNNNNNNNNNNNNNNNNNNNNNN
NNNNNNNNNNNNNNNNNNNNNNNNNNNNNNNNNNNNNNNNNNNNNNNNNNNNNNNNNNNN
NNNNNNNNNNNNNNNNNNNNNNNNNNNNNNNNNNNNNNNNNNNNNNNNNNNNNNNNNNNN
NNNNNNNNNNNNNNNNNNNNNNNNNNNNNNNNNNNNNNNNNNNNNNNNNNNNNNNNNNNN
NNNNNNNNNNNNNNNNNNNNNNNNNNNNNNNNNNNNNNNNNNNNNNNNNNNNNNNNNNNN
NNNNNNNNNNNNNNNNNNNNNNNNNNNNNNNNNNNNNNNNNNNNNNNNNNNNNNNNNNNN
NNNNNNNNNNNNNNNNNNNNNNNNNNNNNNNNNNNNNNNNNNNNNNNNNNNNNNNNNNNN
NNNNNNNNNNNNNNNNNNNNNNNNNNNNNNNNNNNNNNNNNNNNNNNNNNNNNNNNNNNN
NNNNNNNNNNNNNNNNNNNNNNNNNNNNNNNNNNNNNNNNNNNNNNNNNNNNNNNNNNNN
NNNNNNNNNNNNNNNNNNNNNNNNNNNNNNNNNNNNNNNNNNNNNNNNNNNNNNNNNNNN
NNNNNNNNNNNNNNNNNNNNNNNNNNNNNNNNNNNNNNNNNNNNNNNNNNNNNNNNNNNN
NNNNNNNNNNNNNNNNNNNNNNNNNNNNNNNNNNNNNNNNNNNNNNNNNNNNNNNNNNNN
NNNNNNNNNNNNNNNNNNNNNNNNNNNNNNNNNNNNNNNNNNNNNNNNNNNNNNNNNNNN
NNNNNNNNNNNNNNNNNNNNNNNNNNNNNNNNNNNNNNNNNNNNNNNNNNNNNNNNNNNN
NNNNNNNN

>FamGe2
ACATTATACTTTATTCTAGGTGCTTGATCAGCTATAGCTGGAACAAGAATAAGAGTTATT
ATTCGTATAGAATTAGCTCAACCTGGCACTTTATTAGGTAATGACCAAATTTATAACACA
ATTGTTACTGCACATGGTCTAGTAATAATTTTCTTTATGGTAATACCAATTTTAATTGGA
GGGTTTGGTAATTGACTTATCCCACTAATAATTGGAGCCCCTGATATGGCTTTTCCTCGC
CTAAATAATTTAAGATTCTGACTTTTGCCGCCTTCTTTATTGATATTAGTATTTTCAGCA
TTTGTTGAAAATGGTGTAGGTACAGGATGAACAGTTTACCCTCCTCTTGCATTAAATATT
GCACATTCTGGACCATCAGTAGATATAGCCATTTTTTCATTACATCTAGCAGGAGCATCC
TCCATTTTAGGTTCTTTAAATTTTATTTCTACAGTAGTAAATATACGATGAAAGGGTATA
ACCCCTGAACGAATCCCTTTATTTATTTGATCCGTAGTAATTACTACAGTCCTTCTTTTA
CTATCCTTACCAGTTTTAGCAGCTGCTATTACTATACTTCTTACTGATCGTAATCTAAAC
ACCTCATTCTTTGACCCAGTAGGAGGAGGAGATCCAATCTTATTCCAACACNNNNNNNNN
NNNNNNNNNNNNNNNNNNNNNNNNNNNNNNNNNNNNNNNNNNNNNNNNNNNNNNNNNNNN
NNNNNNNNNNNNNNNNNNNNNNNNNNNNNNNNNNNNNNNNNNNNNNNNNNNNNNNNNNNN
NNNNNNNNNNNNNNNNNNNNNNNNNNNNNNNNNNNNNNNNNNNNNNNNNNNNNNNNNNNN
NNNNNNNNNNNNNNNNNNNNNNNNNNNNNNNNNNNNNNNNNNNNNNNNNNNNNNNNNNNN
NNNNNNNNNNNNNNNNNNNNNNNNNNNNNNNNNNNNNNNNNNNNNNNNNNNNNNNNNNNN
NNNNNNNNNNNNNNNNNNNNNNNNNNNNNNNNNNNNNNNNNNNNNNNNNNNNNNNNNNNN
NNNNNNNNNNNNNNNNNNNNNNNNNNNNNNNNNNNNNNNNNNNNNNNNNNNNNNNNNNNN
NNNNNNNNNNNNNNNNNNNNNNNNNNNNNNNNNNNNNNNNNNNNNNNNNNNNNNNNNNNN
NNNNNNNNNNNNNNNNNNNNNNNNNNNNNNNNNNNNNNNNNNNNNNNNNNNNNNNNNNNN
NNNNNNNNNNNNNNNNNNNNNNNNNNNNNNNNNNNNNNNNNNNNNNNNNNNNNNNNNNNN
NNNNNNNNNNNNNNNNNNNNNNNNNNNNNNNNNNNNNNNNNNNNNNNNNNNNNNNNNNNN
NNNNNNNNNNNNNNNNNNNNNNNNNNNNNNNNNNNNNNNNNNNNNNNNNNNNNNNNNNNN
NNNNNNNNNNNNNNNNNNNNNNNNNNNNNNNNNNNNNNNNNNNNNNNNNNNNNNNNNNNN
NNNNNNNNNNNNNNNNNNNNNNNNNNNNNNNNNNNNNNNNNNNNNNNNNNNNNNNNNNNN
NNNNNNNNNNNNNNNNNNNNNNNNNNNNNNNNNNNNNNNNNNNNNNNNNNNNNNNNNNNN
NNNNNNNNNNNNNNNNNNNNNNNNNNNNNNNNNNNNNNNNNNNNNNNNNNNNNNNNNNNN
NNNNNNNNNNNNNNNNNNNNNNNNNNNNNNNNNNNNNNNNNNNNNNNNNNNNNNNNNNNN
NNNNNNNNNNNNNNNNNNNNNNNNNNNNNNNNNNNNNNNNNNNNNNNNNNNNNNNNNNNN
NNNNNNNNNNNNNNNNNNNNNNNNNNNNNNNNNNNNNNNNNNNNNNNNNNNNNNNNNNNN
NNNNNNNNNNNNNNNNNNNNNNNNNNNNNNNNNNNNNNNNNNNNNNNNNNNNNNNNNNNN
NNNNNNNNNNNNNNNNNNNNNNNNNNNNNNNNNNNNNNNNNNNNNNNNNNNNNNNNNNNN
NNNNNNNNNNNNNNNNNNNNNNNNNNNNNNNNNNNNNNNNNNNNNNNNNNNNNNNNNNNN
NNNNNNNNNNNNNNNNNNNNNNNNNNNNNNNNNNNNNNNNNNNNNNNNNNNNNNNNNNNN
NNNNNNNNNNNNNNNNNNNNNNNNNNNNNNNNNNNNNNNNNNNNNNNNNNNNNNNNNNNN
NNNNNNNNNNNNNNNNNNNNNNNNNNNNNNNNNNNNNNNNNNNNNNNNNNNNNNNNNNNN
NNNNNNNNNNNNNNNNNNNNNNNNNNNNNNNNNNNNNNNNNNNNNNNNNNNNNNNNNNNN
NNNNNNNNNNNNNNNNNNNNNNNNNNNNNNNNNNNNNNNNNNNNNNNNNNNNNNNNNNNN
NNNNNNNNNNNNNNNNNNNNNNNNNNNNNNNNNNNNNNNNNNNNNNNNNNNNNNNNNNNN
NNNNNNNN

>OzoBra
ATTTTATATTTTATATTTGGTGCCTGATCTGCAATAGTAGGCATAAGATTAAGAGTAATT
ATTCGATTAGAATTAAACCAACCAGGATCGTTTTTAAATAATGATCAGCTATATAATACT
GTGATTACAGCACACGGTCTAATTATAATTTTTTTTATAGTGATACCAATCTTAATTGGA
GGTTTCGGTAATTGATTGGTGCCTTTAATAATTGGTGCACCAGATATAGCATTCCCACGG
TTAAATAACCTTAGATTTTGACTAATACCACCTTCTATAATTATACTAATTGGATCAGCA
TTAGTTGAAAACGGTGTTGGTACTGGTTGAACTGTCTACCCTCCACTATCTGGAAATATT
GCACACTCGGGACCATCTGTAGATATAGCAATTTTTTCATTACATTTAGCTGGAACTTCA
TCTATTTTAGGCTCTATTAATTTCATTACAACAATTATTAATATACGTTGACAAGGAATG
CGACTAGAGCGAATACCTTTATTTGTATGAGCAGTATTGATTACAGTAGTACTATTACTT
TTATCATTACCTGTATTTGCTGCAGCTATTACAATACTGTTAACAGATCGTAATCTAAAT
ACTTCCTTCTTTGACCCTGTAGGAGGAGGTGACCCTGTTTTATACCAGCATTATGCTTGT
CTCAAAGATTAAGCCATGCATGTCTAAGCACAAACTTTAATAAAGTGAAGCTGCGAATGG
CTCATTAGGCCACCCATGATTTCTTAGATCGTACAATCCTACTTGGATAACTGTGGTAAT
TCTAGAGCTAATACATGCAATAAAGCTCAAACCTTTGCGGGTATGAGCGCAGTTATTAGA
TCAAAACCAACCAATTTGTAGTTTTGATGATTCTGGATAACCTTGAGCAGATCGCATGGC
CTTGAGCCGGCGACAGATCTTTCAAGTGTGTGCCCTATCAACTTTCGATGGTACGTGACC
TGCCTACCATGGTTGTAACGGGTAACGGGGAATCAGGGTTCGATTCCGGAGAGGGAGCAT
GAGAAACGGCTACCACATCCAAGGAAGGCAGCAGGCGCGCAAATTACCCACTCCTAACTC
AGGGAGGTAGTGACGAAAAATAACAATACGGGACTCTAATGAGGCCCCGTAATTGGAATG
AGTACAGTTTAAATCCTTTAACGAGGATCAATTGGAGGGCAAGTCTGGTGCCAGCAGCCG
CGGTAATTCCAGCTCCAATAGCGTATATTAAAGTTGTTGCAGTTAAAAAGCTCGTAGTTG
AATCTCGGGTTTAATTTAGTGGTTCGCTTAACAGTGTAGCTGCTTAGTTTAACCTACCTG
CCGGTAAGTTAGGTTCTCTTAATTGAGTTAGCTTGGCCGGACTGTTTACTTTGAAAAAAT
TAGAGTGCTCAAAGCAGGCTTTTAGCTTGAATAGTAGTGCATGGAATAATAGAATAGGAC
CTCGGTTCTATTTTGTTGGTTTTCGGAGTTCGAGGTAATGATTAAGAGGGACAGACGGGG
GCATTCGTATTACGGTGTTAGAGGTGAAATTCTTGGATCGCCGTAAGACGAACTACTGCG
AAAGCATTTGCCAAGAATGTTTTCATTAATCAAGAACGAAAGTCAGAGGTTCGAAGACGA
TCAGATACCGTCGTAGTTCTGACCATAAACGATGTCATCTGGCGATCCGCAAGAGTTGTT
TATATGACCTTGCGGGCAGCCTTCGGGAAACCAAAGATTTTGGATTCCGGGGGAAGTATG
GTTGCAAAGCCGAAACTTAAAGGAATTGACGGAAGGGCACCACCAGGAGTGGAGCCTGCG
GCTTAATTTGACTCAACACGGGAAAACTCACCCGGCCCGGACACTGTAAGGATTGACAGA
TTGATAGCTCTTTCTTGATTCGGTGGGTGGTGGTGCATGGTTCTTAGTTGGTGGAGCGAT
TTGTCTGGTTAATTCCGATAACGAACGAGACTCTAACCTACTAAATAGTCAGTTAATTGG
AGCGACTTCTTAGAGGGACAAGCGGCTTTTAGTCGCACGAGATTGAGCAATAACAGGTCT
GTGATGCCCTTAGATGTTCGGGGCCGCACGCGCGCTACACTGAAGAAATCAGCTGGATTA
AAAACCTGATTTGAAAAGATTGGGTAACCCGTTGAACCTTCTTCGTGCTAGGGATTGGGG
TTTGTAATTATTCCCCATGAACGAGGAATTCCCAGTAAGCGCGAGTCATAAGCTCGCGTT
GATTACGTCCCTGCCCTTTGTACACACCGCCCGTCGCTACTACCGATTGGATGGTTTAGT
GAGGTCCTCGGATTGAAGCCGATTTGGGGG--TAACCTTAGATCGGATGTTTAAGAAGAC
GATCGAAC

>OzoMar
ATTTTATACTTTATATTTGGAGGTTGATCTGCAATAGTAGGTATAAGTCTGAGAGTTATC
ATCCGATTGGAATTAAATCAGCCAGGATCTTTCCTGAATAATGATCAGTTGTATAACAGA
ATTATTACCGCCCATGGCTTAATTATAATTTTCTTTATAGTAATGCCTATCTTAATTGGT
GGATTCGGTAATTGATTAGTACCTTTAATAATTGGTGCCCCAGACATAGCATTTCCACGT
TTAAATAATTTAAGATTTTGATTAATACCACCTTCAATAATTATATTAGTAGGTTCTGCC
TTAGTTGAAAATGGGGTAGGTACAGGATGAACCGTGTATCCACCATTATCAGGTAATATT
GCCCATTCTGGGCCTTCTGTAGATATGGCAATCTTTTCATTACACTTAGCTGGAACTTCA
TCTATTTTAGGATCTATTAACTTTATTACAACTATTATTAATATACGATGACAAGGAATA
CGATTAGAGCGAATACCTTTATTTGTTTGAGCAGTATTAATTACAGTAGTATTACTTTTA
CTATCATTGCCAGTTTTTGCAGCTGCAATCACAATACTATTAACAGATCGTAACTTAAAT
ACTTCTTTCTTTGACCCTGTTGGAGGTGGTGACCCAGTATTGTATCAACACTATGCTTGT
CTCAAAGATTAAGCCATGCATGTCTAAGCACAAACTTTAATAAAGTGAAGCTGCGAATGG
CTCATTAGGCCACCCATGATTTCTTAGATCGTACAATCCTACTTGGATAACTGTGGTAAT
TCTAGAGCTAATACATGCAATAAAGCTCAAACCTTTGCGGGTATGAGCGCAGTTATTAGA
TCAAAACCAACCAAAATGTT---TTGATGATTCTGGATAACCTTRAGCAGATCGCATGGC
CTTGAGCCGGCGACAGATCTTTCAAGTGTGTGCCCTATCAACTTTCGATGGTACGTGACC
TGCCTACCATGGTTGTAACGGGTAACGGGGAATCAGGGTTCGATTCCGGAGAGGGAGCAT
GAGAAACGGCTACCACATCCAAGGAAGGCAGCAGGCGCGCAAATTACCCACTCCTAACTC
AGGGAGGTAGTGACGAAAAATAACAATACGGGACTCTAATGAGGCCCCGTAATTGGAATG
AGTACAGTTTAAATCCTTTAACGAGGATCAATTGGAGGGCAAGTCTGGTGCCAGCAGCCG
CGGTAATTCCAGCTCCAATAGCGTATATTAAAGTTGTTGCAGTTAAAAAGCTCGTAGTTG
AATCTCGGGTTTAATTTAGTGGTTCGCTTAACAGTGTAGCTGCTTAGTTTAACCTACCTG
CCGGTAGGTTAGGTTCTCTTCGTTGAGTTAGCTTGGCCGGACTGTTTACTTTGAAAAAAT
TAGAGTGCTCAAAGCAGGCTATTAGCTTGAATAGTAGTGCATGGAATAATAGAATAGGAC
CTCGGTTCTATTTTGTTGGTTTTCGGAGTTCGAGGTAATGATTAAGAGGGACAGACGGGG
GCATTCGTATTACGGTGTTAGAGGTGAAATTCTTGGATCGCCGTAAGACGAACTACTGCG
AAAGCATTTGCCAAGAATGTTTTCATTAATCAAGAACGAAAGTCAGAGGTTCGAAGACGA
TCAGATACCGTCGTAGTTCTGACCATAAACGATGTCATCTGGCGATCCGCAAGAGTTGTT
TATATGACCTTGCGGGCAGCCTTCGGGAAACCAAAGATTTTGGATTCCGGGGGAAGTATG
GTTGCAAAGCCGAAACTTAAAGGAATTGACGGAAGGGCACCACCAGGAGTGGAGCCTGCG
GCTTAATTTGACTCAACACGGGAAAACTCACCCGGCCCGGACACTGTAAGGATTGACAGA
TTGATAGCTCTTTCTTGATTCGGTGGGTGGTGGTGCATGGTTCTTAGTTGGTGGAGCGAT
TTGTCTGGTTAATTCCGATAACGAACGAGACTCTAACCTACTAAATAGTCAGTTAATTGG
AGCGACTTCTTAGAGGGACAAGCGGCGTTTAGTCGCACGAGATTGAGCAATAACAGGTCT
GTGATGCCCTTAGATGTTCGGGGCCGCACGCGCGCTACACTGAAAAAATCAGCTGGATTT
AAAACCTAATTTGAAAAGATTGGGTAACCCGTTGAACCTTTTTCGTGCTAGGGATTGGGG
TTTGTAATTATTCCCCATGAACGAGGAATTCCCAGTAAGCGCGAGTCATAAGCTCGCGTT
GATTACGTCCCTGCCCTTTGTACACACCGCCCGTCGCTACTACCGATTGGATGGTTTAGT
GAGGTCCTCGGATTGAAGCCGATTTAGGGG--CAACCTTAGATCGGATGTTTAAAAAGAC
GATCGAAC

>HirOri
NNNNNNNNNNNNNNNNNNNNNNNNNNNNCAGCTATATTAGGTTCTTCTATAAGATCAATT
ATTCGAATTGAATTAGCTCAACCTGGAAAATTTTTAGGTGATGATCAATTATATAACTCT
TTAGTAACTGCTCATGGATTAGTAATAATTTTCTTTATAGTAATACCAATTTTAATCGGT
GGTTTTGGAAATTGACTTTTACCATTAATAGTAGGCGCTATTGATATATCATTTCCTCGA
ATAAATAATTTTAGATTTTGATTATTACCTCCATCAATAATTATATTATTAAGTTCATCA
ATAATTGAAAATGGGGTCGGGACAGGATGAACGCTTTATCCACCATTAGCTGATAATATT
TCTCATTCAGGTCCATCTGTAGATATAGCCATTTTTTCATTACATATAGCTGGAGCATCA
TCAATTCTTGGATCTTTAAATTTTATCTCAACTATTATTAATATACGTATTTCTGGGATA
AGATCTGAACGAGTTCCATTATTCGTATGATCAGTAGTAATTACCACTATTCTTTTACTT
CTTTCACTACCGGTTTTAGCTGCAGCCATTACTATATTATTAACCGATCGTAATTTAAAT
ACTACTTTTTTTGATCCAATCGGGGGAGGGGATCCAATTTTATTTCAACATNNNNNNNNN
NNNNNNNNNNNNNNNNTGCATGTCTAAGCTCATACCTTTACACGGTGAAGCTGCGAATGG
CTCATTAGGCCACCCATGATTTATTAGATCGTACTATTCTACTTGGATAACTGTGGTAAT
TCTAGAGCTAATACATGCAACCAAGCTCTGACCCGCGAGGGGAGGAGCGCGTTTATTAGA
TCAAAACCAATCGGGCCGTAACGATGGTGACTCTGGATAACTTCGGGCGGATCGCATGAC
CTCGAGTCGGCGACAGATCTTTCAAGTGTGTGCCCTATCAACTTTCGATGGTACGCGACT
TGCCTACCATGGTAGTAACGGGTAACGGGGAATCAGGGTTCGATTCCGGAGAGGGAGCAT
GAGAAACGGCTACCACATCCAAGGAAGGCAGCAGGCGCGCAAATTACCCACTCCTAACTC
AGGGAGGTAGTGACGAAAAATAACGATACGGGACTCTCATGAGGCCGCGTGATCGGAATG
AGTACACTTTAAATCCTTTAACGAGGATCAATTGGAGGGCAAGTCTGGTGCCAGCAGCCG
CGGTAATTCCAGCTCCAATAGCGTATATTAAAGTTGTTGCAGTTAAAAAGCTCGTAGTTG
GATCTCGGGTTCGGACTGGTTGCACGCCTCGCGGCGTAGCGACCCGCTCCGACCTGTTTT
TCGGTGCGCCCGGTTCTCTTAACCGAGCGGGTGCGGCCGAGACGTTTACTTTGAAAAAAT
TAGAGTGCTTAAAGCAGGCCGACAGCCTGAATAGTAGCGCATGGAATAATAGAATAGGAC
CTCGGTTCTATTTTGTTGGTTTTCGGAGCTCGAGGTAATGATTAAGAGGGACAGACGGGG
GCATTCGTATTACGGTGTTAGAGGTGAAATTCTTGGATCGCCGTAAGACGAACTACTGCG
AAAGCATTTGCCAAGAATGTTTTCATTAATCAAGAACGAAAGTCAGAGGTTCGAAGACGA
TCAGATACCGTCGTAGTTCTGACCATAAACGATGTCGACTGGCGATCCGCGGGAGTTGAT
CGTACGACCCCGCGGGCAGCCTCCGGGAAACCAAAGTCTTTGGATTCCGGGGGAAGTATG
GTTGCAAAGCCGAAACTTAAAGGAATTGACGGAAGGGCACCACCAGGAGTGGAGCCTGCG
GCTTAATTTGACTCAACACGGGAAAACTCACCCGGTCCGGACACCGGAAGGATTGACAGA
TTGATAGCTCTTTCTTAATTCGGTGGGTGGTGGTGCATGGTTCTTAGTTGGTGGAGCGAT
TTGTCTGGTTAATTCCGATAACGAACGAGACTCTAGCCTGCTAAATAGTCAGCCGGCCGG
TGCGACTTCTTAGAGGGATGCGTGGCGTTTAGTCACACGAGATTGAGCAATAACAGGTCT
GTGATGCCCTTAGATGTTCGGGGCCGCACGCGCGCTACACTGAAGGAATCAGCGTGTTTT
CGTTCCTGCTCCGCGAGGAGTGGGTAACCCGTTGAAACTCCTTCGTGCTAGGGATTGGGG
TTTGTAATTTTCCCCCATGAACGAGGAATTCCCAGTAAGCGCGAGTCATAAGCTCGCGTT
GATTACGTCCCTGCCCTTTGTACACACCGCCCGTCGCTACTACCGATTGGATGGTTTAGT
GAGGTCATCGGATCGAAGGCTCGGCGGGGCCACGGCCTTGCCGCGATTCTTTGAGAAGAC
GATCGAAC

>HirTro
NNNNNNNNNNNNNNNNNNNNNNNNNNNNCAGCTATATTAGGTTCCTCTATAAGATCAATT
ATTCGAATTGAGTTAGCACAACCTGGGAAATTCTTGGGGGATGATCAATTATACAATTCT
TTAGTAACTGCTCATGGACTAGTAATAATCTTCTTTATAGTAATGCCGATTTTAATTGGT
GGGTTTGGAAATTGACTCCTACCATTAATAGTTGGAGCGATTGATATATCATTTCCTCGA
TTAAATAATTTTAGATTCTGATTATTACCACCATCAATAATTATATTATTAAGTTCATCA
ATAATTGAAAATGGGGTAGGAACAGGATGAACCATTTATCCTCCACTGGCTGATAATGTT
TCTCACTCAGGTCCATCTGTAGATATAGCTATTTTTTCGTTACATATAGCTGGAGCATCA
TCAATTCTTGGGTCTTTAAATTTTATTTCAACTATTATTAATATACGAATTTCTGGTATA
AGGTCTGAACGAGTACCACTCTTTGTATGATCAGTAGTTATTACTACTATTCTATTACTT
CTTTCATTACCAGTTTTAGCTGCAGCCATTACTATACTATTAACTGATCGTAATTTAAAT
ACTACTTTTTTTGATCCAATAGGAGGTGGAGACCCAGTTTTATTTCAACATNNNNNNNNN
NNNNNNNNNNNNNNNNTGCATGTCTAAGCTCATACCTTTACACGGTGAAGCTGCGAATGG
CTCATTAGGCCACCCATGATTTATTAGATCGTACTATTCTACTTGGATAACTGTGGTAAT
TCTAGAGCTAATACATGCAACCAAGCTCTGACCCGCGAGGGGAGGAGCGCGTTTATTAGA
TCAAAACCAATCGGGCCGTAACGATGGTGACTCTGGATAACTTCGGGCGGATCGCATGAC
CTCGAGTCGGCGACAGATCTTTCAAGTGTGTGCCCTATCAACTTTCGATGGTACGCGACT
TGCCTACCATGGTAGTAACGGGTAACGGGGAATCAGGGTTCGATTCCGGAGAGGGAGCAT
GAGAAACGGCTACCACATCCAAGGAAGGCAGCAGGCGCGCAAATTACCCACTCCTAACTC
AGGGAGGTAGTGACGAAAAATAACGATACGGGACTCTCATGAGGCCGCGTGATCGGAATG
AGTACACTTTAAATCCTTTAACGAGGATCAATTGGAGGGCAAGTCTGGTGCCAGCAGCCG
CGGTAATTCCAGCTCCAATAGCGTATATTAAAGTTGTTGCAGTTAAAAAGCTCGTAGTTG
GATCTCGGGTTCGGACTGGTTGCACGCCTCGCGGCGTAGCGACCCGCTCCGACCTGTTTT
TCGGTGCGCCCGGTTCTCTTAACCGAGCGGGTGCGGCCGAGACGTTTACTTTGAAAAAAT
TAGAGTGCTTAAAGCAGGCCGACAGCCTGAATAGTAGCGCATGGAATAATAGAATAGGAC
CTCGGTTCTATTTTGTTGGTTTTCGGAGCTCGAGGTAATGATTAAGAGGGACAGACGGGG
GCATTCGTATTACGGTGTTAGAGGTGAAATTCTTGGATCGCCGTAAGACGAACTACTGCG
AAAGCATTTGCCAAGAATGTTTTCATTAATCAAGAACGAAAGTCAGAGGTTCGAAGACGA
TCAGATACCGTCGTAGTTCTGACCATAAACGATGTCGACTGGCGATCCGCGGGAGTTGAT
CGTACGACCCCGCGGGCAGCCTCCGGGAAACCAAAGTCTTTGGATTCCGGGGGAAGTATG
GTTGCAAAGCCGAAACTTAAAGGAATTGACGGAAGGGCACCACCAGGAGTGGAGCCTGCG
GCTTAATTTGACTCAACACGGGAAAACTCACCCGGTCCGGACACCGGAAGGATTGACAGA
TTGATAGCTCTTTCTTAATTCGGTGGGTGGTGGTGCATGGTTCTTAGTTGGTGGAGCGAT
TTGTCTGGTTAATTCCGATAACGAACGAGACTCTAGCCTGCTAAATAGTCAGCCGGCCGG
TGCGACTTCTTAGAGGGATGCGTGGCGTTTAGTCACACGAGATTGAGCAATAACAGGTCT
GTGATGCCCTTAGATGTTCGGGGCCGCACGCGCGCTACACTGAAGGAATCAGCGTGTTTT
CGTTCCTGCTCCGCGAGGAGTGGGTAACCCGTTGAAACTCCTTCGTGCTAGGGATTGGGG
TTTGTAATTTTCCCCCATGAACGAGGAATTCCCAGTAAGCGCGAGTCATAAGCTCGCGTT
GATTACGTCCCTGCCCTTTGTACACACCGCCCGTCGCTACTACCGATTGGATGGTTTAGT
GAGGTCATCGGATCGAAGGCTCGGCGGGGCCACGGCCTTGCCGCGATTCTTTGAGAAGAC
GATCGAAC

>AliAfr
CCATTATATTTAATCCTAGGAGCTTGAGGTGCTATATTAGGGTCATCAATAAGATCAATT
ATTCGAATTGAATTATCCCAACCTGGAGGTTTTATTGGTAATGAACAACTCTATAATTCT
CTGATTACAGCACATGGTTTAGTTATAATTTTCTTTATAGTAATACCTATCTTAATTGGG
GGCTTTGGAAATTGATTACTCCCTCTAATAATTGGCTCACCAGATATAGCATTTCCCCGT
CTTAATAATCTTAGTTTTTGATTATTACCCCCGTCTATATTAATATTGCTTAGTTCATCT
ATAATTGAAAGGGGGGTAGGAACCGGTTGAACTGTATACCCTCCTCTTGCAGACAGCCTT
TCTCATTCTGGTCCAAGAGTTGATATAGCTATTTTTTCATTACATATAGCTGGTGCTTCA
TCTATTTTAGGTTCCTTAAATTTTATTTCAACTGTTATTAATATACGAATCATTGGAATA
AGAATAGAACGAATACCATTATTTGTATGATCTGTAGTTATTACTACTATTCTTTTATTA
TTATCTTTACCTGTATTAGCAGCTGCGATCACTATATTACTTACTGATCGAAATCTAAAT
ACAACTTTCTTTGACCCTATTGGTGGTGGAGACCCTGTTTTATTTCAACNNTATGCTTGT
CTCAAAGATTAAGCCATGCATGTCTAAGCTCATACCTTTACACGGTGAAGCTGCGAATGG
-TCATTAGGCCACCCATGATTTATTAGATCGTACTATTCTACTTGGATAACTGTGGTAAT
TCTAGAGCTAATACATGCAACCAAGCTCTGACCCGCGAGGGGAGGAGCGCGTTTATTAGA
TCAAAACCAATCGGGCCGTAACGATGGTGACTCTGGATAACTTCGGGCGGATCGCATGAC
CTCGAGTCGGCGACAGATCTTTCAAGTGTGTGCCCTATCAACTTTCGATGGTAAGCGACT
TGCCTACCATGGTAGTAACGGGTAACGGGGAATCAGGGTTCGATTCCGGAGAGGGAGCAT
GAGAAACGGCTACCACATCCAAGGAAGGCAGCAGGCGCGCAAATTACCCACTCCTAACTC
AGGGAGGTAGTGACGAAAAATAACGATACGGGACTCTCATGAGGCCCCGTGATCGGAATG
AGTACACTTTAAATCCTTTAACGAGGATCAATTGGAGGGCAAGTCTGGTGCCAGCAGCCG
CGGTAATTCCAGCTCCAATAGCGTATATTAAAGTTGTTGCAGTTAAAAAGCTCGTAGTTG
GATCTCGGGTTCGGACTGGTTGCACGCCCAGCGGCGTTGCGACCCGATCCGACCTGTTTT
TCGGTGCGCCCGGTTCTCTTAACCGAGCGGGTGCGGCCGAGACGTTTACTTTGAAAAAAT
TAGAGTGCTTAAAGCAGGCCGACAGCCTGAATAGTAGCGCATGGAATAATAGAATAGGAC
CTCGGTTCTATTTTGTTGGTTTTCGGAGCTCGAGGTAATGATTAAGAGGGACAGACGGGG
GCATTCGTATTACGGTGTTAGAGGTGAAATTCTTGGATCGCCGTAAGACGAACTACTGCG
AAAGCATTTGCCAAGAATGTTTTCATTAATCAAGAACGAAAGTCAGAGGTTCGAAGACGA
TCAGATACCGTCGTAGTTCTGACCATAAACGATGTCGACTGGCGATCCGCGGGTGTTGAT
CGTACGACCCCGCGGGCAGCCTCCGGGAAACCAAAGTCTTTGGATTCCGGGGGAAGTATG
GTTGCAAAGCCGAAACTTAAAGGAATTGACGGAAGGGCACCACCAGGAGTGGAGCCTGCG
GCTTAATTTGACTCAACACGGGAAAACTCACCCGGTCCGGACACCGGAAGGATTGACAGA
TTGATAGCTCTTTCTTAATTCGGTGGGTGGTGGTGCATGGTTCTTAGTTGGTGGAGCGAT
TTGTCTGGTTAATTCCGATAACGAACGAGACTCTAGCCTGCTAAATAGTCAGCCGGCCGG
TGCGACTTCTTAGAGGGATGCGTGGCGTTTAGTCACACGAGATTGAGCAATAACAGGTCT
GTGATGCCCTTAGATGTTCGGGGCCGCACGCGCGCTACACTGAAGGAATCAGCGTGTTTT
CGTTCCTGCTCCGCGAGGAGTGGGTAACCCGTTGAAACTCCTTCGTGCTAGGGATTGGGG
TTTGTAATTTTCCCCCATGAACGAGGAATTCCCAGTAAGCGCGAGTCATAAGCTCGCGTT
GATTACGTCCCTGCCCTTTGTACACACCGCCCGTCGCTACTACCGATTGGATGGTTTAGT
GAGGTCATCGGATCGAAGGCTCGGCGGGGCAACGGCCTTGCCGCGACTCTTTGAGAAGAC
GATCGAAC

>AliMic
ACTTTATATTTAATTTTAGGTGCATGAGCAGCGATACTTGGGTCCTCTATAAGATCAATT
ATTCGAATTGAATTATCACAACCTGGTGGATTTATTTGTGATGATCAGATTTATAATTCA
TTGATTACGGCACATGGTCTTGTAATAATTTTTTTTATAGTTATACCTATTTTAATTGGT
GGGTTTGGTAATTGATTATTACCATTAATAATTGGGGCTCCTGATATAGCATTCCCACGA
CTTAATAATCTTAGATTCTGATTGCTTCCTCCATCAATAATTATATTATTAAGTTCATCA
TTAATTGAAAATGGAGTAGGTACAGGATGAACAATTTATCCACCATTAGCTGATAGAGTA
GTTCATTCAGGGCCATCTGTTGATATAGCAATTTTTTCTCTTCATATAGCTGGTGCATCA
TCTATTTTAGGATCGTTAAATTTTATTTCAACAATTATTAATATACGAATTTATGGAATA
AGAGCAGAGCGTGTACCATTATTTGTTTGATCTGTTGTGATTACTACAATTTTATTATTA
TTATCATTACCTGTATTAGCTGCTGCAATTACAATATTATTAACTGATCGTAATTTAAAT
ACTACATTCTTTGATCCAATAGGAGGTGGGGATCCTGTATTATTTCAACATTG-GCTTGT
CTCAAAGATTAAGCCATGCATGTCTAAGCTCATACCTTTACACGGTGAAGCTGCGAATGG
CTCATTAGGCCACCCATGATTTATTAGATCGTACTATTCTACTCGGATAACTGTGGTAAT
TCTAGAGCTAATACGTGCAACCAAGCTCTGACCCGCGAGGGGAGGAGCGCGTTTATTAGA
TCAAAACCAATCGGGCCGTAACGATGGTGACTCTGGATAACTTCGGGCGGATCGCATGAC
CTCGTGTCGGCGACAGATCTTTCAAGTGTGTGCCCTATCAACTTTCGATGGTAAGCGATT
TGCCTACCATGGTAGTAACGGGTAACGGGGAATCAGGGTTCGATTCCGGAGAGGGAGCAT
GAGAAACGGCTACCACATCCAAGGAAGGCAGCAGGCGCGCAAATTACCCACTCCTAACTC
ACGGAGGTAGTGACGAAAAATAACGATACGGGACTCTAATGAGGCCGCGTGATCGGAATG
AGTACACTTTAAATCCTTTAACGAGGATCAATTGGAGGGCAAGTCTGGTGCCAGCAGCCG
CGGTAATTCCAGCTCCAATAGCGTATATTAAAGTTGTTGCAGTTAAAAAGCTCGTAGTTG
GATCTCGGGTTCGGACTGGTTGCGCGCCCGTCGGCGTCGCGACCCGATCCGACCTGTTTT
TCGGTGCGCCCGGTTCTCTTAACCGAGCGGGTGCGGCCGAGACGTTTACTTTGAAAAAAT
TAGAGTGCTTAAAGCAGGCCTACAGCCTGAATAGTAGCGCATGGAATAATAGAATAGGAC
CTCGGTTCTATTTTGTTGGTTTTCGGAGCTCGAGGTAATGATTAAGAGGGACAGACGGGG
GCATTCGTATTACGGTGTTAGAGGTGAAATTCTTGGATCGCCGTAAGACGAACTACTGCG
AAAGCATTTGCCAAGAATGTTTTCATTAATCAAGAACGAAAGTCAGAGGTTCGAAGACGA
TCAGATACCGTCGTAGTTCTGACCATAAACGATGTCGACTGGCGATCCGCGGGTGTTGAT
CGTACGACCCCGCGGGCAGCCTCCGGGAAACCAAAGTCTTTGGATTCCGGGGGAAGTATG
GTTGCAAAGCCGAAACTTAAAGGAATTGACGGAAGGGCACCACCAGGAGTGGAGCCTGCG
GCTTAATTTGACTCAACACGGGAAAACTCACCCGGTCCGGACACCGGAAGGATTGACAGA
TTGATAGCTCTTTCTTAATTCGGTGGGTGGTGGTGCATGGTTCTTAGTTGGTGGAGCGAT
TTGTCTGGTTAATTCCGATAACGAACGAGACTCTAGCCTGCTAAATAGTCAGCCGGCCGG
CGTGACTTCTTAGAGGGATGCGTGGCGTTTAGTCACACGAGATTGAGCAATAACAGGTCT
GTGATGCCCTTAGATGTTCGGGGCCGCACGCGCGCTACACTGAAGGAATCAGCGTGTTTT
CGTTCCTGCTCCGCGAGGAGTGGGTAACCCGTTGAAACTCCTTCGTGCTAGGGATTGGGG
TTTGTAATTTTCCCCCATGAACGAGGAATTCCCAGTAAGCGCGAGTCATAAGCTCGCGTT
GATTACGTCCCTGCCCTTTGTACACACCGCCCGTCGCTACTACCGATTGGATGGTTTAGT
GAGGTCATCGGATCGAAGGCTCGGCGGGGCCACGGCCTTGCCGCGAATCTTTGAGAAGAC
GATCGAAC

>MacDec
ATCTTGTATTTCTTATTAGGTACATGATCTGCTATAGTAGGGACCTCTATAAGAATAATT
ATTCGAATTGAATTAGCTCAACCTGGGTCGTTTTTAGGAAATGATCAAATTTACAATACT
ATTGTTACTGCTCATGGATTAATTATAATTTTTTTTATAGTAATACCTATTTTAATTGGA
GGGTTTGGTAATTGATTAATTCCGCTAATAATTGGTTCTCCTGATATAGCTTTTCCACGT
CTTAATAATTTAAGATTTTGATTACTTCCGCCATCTTTAACTATACTTTTTTGTTCATCT
ATAGTCGAAAATGGAGTAGGTACTGGATGGACTATTTACCCTCCTTTAGCAGATAACATT
GCTCATTCTGGACCTTCTGTAGATATAGCAATTTTTTCACTTCATTTAGCTGGTGCTTCT
TCTATTTTAGGTTCATTAAATTTTATTACTACTGTAGTTAATATACGATGACCAGGGATA
TCTATAGAGCGAATTCCTTTATTTATTTGATCCGTAATTATTACTACTGTATTGCTATTA
TTATCTTTACCAGTATTAGCAGCTGCTATTACAATATTATTAACAGATCGTAACTTAAAT
ACTAGATTTTTTGACCCAATAGGAGGAGGGGATCCTATTTTATTCCAACATTATGCTTGT
CTCAAAGATTAAGCCATGCATGTCTAAGCTCATACCTTTATACGGTGAAGCTGCGAATGG
CTCATTAGGCCACCCATGATTTATTAGATCGTACAAATCTACTCGGATAACTGTGGTAAT
TCTAGAGCTAATACGTGCAACAAAGCCGCGACCCGCGAGGGGAGCGGCGCGTTTATTAGA
TCAAAACCAATCGTTTCGTTACTTTGGTGACTCTGGATAACTTCGGGCAGATCGCACGAC
CTCGCGTCGGCGACGGATCTTTCAAGTGTGTGCCCTATCAACTTTCGATGGTACGCGACT
TGCCTACCATGGTAGTAACGGGTAACGGGGAATCAGGGTTCGATTCCGGAGAGGGAGCAT
GAGAAACGGCTACCACATCCAAGGAAGGCAGCAGGCGCGCAAATTACCCACTCCTAATTC
AGGGAGGTAGTGACGAAAAATAACGATACGGGACTCTTATGAGGCCGCGTGATCGGAATG
AGTACACTTTAAATCCTTTAACGAGGATCAATTGGAGGGCAAGTCTGGTGCCAGCAGCCG
CGGTAATTCCAGCTCCAATAGCGTATATTAAAGTTGTTGCAGTTAAAAAGCTCGTAGTTG
GATCTCGGGTTCGGTTCGGCGGCTCGCCTCGCGGCGTTGCTGCCGACTCCGA-CTCATTT
TCGGTGCGCCCGGTTCTCTTCGCCGAGCGGGTGCGGCCGAGACGTTTACTTTGAAAAAAT
TAGAGTGCTCAAAGCAGGCTCACTGCATGAATAGTAGCGCATGGAATAATAGAATAGGGC
CTCGGTTCTATTTTGTTGGTTTTAGGAGCTCGAGGTAATGATTAAGAGGGACAGACGGGG
GCATTCGTATTACGGTGTTAGAGGTGAAATTCTTGGATCGCCGTAAGACGAACTACTGCG
AAAGCATTTGCCAAGAATGTTTTCATTAATCAAGAACGAAAGTCAGAGGTTCGAAGACGA
TCAGATACCGTCGTAGTTCTGACCATAAACGATGTCGACTGGCGATCCGCGGGCGTTGAT
TCTACGACCTCGCGGGCAGCCTCCGGGAAACCAAAGTCTTTGGATTCCGGGGGAAGTATG
GTTGCAAAGCCGAAACTTAAAGGAATTGACGGAAGGGCACCACCAGGAGTGGAGCCTGCG
GCTTAATTTGACTCAACACGGGAAAACTCACCCGGTCCGGACACCGGAAGGATTGACAGA
TTGATAGCTCTTTCTTGATTCGGTGGGTGGTGGTGCATGGTTCTTAGTTGGTGGAGCGAT
TTGTCTGGTTAATTCCGATAACGAACGAGACTCTAGCCTGCTAAATAGTCGACCGGCCGG
TTCGACTTCTTAGAGGGATGCGTGGCGTATAGTCACACGAGATTGAGCAATAACAGGTCT
GTGATGCCCTTAGATGTTCGGGGCCGCACGCGCGCTACACTGAAGGAATCAGCGTGCTTT
C-TTCCTGCTCCGCGAGGAGTGGGTAACCCGTTGAAACTCCTTCGTGCTAGGGATTGGGG
CTTGTAATTTTTCCCCATGAACGAGGAATTCCCAGTAAGCGCGAGTCATAAGCTCGCGTT
GATTACGTCCCTGCCCTTTGTACACACCGCCCGTCGCTACTACCGATTGGATGGTTTAGT
GAGGTCATCGGATCGAGGGCTCGGCGCGGCTCGGGCCCTGCCGCGACTCCTTGAGAAGAC
GATCGAAC

>PoeNan
GTTTTGTATTTATTGCTTGGTGCTTGAGGTGGCATACTTGGCTCATCTATAAGAACTATT
ATTCGAATTGAGTTATCACAGCCTGGTAGTTTTATAGGTGATGATCAGCTTTATAATTCT
TTAATTACCGCTCATGGTTTAGTTATAATTTTCTTTATAGTAATACCTATTTTAATTGGT
GGTTTTGGTAACTGATTGTTACCATTAATAATTGGAGCACCTGATATAGCATTCCCACGG
TTAAATAATCTTAGGTTTTGATTACTTCCTCCATCATTAATTATATTAATTTGTTCTTCT
TTAATTGAAGGTGGAGTTGGTACTGGGTGAACCATTTATCCTCCTCTAGCAGATAGATTA
TCTCATTCAGGTCCATGTGTTGATATAGCAATTTTTTCTCTTCATATAGCTGGTGCTTCA
TCTATTTTAGGATCTTTAAACTTTATCTCAACTATTATAAATATACGAACTAAAGGAATT
AGAATAGACCGTATTCCGTTATTTGTATGGTCTGTAGTTATTACTACAATTTTGTTATTA
CTATCATTACCAGTATTAGCAGCTGCTATTACTATATTATTAACAGATCGAAATTTAAAT
ACTACCTTTTTTGACCCAATAGGTGGTGGTGATCCAATTTTATTTCAACATTATGCTTGT
CTCAAAGATTAAGCCATGCATGTCTAAGCTCATACCTTTACACGGTGAACCTGCGAATGG
CTCATTAGGCCACCCATGATTTATTAGATCGTACTATTCTACTCGGATAACTGTGGTAAT
TCTAGAGCTAATACGTGCAACAAAGCTCTGACCCGCGAGGGGAGGAGCGCGTTTATTAGA
TCAAAACCAATCGGGCCGTAACGATGGTGACTCTGGATAACTTCGGGCGGATCGCATGAC
CTCGAGTCGGCGACAGATCTTTCAAGTGTGTGCCCTATCAACTTTCGATGGTAAGCGACT
TGCCTACCATGGTAGTAACGGGTAACGGGGAATCAGGGTTCGATTCCGGAGAGGGAGCAT
GAGAAACGGCTACCACATCCAAGGAAGGCAGCAGGCGCGCAAATTACCCACTCCTAATTC
AGGGAGGTAGTGACGAAAAATAACGATACGGGACTCTCATGAGGCCGCGTGATCGGAATG
AGTACACTTTAAATCCTTTAACGAGGATCAATTGGAGGGCAAGTCTGGTGCCAGCAGCCG
CGGTAATTCCAGCTCCAATAGCGTATATTAAAGTTGTTGCAGTTAAAAAGCTCGTAGTTG
GATCTCGGGTTCGGACTGGTTGCGCGCCTTGCGGCGTCGCGACCCGATCCGACCTGTTTT
TCGGTGCGCCCGGTTCTCTTAATCGAGCGGGTGCGGCCGAGACGTTTACTTTGAAAAAAT
TAGAGTGCTTAAAGCAGGCCGACAGCCTGAATAGTAGCGCATGGAATAATAGAATAGGAC
CTCGGTTCTATTTTGTTGGTTTTCGGAGCTCGAGGTAATGATTAAGAGGGACAGACGGGG
GCATTCGTATTACGGTGTTAGAGGTGAAATTCTTGGATCGCCGTAAGACGAACTACTGCG
AAAGCATTTGCCAAGAATGTTTTCATTAATCAAGAACGAAAGTCAGAGGTTCGAAGACGA
TCAGATACCGTCGTAGTTCTGACCATAAACGATGTCGACTGGCGATCCGCGGGTGTTGAT
CGTACGACCCCGCGGGCAGCCTCCGGGAAACCAAAGTCTTTGGATTCCGGGGGAAGTATG
GTTGCAAAGCCGAAACTTAAAGGAATTGACGGAAGGGCACCACCAGGAGTGGAGCCTGCG
GCTTAATTTGACTCAACACGGGAAAACTCACCCGGTCCGGACACCGGAAGGATTGACAGA
TTGATAGCTCTTTCTTAATTCGGTGGGTGGTGGTGCATGGTTCTTAGTTGGTGGAGCGAT
TTGTCTGGTTAATTCCGATAACGAACGAGACTCTAGCCTGCTAAATAGTCAGCCGGCCGG
TGCGACTTCTTAGAGGGATGCGTGGCGTATAGTCACACGAGATTGAGCAATAACAGGTCT
GTGATGCCCTTAGATGTTCGGGGCCGCACGCGCGCTACACTGAAGGAATCAGCGTGTTTA
CAATCCTGCTCCGCGAGGAGTGGGCAACCCGTTGAAACTCCTTCGTGCTAGGGATTGGGG
TTTGTAATTTTCCCCCATGAACGAGGAATTCCCAGTAAGCGCGAGTCATAAGCTCGCGTT
GATTACGTCCCTGCCCTTTGTACACACCGCCCGTCGCTACTACCGATTGGATGGTTTAGT
GAGGTCATCGGATCGAAGGCTCGGCGGGGCCACGGCCCTGCCGCGATTCTTTGAGAAGAC
GATCGAAC

>HirJav
ACTTTATACTTGGTCCTAGGCGCTTGAGCTGCTATATTAGGTTCCTCTATAAGAACTATT
ATTCGAATTGAGTTATCTCAACCAGGTAGATTTCTCGGTGATGATCAACTCTATAATTCC
TTAATTACTGCACACGGACTTATTATAATTTTTTTCATAGTAATACCTATTTTAATTGGT
GGGTTTGGCAATTGACTTTTACCATTAATAATTGGTGCTCCGGATATGGCTTTTCCACGA
TTAAATAATTTTAGGTTTTGATTATTACCACCTTCATTAACTATACTAGTAAGATCATCA
ATAATTGAATCTGGTGTTGGTACAGGATGAACTATCTATCCACCATTAGCTGATAGATTT
TCTCATTCAGGTCCCTGTGTAGATATAGCTATTTTTTCATTACATATAGCTGGTGCATCT
TCTATTTTAGGTTCATTAAATTTTATTTCTACTATTATTAATATACGAACCAAAGGTATA
GGTAATGAACGAGTACCTCTATTTGTTTGGTCTGTTGTAATTACTACTATTTTATTATTA
CTTTCATTACCTGTATTAGCAGCAGCTATTACAATACTATTAACTGATCGTAATTTAAAT
ACTTCTTTCTTTGATCCAATAGGTGGAGGGGATCCAGTATTGTTTCAACACNNNNNNNNN
NNNNAAGATTAAGCCATGCATGTCTAAGCTCATACCTTTACACGGTGAAGCTGCGAATGG
CTCATTAGGCCASCCATGATTTATTAGATCGTACTATTCTACTTGGATAACTGTGGTAAT
TCTAGAGCTAATACATGCAACCAAGCTCTGACCCGCGAGGGGAGGAGCGCGTTTATTAGA
TCAAAACCAATCGGACCGTAACGATGGTGACTCTGGATAACTTCGGGCGGATCGCATGAC
CTCGAGTCGGCGACAGATCTTTCAAGTGTGTGCCCTATCAACTTTCGATGGTAAGCGACT
TGCCTACCATGGTAGTAACGGGTAACGGGGAATCAGGGTTCGATTCCGGAGAGGGAGCAT
GAGAAACGGCTACCACATCCAAGGAAGGCAGCAGGCGCGCAAATTACCCACTCCTAACTC
AGGGAGGTAGTGACGAAAAATAACGATACGGGACTCTCATGAGGCCGCGTGATCGGAATG
AGTACACTTTAAATCCTTTAACGAGGATCAATTGGAGGGCAAGTCTGGTGCCAGCAGCCG
CGGTAATTCCAGCTCCAATAGCGTATATTAAAGTTGTTGCAGTTAAAAAGCTCGTAGTTG
GATCTCGGGTTCGGACTGGTTGCACGCCTCGCGGCGTAGCGACCCGATCCGACCTGTTTT
TCGGTGCGCCCGGTTCTCTTAACCGAGCGGGTGCGGCCGAGACGTTTACTTTGAAAAAAT
TAGAGTGCTTAAAGCAGGCCGACAGCCTGAATAGTAGCGCATGGAATAATAGAATAGGAC
CTCGGTTCTATTTTGTTGGTTTTCGGAGCTCGAGGTAATGATTAAGAGGGACAGACGGGG
GCATTCGTATTACGGTGTTAGAGGTGAAATTCTTGGATCGCCGTAAGACGAACTACTGCG
AAAGCATTTGCCAAGAATGTTTTCATTAATCAAGAACGAAAGTCAGAGGTTCGAAGACGA
TCAGATACCGTCGTAGTTCTGACCATAAACGATGTCGACTGGCGATCCGCGGGTGTTGAT
--TACGACCCCGCGGGCAGCCTCCGGGAAACCAAAGTCTTTGGATTCCGGGGGAAGTATG
GTTGCAAAGCCGAAACTTAAAGGAATTGACGGAAGGGCACCACCAGGAGTGGAGCCTGCG
GCTTAATTTGACTCAACACGGGAAAACTCACCCGGTCCGGACACCGGAAGGATTGACAGA
TTGATAGCTCTTTCTTAATTCGGTGGGTGGTGGTGCATGGTTCTTAGTTGGTGGAGCGAT
TTGTCTGGTTAATTCCGATAACGAACGAGACTCTAGCCTGCTAAATAGTCAGCCGGCCGG
TGCGACTTCTTAGAGGGATGCGTGGCGTATAGTCACACGAGATTGAGCAATAACAGGTCT
GTGATGCCCTTAGATGTTCGGGGCCGCACGCGCGCTACACTGAAGGAATCAGCGTGTTTT
CGTTCCTGCTCCGCGAGGAGTGGGTAACCCGTTGAAACTCCTTCGTGCTAGGGATTGGGG
TTTGTAATTTTCCCCCATGAACGAGGAATTCCCAGTAAGCGCGAGTCATAAGCTCGCGTT
GATTACGTCCCTGCCCTTTGTACACACCGCCCGTCGCTACTACCGATTGGATGGTTTAGT
GAGGTCATCGGATCGAAGGCTCGGC-CGGCCACGGTCATACCGGGACTCTTTGAGAAGAC
GATCGAAC

>GodEle
ACTCTTTATTTAATTTTAGGAGCCTGAGGGGCTATATTAGGTTCCTCTATAAGAACAATT
ATTCGTATTGAACTTACTCAACCAGGTGGGTTTCTTCATGATGAACAATTGTATAATTCA
TTAATTACAGCTCATGGTCTTATTATAATTTTCTTTATAGTAATACCTATTTTGATTGGG
GGTTTTGGTAATTGATTATTACCATTAATAATTGGGGCACCAGATATAGCATTCCCACGT
CTTAATAATTTAAGATTTTGATTATTACCACCATCATTGACAATATTAGTAAGATCCTCT
ATAATTGAAGGGGGTGTTGGAACTGGGTGAACTATTTACCCTCCATTAGCAGATAATTTT
TCTCATTCAGGTCCTTGTGTAGATATAGCAATTTTTTCTCTTCATATAGCTGGGGTATCC
TCTATTTTAGGGTCATTAAATTTTATTTCTACTATTATTAATATACGAACTAAAGGAATG
AGCTCTGAACGAATTCCTTTATTTGTTTGATCAGTAGTAATTACAACAGTGCTTTTGTTA
TTATCATTACCTGTATTAGCAGCAGCTATTACAATATTATTAACAGATCGTAATCTAAAT
ACCACATTCTTTGACCCATTAGGGGGTGGGGACCCAGTATTATTCCAACATTATGCTTGT
CTCAAAGATTAAGCCATGCATGTCTAAGCTCATACCTTTACACGGTGAAGCTGCGAATGG
CTCATTAGGCCACCCATGATTTATTAGATCGTACTATTCTACTTGGATAACTGTGGTAAT
TCTAGAGCTAATACATGCAACCAAGCTCTGACCCGTGAGGGGAGGAGCGCGTTTATTAGA
TCAAGACTAACCGGACCGTAACGATGATGACTCTGGATAACTTCGGGCGGATCGCATGAC
CTCGAGTCGGCGACAGATCTTTCAAGTGTGTGCCCTATCAACTTTCGATGGTAAGCGACT
TGCCTACCATGGTAGTAACGGGTAACGGGGAATCAGGGTTCGATTCCGGAGAGGGAGCAT
GAGAAACGGCTACCACATCCAAGGAAGGCAGCAGGCGCGCAAATTACCCACTCCTAATTC
AGGGAGGTAGTGACGAAAAATAACGATACGGGACTCTCATGAGGCCGCGTGATTGGAATG
AGTACACTTTAAATCCTTTAACGAGGATCAATTGGAGGGCAAGTCTGGTGCCAGCAGCCG
CGGTAATTCCAGCTCCAATAGCGTATATTAAAGTTGTTGCAGTTAAAAAGCTCGTAGTTG
GATCTCGGGTTCGGACTGGTTGCACTCCTTGCGGCGTAGCGACCCGATCCGACCTGTTTT
TCGGTGCGCCCGGTTCTCTTAACCGAGCGGGTGCGGCCGAGACGTTTACTTTGAAAAAAT
TAGAGTGCTTAAAGCAGGCCGACAGCCTGAATAGTAGCGCATGGAATAATAGAATAGGAC
CTCGGTTCTATTTTGTTGGTTTTCGGAGCTCGAGGTAATGATTAAGAGGGACAGACGGGG
GCATTCGTATTACGGTGTTAGAGGTGAAATTCTTGGATCGCCGTAAGACGAACTACTGCG
AAAGCATTTGCCAAGAATGTTTTCATTAATCAAGAACGAAAGTCAGAGGTTCGAAGACGA
TCAGATACCGTCGTAGTTCTGACCATAAACGATGTCGACTGGCGATCCGCGGGTGTTGAT
CGTACGACCCCGCGGGCAGCCTCCGGGAAACCAAAGTCTTTGGATTCCGGGGGAAGTATG
GTTGCAAAGCCGAAACTTAAAGGAATTGACGGAAGGGCACCACCAGGAGTGGAGCCTGCG
GCTTAATTTGACTCAACACGGGAAAACTCACCCGGTCCGGACACCGGAAGGATTGACAGA
TTGATAGCTCTTTCTTAATTCGGTGGGTGGTGGTGCATGGTTCTTAGTTGGTGGAGCGAT
TTGTCTGGTTAATTCCGATAACGAACGAGACTCTAGCCTGCTAAATAGTCAGCCGGCCGG
TGCGACTTCTTAGAGGGATGCGTGGCGTTTAGTCACACGAGATTGAGCAATAACAGGTCT
GTGATGCCCTTAGATGTTCGGGGCCGCACGCGCGCTACACTGAAGGAATCAGCGTGTTTT
TGTTCCTTCTCCGCGAGGAGCGGGTAACCCGTTGAAACTCCTTCGTGCTAGGGATTGGGG
TTTGTAATTTTCCCCCATGAACGAGGAATTCCCAGTAAGCGCGAGTCATAAGCTCGCGTT
GATTACGTCCCTGCCCTTTGTACACACCGCCCGTCGCTACTACCGATTGGATGGTTTAGT
GAGGTCATCGGATCGAAGGCTCGGCGGGGCCACGGCCTTGCCGCGACTCTTTGAGAAGAC
GATCGAAC

>ChtBil
ATCTTATATTTTATTTTTGGATCATGATCAGCAATAATTGGTACATCTTTAAGAGTAATT
ATTCGTATTGAATTATCTCAACCAGGAATATTACTCGGGGATGATCAAATTTATAATACA
CTATTAACTGCTCATGGACTTGTAATAATTTTTTTTGTAGTTATACCTATTTTAATTGGT
GGATTTGGGAATTGACTACTACCATTAATAATTGGTGCACCAGATATAGCTTTCCCACGT
TTAAATAATTTAAGTTTTTGATTATTACCACCTTCTTTAATTTTATTATTATCTTCTTCA
TTAATTGAAAGAGGAGTAGGTACTGGTTGAACTATTTACCCACCTTTAGCTGATAATATA
GGACATTCAGGTATATCTATAGATGTAGCAATTTTTTCATTACATTTAGCTGGTGCTTCA
TCAATTTTAGGCTCATTAAATTTTATTACTNCTGTNNTNNNTATNCCANAANNTNNAATG
AGACCTGATCGAATTCCATTATTTATTTGATCAGTAGTCATTACTACAATTTTATTACTT
CTATCTTTACCTGTATTAGCAGCTGCTATTACTATATTATTATTAGATCGAAATTTTAAT
ACTTCATTTTTTGATCCAATTGGTGGTGGAGATCCAATTTTATTTCAACACTATGCTTGT
CTCAAAGATTAAGCCATGCATGTCTAAGCTCATACCTTTACACGGTGAAGCTGCGAATGG
CTCATTAGGCCACCCATGATTTATTAGATCGTACTATTCTACTTGGATAACTGTGGTAAT
TCTAGAGCTAATACATGCAACAAAGCTTTGACCCGTGAGGGGAGAAGCGCGTTTATTAGA
TCAAAACCAATCGGCCCGTATCGATGGTGACTCTGGATAACTTCGAGCAGATCGCACGAC
CATGTGTCGGCGACAGATCTTTCAAGTGTGTGCCCTATCAACTTTCGATGGTACGCGATT
TGCCTACCATGGTAGTAACGGGTAACGGGGAATCAGGGTTCGATTCCGGAGAGGGAGCAT
GAGAAACGGCTACCACATCCAAGGAAGGCAGCAGGCGCGCAAATTACCCACTCCTAACTC
AGGGAGGTAGTGACGAAAAATAACGATACGGGACTCTCATGAGGCCGCGTGATCGGAATG
AGTACATTTTAAATCCCTTAACGAGGACCAATTGGAGGGCAAGTCTGGTGCCAGCAGCCG
CGGTAATTCCAGCTCCAATAGCGTATATTAAAGTTGTTGCAGTTAAAAAGCTCGTAGTTG
GATCTCGGGTTCGGACTGGCTGTGCGTCTCGCGATGTTACGGCCTGCTCCGACCTCATTT
TCGGTGCGCCCGGTTCTCTTTACCGAGCGGGTGCGGCCGAGACGTTTACTTTGAAAAAAT
TAGAGTGCTTAAAGCAGGCTTACAGCCTGAATAGTAGCGCATGGAATAATAGAATAGGAC
CTCGGTTCTATTTTGTTGGTTTTCGGAGCTCGAGGTAATGATTAAGAGGGACAGACGGGG
GCATTCGTATTACGGTGTTAGAGGTGAAATTCTTGGATCGCCGTAAGACGAACTACTGCG
AAAGCATTTGCCAAGAATGTTTTCATTAATCAAGAACGAAAGTCAGAGGTTCGAAGACGA
TCAGATACCGTCGTAGTTCTGACCATAAACGATGTCGACTGGCGATCCGCGGTCGTTGAT
TTAACGACTCCGCGGGCAGCCTCCGGGAAACCAAAGTCTTTGGATTCCGGGGGAAGTATG
GTTGCAAAGCCGAAACTTAAAGGAATTGACGGAAGGGCACCACCAGGAGTGGAGCCTGCG
GCTTAATTTGACTCAACACGGGAAAACTCACCCGGTCCGGACACCGGAAGGATTGACAGA
TTGATAGCTCTTTCTTAATTCGGTGGGTGGTGGTGCATGGTTCTTAGTTGGTGGAGCGAT
TTGTCTGGTTAATTCCGATAACGAACGAGACTCTAGCCTGCTAAATAGTCAACCGGTCGG
TGCGACTTCTTAGAGGGATGCGTGGCGTTTAGTCACACGAGATTGAGCAATAACAGGTCT
GTGATGCCCTTAGATGTTCGGGGCCGCACGCGCGCTACACTGAAGGAATCAGCGTGATTT
ATTTCCTGCTCCGTGAGGAGTGGGTAACCCGTTGAAACTCCTTCGTGCTAGGGATTGGGG
CTTGTAATTTTTCCCCATGAACGAGGAATTCCCAGTAAGCGCGAGTCATAAGCTCGCGTT
GATTACGTCCCTGCCCTTTGTACACACCGCCCGTCGCTACTACCGATTGGATGGTTTAGT
GAGGTCATCGGATCGGATGCACGGCGGGGCCACGGCCTTGCAGTGATTATTTGAGAAGAC
GATCGAAC

>HaeSyl
ATCTTATATTTTATTTTTGGTCTTTGGTCATCAATAGTTGGAACTGGAATAAGTACTATT
ATTCGAATTGAGTTATCTCAGCCTGGTATATTATTAGGAGATGATCAGATTTATAATACA
ATAGTTACTGCTCATGGATTAATTATAATTTTTTTTGTTGTAATACCTATTTTAATTGGT
GGTTTTGGAAATTGACTTATTCCATTAATAATTGGTTCCCCTGATATAGCTTTCCCACGA
TTAAATAATTTAAGATTTTGGTTACTTCCTCCATCAATAGTAATGCTACTATCATCATCT
ATAGTTGAAAGAGGGGTAGGTACTGGTTGAACAATTTATCCTCCTTTAGCAGATAATATA
GGACATTCTGGCATATCTGTCGATATAGCTATTTTTTCATTACATTTAGCTGGGGCTTCT
TCAATTTTAGGTTCTTTGAATTTTATTACTACCATTTTTAATATACGTTGACCTGGAATA
AGATTAGACCGCTTGCCTTTATTTATTTGATCAGTAGTTATTACTACAATTTTACTATTA
CTATCTTTACCTGTATTAGCTGCTGCTATTACCATGTTATTAACAGATCGAAATATTAAT
ACTTCATTCTTTGATCCTATAGGTGGAGGAGATCCAATTTTGTTTCAACACTATGCTTGT
CTCAAAGATTAAGCCATGCATGTCTAAGCTCATACCTTTACACGGTGAAGCTGCGAATGG
CTCATTAGGCCACCCATGATTTATTAGATCGTACTATTCTACTTGGATAACTGTGGTAAT
TCTAGAGCTAATACATGCAACAAAGCTTTGACCCGCGAGGGGAGAAGCGCGTTTATTAGA
TCAAAACCAATCGGCCCGTATCGATGGTGACTCTGGATAACTTCGGGCAGATCGCACGAC
CATGCGTCGGCGACAGATCTTTCAAGTGTGTGCCCTATCAACTTTCGATGGTACGCGATT
TGCCTACCATGGTAGTAACGGGTAACGGGGAATCAGGGTTCGATTCCGGAGAGGGAGCAT
GAGAAACGGCTACCACATCCAAGGAAGGCAGCAGGCGCGCAAATTACCCACTCCTAACTC
AGGGAGGTAGTGACGAAAAATAACGATACGGGACTCTCATGAGGCCGCGTGATCGGAATG
AGTACATTTTAAATCCCTTAACGAGGACCAATTGGAGGGCAAGTCTGGTGCCAGCAGCCG
CGGTAATTCCAGCTCCAATAGCGTATATTAAAGTTGTTGCAGTTAAAAAGCTCGTAGTTG
GATCTCGGGTTCGGACTGGCTGTGCGTCTCGCGACGTTGCGGCCCGCTCCGACCTCATTT
TCGGTGCGCCCGGTTCTCTTCACCGAGCGGGTGCGGCCGAGACGTTTACTTTGAAAAAAT
TAGAGTGCTCAAAGCAGGCATACAGCCTGAATAGTAGCGCATGGAATAATAGAATAGGAC
CTCGGTTCTATTTTGTTGGTTTTCGGAGCTCGAGGTAATGATTAAGAGGGACAGACGGGG
GCATTCGTATTACGGTGTTAGAGGTGAAATTCTTGGATCGCCGTAAGACGAACTACTGCG
AAAGCATTTGCCAAGAATGTTTTCATTAATCAAGAACGAAAGTCAGAGGTTCGAAGACGA
TCAGATACCGTCGTAGTTCTGACCATAAACGATGTCGACTGGCGATCCGCGGGTGTTGAT
TTAACGACTCCGCGGGCAGCCTCCGGGAAACCAAAGTCTTTGGATTCCGGGGGAAGTATG
GTTGCAAAGCCGAAACTTAAAGGAATTGACGGAAGGGCACCACCAGGAGTGGAGCCTGCG
GCTTAATTTGACTCAACACGGGAAAACTCACCCGGTCCGGACACCGGAAGGATTGACAGA
TTGATAGCTCTTTCTTAATTCGGTGGGTGGTGGTGCATGGTTCTTAGTTGGTGGAGCGAT
TTGTCTGGTTAATTCCGATAACGAACGAGACTCTAGCCTGCTAAATAGTCAGCCGGTCGG
TGCGACTTCTTAGAGGGATGCGTGGCGTTTAGTCACACGAGATTGAGCAATAACAGGTCT
GTGATGCCCTTAGATGTTCGGGGCCGCACGCGCGCTACACTGAAGGAATCAGCGTGATTT
TATTCCTGCTCCGCGAGGAGTGGGTAACCCGTTGAAACTCCTTCGTGCTAGGGATTGGGG
CTTGTAATTTTTCCCCATGAACGAGGAATTCCCAGTAAGCGCGAGTCATAAGCTCGCGTT
GATTACGTCCCTGCCCTTTGTACACACCGCCCGTCGCTACTACCGATTGGATGGTTTAGT
GAGGTCATCGGATCGGATGCTCGGCGGGGCAACGGCCTTGCCGTGAATATCTGAGAAGAC
GATCGAAC

>HaeLat
ACCCTGTATTTAATTTTAGGGGCCTGATCAGCTATACTAGGATCATCCATAAGTAGGATT
ATTCGAATTGAGTTAGCCCAGCCTGGTAGGTTTCTAGGTAACGACCAGTTATATAATTCA
TTAGTAACTGCTCATGGGTTGATCATAATCTTTTTTATAGTAATACCCATTTTAATTGGG
GGGTTTGGAAATTGATTACTTCCGCTAATAATCGGGGCACCCGATATGGCATTCCCACGG
CTAAATAATTTAAGTTTTTGGCTTTTACCTCCATCTTTAATTATATTATTGAGATCTTCT
ATTATTGAAGGGGGTGTTGGTACAGGTTGAACTCTATACCCTCCTTTATCAGATAGGTTG
TTTCATTCAGGGCCGTCAGTTGATATGGCTATTTTTTCACTACATATAGCAGGAGCCTCG
TCAATTTTAGGTTCTTTGAACTTTATTTCGACAATTGTTAATATGCGAACCAAGGGGATA
GGTTCTGAGCGAGTACCATTATTTGTATGGTCTGTTGTAATTACTACTATCCTATTACTT
TTATCATTACCGGTTTTGGCTGCAGCAATTACAATACTCTTGACAGATCGGAACTTAAAT
ACTACTTTTTTTGATCCTGTAGGAGGGGGAGATCCTATTTTATTTCAACACTATGCTTGT
CTCAAAGATTAAGCCATGCATGTCTAAGCTCATACCTTTACACGGTGAAGCTGCGAATGG
CTCATTAGGCCACCCATGATTTATTAGATCGTACTATTCTACTTGGATAACTGTGGTAAT
TCTAGAGCTAATACATGCAACCAAGCTCTGACCCGCGAGGGGAGGAGCGCGTTTATTAGA
TCAAAACCAATCGGGCCGTAACGATGGTGACTCTGGATAACTTCGGGCGGATCGCATGAC
CTCGAGTCGGCGACAGATCTTTCAAGTGTGTGCCCTATCAACTTTCGATGGTAAGCGACT
TGCCTACCATGGTAGTAACGGGTAACGGGGAATCAGGGTTCGATTCCGGAGAGGGAGCAT
GAGAAACGGCTACCACATCCAAGGAAGGCAGCAGGCGCGCAAATTACCCACTCCTAACTC
AGGGAGGTAGTGACGAAAAATAACGATACGGGACTCTCATGAGGCCGCGTGATCGGAATG
AGTACACTTTAAATCCTTTAACGAGGATCAATTGGAGGGCAAGTCTGGTGCCAGCAGCCG
CGGTAATTCCAGCTCCAATAGCGTATATTAAAGTTGTTGCAGTTAAAAAGCTCGTAGTTG
GATCTCGGGTTCGGACTGGTTGCACGCCTCGCGGCGTAGCGACCCGCTCCGACCTGTTTT
TCGGTGCGCCCGGTTCTCTTTACCGAGCGGGTGCGGCCGAAACGTTTACTTTGAAAAAAT
TAGAGTGCTTAAAGCAGGCCGACAGCCTGAATAGTAGCGCATGGAATAATAGAATAGGAC
CTCGGTTCTATTTTGTTGGTTTTCGGAGCTCGAGGTAATGATTAAGAGGGACAGACGGGG
GCATTCGTATTACGGTGTTAGAGGTGAAATTCTTGGATCGCCGTAAGACGAACTACTGCG
AAAGCATTTGCCAAGAATGTTTTCATTAATCAAGAACGAAAGTCAGAGGTTCGAAGACGA
TCAGATACCGTCGTAGTTCTGACCATAAACGATGTCGACTGGCGATCCGCGGGTGTTGAT
TGTACGACCCCGCGGGCAGCCTCCGGGAAACCAAAGTCTTTGGATTCCGGGGGAAGTATG
GTTGCAAAGCCGAAACTTAAAGGAATTGACGGAAGGGCACCACCAGGAGTGGAGCCTGCG
GCTTAATTTGACTCAACACGGGAAAACTCACCCGGTCCGGACACCGGAAGGATTGACAGA
TTGATAGCTCTTTCTTAATTCGGTGGGTGGTGGTGCATGGTTCTTAGTTGGTGGAGCGAT
TTGTCTGGTTAATTCCGATAACGAACGAGACTCTAGCCTGCTAAATAGTCAGCCGGCCGG
TGCGACTTCTTAGAGGGATGCGTGGCGTTTAGTCACAAGAGATTGAGCAATAACAGGTCT
GTGATGCCCTTAGATGTTCGGGGCCGCACGCGCGCTACACTGAAGGAATCAGCGTGTTTT
CGTTCCTGCTCCGCGAGGAGTGGGTAACCCGTTGAAACTCCTTCGTGCTAGGGATTGGGG
TTTGTAATTTTCCCCCATGAACGAGGAATTCCCAGTAAGCGCGAGTCATAAGCTCGCGTT
GATTACGTCCCTGCCCTTTGTACACACCGCCCGTCGCTACTACCGATTGGATGGTTTAGT
GAGGTCATCGGATCGAGGGCTCGGCGGGGCCACGGCCTTGCCGCGATTCTTTGAGAAGAC
GATCGAAC

>HaeMar
ATCTTATATTTTATTTTAGGGGCCTGATCAGCTATACTAGGGACATCCATAAGTAGGATT
ATTCGAATTGAGTTAGCCCAGCCTGGTAGGTTTTTAGGTAATGATCAGTTATATAATTCA
TTAGTAACTGCTCATGGGTTGATCATAATCTTTTTTATAGTAATACCCATTTTAATTGGG
GGGTTTGGAAATTGATTACTCCCATTAATAATTGGGGCACCTGATATAGCATTCCCGCGG
CTAAATAATTTAAGTTTTTGGCTTTTACCCTCATCTTTAATTATACTATTGAGATCTTCT
ATTATTGAAGGGGGTGTTGGTACAGGTTGAACTCTATACCCTCCTTTATCAGATAGGCTG
TTTCATTCAGGGCCGTCAGTTGATATGGCTATTTTTTCACTACATATAGCAGGAGCCTCG
TCAATTTTAGGTTCTTTGAACTTTATTTCGACAATTGTTAATATGCGAACCAAGGGGATA
GGTTCTGAGCGAGTACCATTATTTGTATGGTCTGTTGTAATTACTACTATCCTACTACTT
TTATCGTTACCGGTTTTGGCTGCAGCAATTACAATACTCTTGACAGATCGGAACTTAAAT
ACTACTTTTTTTGATCCTGTAGGAGGGGGAGACCCTATTTTATTTCAACTTTATGCTTGT
CT--AAGCTTAAGCCATGCATGTCTAAGCTCATACCTTTACACGGTGAAGCTGCGAATGG
CTCATTAGGCCACCCATGATTTATTAGATCGTACTATTCTACTTGGATAACTGTGGTAAT
TCTAGAGCTAATACATGCAACCAAGCTCTGACCCGCGAGGGGAGGAGCGCGTTTATTAGA
TCAAAACCAATCGGGCCGTAACGATGGTGACTCTGGATAACTTCGGGCGGATCGCATGAC
CTCGAGTCGGCGACAGATCTTTCAAGTGTGTGCCCTATCAACTTTCGATGGTAAGCGACT
TGCCTACCATGGTAGTAACGGGTAACGGGGAATCAGGGTTCGATTCCGGAGAGGGAGCAT
GAGAAACGGCTACCACATCCAAGGAAGGCAGCAGGCGCGCAAATTACCCACTCCTAACTC
AGGGAGGTAGTGACGAAAAATAACGATACGGGACTCTCATGAGGCCGCGTGATCCGAATG
AGTACACTTTAAATCCTTTAACGAGGATCAATTGGACGGCAAGTCTGGTGCCAGCAA-CG
CGGTAATTCCAGCTCCAATAGCGTATATTAAAGTTGTTGCAGTTAAAAAGCTGGTAGTTG
GATCTCCGATTCGGACTGGTTGCACGCCTCGCGGCGTAGCGACCCGCTCCGACCTGTTTT
TCGGTGCGCCCGGTTCTCTTTACCGAGCGGGTGCGGCCGAAACGTTTACTTTGAAAAAAT
TAGAGTGCTTAAAGCAGGCCGACAGCCTGAATAGTAGCGCATGGAATAATAGAATAGGAC
CTCGGTTCTATTTTGTTGGTTTTCGGAGCTCGAGGTAATGATTAAGAGGGACAGACGGGG
GCATTCGTATTACGGTGTTAGAGGTGAAATTCTTGGATCGCCGTAAGACGAACTACTGCG
AAAGCATTTGCCAAGAATGTTTTCATTAATCAAGAACGAAAGTCAGAGGTTCGAAGACGA
TCAGATACCGTCGTAGTTCTGACCATAAACGATGTCGACTGGCGATCCGCGGGTGTTGAT
TGTACGACCCCGCGGGCAGCCTCCGGGAAACCAAAGTCTTTGGATTCCGGGGGAAGTATG
GTTGCAAAGCCGAAACTTAAAGGAATTGACGGAAGGGCACCACCAGGAGTGGAGCCTGCG
GCTTAATTTGACTCAACACGGGAAAACTCACCCGGTCCGGACACCGGAAGGATTGACAGA
TTGATAGCTCTTTCTTAATTCGGTGGGTGGTGGTGCATGGTTCTTAGTTGGTGGAGCGAT
TTGTCTGGTTAATTCCGATAACGAACGAGACTCTAGCCTGCTAAATAGTCAGCCGGCCGG
TGCGACTTCTTAGAGGGATGCGTGGCGTTTAGTCACAAGAGATTGAGCAATAACAGGTCT
GTGATGCCCTTAGATGTTCGGGGCCGCACGCGCGCTACACTGAAGGAATCAGCGTGTTTT
CGTTCCTGCTCCGCGAGGAGTGGGTAACCCGTTGAAACTCCTTCGTGCTAGGGATTGGGG
TTTGTAATTTTCCCCCATGAACGAGGAATTCCCAGTAAGCGCGAGTCATAAGCTCGCGTT
GATTACGTCCCTGCCCTTTGTACACACCGCCCGTCGCTACTACCGATTGGATGGTTTAGT
GAGGTCATCGGATCGAGGGCTCGGCGGGGCCACGGCCTTGCCGCGATTCTTTGAGAAGAC
GATCGAAC

>BatBan
NNNNNNNNNNNNNNNNNNNNNNNNNNNNNNNNNNNNNNNNNNNNNNNNNNNNNNNNNNNN
NNNNNNNNNNNNNNNNNNNNNNNNNNNNNNNNNTTAGCTAACGATCAACTATATAACTGT
ATAATTACAGCCCATGGATTAATTATAATTTTTTTTATGGTAATACCTATCTTAATTGGT
GGTTTTGGCAATTGACTAATTCCACTTATAATTGGTGCACCAGACATAGCCTTTCCACGT
TTAAATAATTTAAGATTCTGATTATTACCTCCTTCACTAATTTTATTAGTTACATCTGCA
CTAGTAGAAAAAGGGGTTGGAACAGGATGAACAGTATATCCTCCACTAGCTGCTAATTTA
GCCCATTCTGGGCCATCTGTAGACTTAGCCATTTTCTCTTTACACTTAGCTGGTGCTTCC
TCTATTTTAGGTTCACTAAACTTTATCACTACTGTAATAAATATACGATGAAAAGGTATA
ACATTAGAACGAGTACCTTTATTTGTCTGAGCCGTATTTATTACAGTTATCTTATTATTA
TTATCTTTACCGGTACTAGCTGCTGCTATCACTATATTATTAACAGATCGAAATCTTAAC
ACATCATTCTTCGACCCTGTAGGAGGTGGAGACCCTGTTTTATATCAACATNNNNNNNNN
NNNNNNNNNNNNNNNNNNNNNNNNNNNNNNNNNNNNNNNNNNNNNNNNNNNNNNNNNNNN
NNNNNNNNNNNNNNNNNNNNNNNNNNNNNNNNNNNNNNNNNNNNNNNNNNNNNNNNNNNN
NNNNNNNNNNNNNNNNNNNNNNNNNNNNNNNNNNNNNNNNNNNNNNNNNNNNNNNNNNNN
NNNNNNNNNNNNNNNNNNNNNNNNNNNNNNNNNNNNNNNNNNNNNNNNNNNNNNNNNNNN
NNNNNNNNNNNNNNNNNNNNNNNNNNNNNNNNNNNNNNNNNNNNNNNNNNNNNNNNNNNN
NNNNNNNNNNNNNNNNNNNNNNNNNNNNNNNNNNNNNNNNNNNNNNNNNNNNNNNNNNNN
NNNNNNNNNNNNNNNNNNNNNNNNNNNNNNNNNNNNNNNNNNNNNNNNNNNNNNNNNNNN
NNNNNNNNNNNNNNNNNNNNNNNNNNNNNNNNNNNNNNNNNNNNNNNNNNNNNNNNNNNN
NNNNNNNNNNNNNNNNNNNNNNNNNNNNNNNNNNNNNNNNNNNNNNNNNNNNNNNNNNNN
NNNNNNNNNNNNNNNNNNNNNNNNNNNNNNNNNNNNNNNNNNNNNNNNNNNNNNNNNNNN
NNNNNNNNNNNNNNNNNNNNNNNNNNNNNNNNNNNNNNNNNNNNNNNNNNNNNNNNNNNN
NNNNNNNNNNNNNNNNNNNNNNNNNNNNNNNNNNNNNNNNNNNNNNNNNNNNNNNNNNNN
NNNNNNNNNNNNNNNNNNNNNNNNNNNNNNNNNNNNNNNNNNNNNNNNNNNNNNNNNNNN
NNNNNNNNNNNNNNNNNNNNNNNNNNNNNNNNNNNNNNNNNNNNNNNNNNNNNNNNNNNN
NNNNNNNNNNNNNNNNNNNNNNNNNNNNNNNNNNNNNNNNNNNNNNNNNNNNNNNNNNNN
NNNNNNNNNNNNNNNNNNNNNNNNNNNNNNNNNNNNNNNNNNNNNNNNNNNNNNNNNNNN
NNNNNNNNNNNNNNNNNNNNNNNNNNNNNNNNNNNNNNNNNNNNNNNNNNNNNNNNNNNN
NNNNNNNNNNNNNNNNNNNNNNNNNNNNNNNNNNNNNNNNNNNNNNNNNNNNNNNNNNNN
NNNNNNNNNNNNNNNNNNNNNNNNNNNNNNNNNNNNNNNNNNNNNNNNNNNNNNNNNNNN
NNNNNNNNNNNNNNNNNNNNNNNNNNNNNNNNNNNNNNNNNNNNNNNNNNNNNNNNNNNN
NNNNNNNNNNNNNNNNNNNNNNNNNNNNNNNNNNNNNNNNNNNNNNNNNNNNNNNNNNNN
NNNNNNNNNNNNNNNNNNNNNNNNNNNNNNNNNNNNNNNNNNNNNNNNNNNNNNNNNNNN
NNNNNNNNNNNNNNNNNNNNNNNNNNNNNNNNNNNNNNNNNNNNNNNNNNNNNNNNNNNN
NNNNNNNNNNNNNNNNNNNNNNNNNNNNNNNNNNNNNNNNNNNNNNNNNNNNNNNNNNNN
NNNNNNNNNNNNNNNNNNNNNNNNNNNNNNNNNNNNNNNNNNNNNNNNNNNNNNNNNNNN
NNNNNNNNNNNNNNNNNNNNNNNNNNNNNNNNNNNNNNNNNNNNNNNNNNNNNNNNNNNN
NNNNNNNNNNNNNNNNNNNNNNNNNNNNNNNNNNNNNNNNNNNNNNNNNNNNNNNNNNNN
NNNNNNNNNNNNNNNNNNNNNNNNNNNNNNNNNNNNNNNNNNNNNNNNNNNNNNNNNNNN
NNNNNNNN

>BatSp2
ACTTTATATTTTATATTAGGAGCATGGGCAGCAATAGTTGGAACAGCTATAAGAATTATC
ATTCGAATTGAACTAGCTCAACCTGGCTCATTTCTAGCTAATGATCAACTATATAATTGT
ATAATCACAGCCCACGGATTAATTATAATTTTTTTTATAGTAATACCTATTCTTATTGGT
GGTTTTGGAAACTGATTAATTCCACTTATAATTGGAACACCAGACATAGCCTTTCCACGT
CTAAACAATTTAAGTTTTTGATTACTGCCACCTTCTTTAATCTTGCTAGTTACATCTGCA
TTAGTGGAAAAAGGAGTTGGAACAGGTTGAACAGTATATCCTCCATTGGCTGCTAATTTA
GCTCATTCAGGACCATCTGTAGACTTAGCTATTTTTTCTTTACATTTAGCTGGTGCCTCA
TCTATCTTAGGATCATTAAATTTTATTACCACCGTAATAAATATACGATGAAAAGGTATA
ACATTAGAACGAGTACCACTATTTGTTTGAGCTGTATTTATTACAGTTGTATTACTATTG
TTATCTTTGCCAGTACTAGCTGCAGCTATCACTATATTATTAACAGATCGAAATCTTAAT
ACATCTTTCTTCGACCCTGTAGGAGGCGGAGACCCTGTATTATATCAACATTATGCTTGT
CTCAAAGATTAAGCCATGCATGTCTAAGCACGAACTTTAACACGGTGAAGCTGCGAATGG
CTCATTAGGCCACCCATGATTTCTTAGATCGTACAATCCTACTTGGATAACTGTGGTAAT
TCTAGAGCTAATACATGCAAAAAAGCTCGGACCCTCGCGGGAACGAGCGCGTTTATTAGA
TCAAAACCAATCGGTCCGTCCCGTTGGTGACTCTGGATAACTTCGAGCAGATCGCACGGC
CTCGAGCCGGCGACGGGTCTTTCAAGTGTGTGCCCTATCAACTTTCGATGGTACGCGACC
TGCCTACCATGGTTGTAACGGGTAACGGGGAATCAGGGTTCGATTCCGGAGAGGGAGCAT
GAGAAACGGCTACCACATCCAAGGAAGGCAGCAGGCGCGCAAATTACCCACTCCTAACGC
AGGGAGGTAGTGACGAAAAATAACGATACGGGACTCTATTGAGGCCCCGTAATCGGAATG
AGTACACTTTAAATCCTTTAACGAGGATCAATTGGAGGGCAAGTCTGGTGCCAGCAGCCG
CGGTAATTCCAGCTCCAATAGCGTATATTAAAGTTGTTGCAGTTAAAAAGCTCGTAGTTG
GATCTCGGGTTTGGGCCGGCGGTTCGCTTCGCGGCGTTACTGCCGGCGCCGACCTACCTG
CCGGTGCGCGCGGTGCTCTTCGCCGAGCGCGCGTGGCCGGAACGTTTACTTTGAAAAAAT
TAGAGTGCTCAAAGCAGGCGTCTCGCCTGAATAGTAGTGCATGGAATAATGGAATAGGAC
CTCGGTTCTATTTTGTTGGTTTTCGGAGCTCGAGGTAATGATTAAGAGGGACGGACGGGG
GCATTCGTATTACGGTGTTAGAGGTGAAATTCTTGGATCGCCGTAAGACGAACTACTGCG
AAAGCATTTGCCAAGAATGTTTTCATTAATCAAGAACGAAAGTCAGAGGTTCGAAGACGA
TCAGATACCGTCGTAGTTCTGACCATAAACGATGTCGACCGGCGATCCGCGGGAGTTGTC
CGAATGACCCCGCGGGCAGCCTCCGGGAAACCAAAGTTTTTGGATTCCGGGGGAAGTATG
GTTGCAAAGCCGAAACTTAAAGGAATTGACGGAAGGGCACCACCAGGAGTGGAGCCTGCG
GCTTAATTTGACTCAACACGGGAAAACTCACCCGGCCCGGACACCGCGAGGATTGACAGA
TTGAGAGCTCTTTCTTGATTCGGTGGGTGGTGGTGCATGGTTCTTAGTTGGTGGAGCGAT
TTGTCTGGTTAATTCCGATAACGAACGAGACTCTAGCCTGCTAAATAGTCCGCCGGTCGG
CGCGACTTCTTAAAGGGACAAGCGGCGTATAGTCGCACGAGATTGAGCAATAACAGGTCT
GTGATGCCCTTAAATGTTCGGGGCCGCACGCGCGCTACACTGAAGGAATCAGCGTGTCCT
CGCTCCTGGTCCGCAAGGACCGGGTAACCCGTTGAACCTCCTTCGTGCTAGGGATCGGGG
CTTGTAATTCTTCCCCGTGAACGAGGAATTCCCAGTAAGCGCGAGTCATAAGCTCGCGTT
GATTACGTCCCTGCCCTTTGTACACACCGCCCGTCGCTACTACCGATTGGATGGTTTAGT
GAGGTCCTCGGATTGGACCCGTCGCGCGGGGCAACTCTCGCGGCGGCGTTCCGAGAAGAC
GATCGAAC

>BatSp3
ACCTTATATTTCATATTAGGAGCATGGGCAGCAATAGTTGGAACAGCTATAAGAATTATT
ATTCGAATTGAACTAGCTCAACCTGGTTCTTTCCTAGCTAACGATCAATTATATAATTGT
ATAATTACAGCCCATGGATTAATTATAATCTTTTTTATGGTAATACCTATTCTAATTGGT
GGCTTTGGAAATTGATTAATTCCTCTTATAATTGGAGCACCAGATATGGCCTTCCCCCGT
TTAAATAATTTAAGTTTTTGGTTACTACCTCCTTCTATAATTCTATTAGTTACATCTGCA
TTAGTAGAAAAAGGAGTTGGAACAGGATGAACAGTATATCCTCCATTAGCTGCTAATTTA
GCTCATTCTGGGCCATCTGTAGACTTAGCTATTTTTTCTTTACATTTAGCTGGTGCCTCA
TCTATTTTAGGATCATTAAACTTTATTACAACTGTAATAAATATACGATGAAAAGGTATA
ACATTAGAACGAGTACCATTATTTGTTTGAGCTGTATTTATTACAGTTGTATTACTATTA
TTATCTTTACCTGTACTAGCTGCAGCTATCACTATACTACTTACTGATCGAAATCTTAAT
ACATCTTTCTTCGACCCTGTAGGAGGTGGTGACCCTGTATTATACCAACACNNNNNNNNN
NNNNNNNNNNNNNNNNNNNNNNNNNNNNNNNNNNNNNNNNNNNNNNNNNNNNNNNNNNNN
NNNNNNNNNNNNNNNNNNNNNNNNNNNNNNNNNNNNNNNNNNNNNNNNNNNNNNNNNNNN
NNNNNNNNNNNNNNNNNNNNNNNNNNNNNNNNNNNNNNNNNNNNNNNNNNNNNNNNNNNN
NNNNNNNNNNNNNNNNNNNNNNNNNNNNNNNNNNNNNNNNNNNNNNNNNNNNNNNNNNNN
NNNNNNNNNNNNNNNNNNNNNNNNNNNNNNNNNNNNNNNNNNNNNNNNNNNNNNNNNNNN
NNNNNNNNNNNNNNNNNNNNNNNNNNNNNNNNNNNNNNNNNNNNNNNNNNNNNNNNNNNN
NNNNNNNNNNNNNNNNNNNNNNNNNNNNNNNNNNNNNNNNNNNNNNNNNNNNNNNNNNNN
NNNNNNNNNNNNNNNNNNNNNNNNNNNNNNNNNNNNNNNNNNNNNNNNNNNNNNNNNNNN
NNNNNNNNNNNNNNNNNNNNNNNNNNNNNNNNNNNNNNNNNNNNNNNNNNNNNNNNNNNN
NNNNNNNNNNNNNNNNNNNNNNNNNNNNNNNNNNNNNNNNNNNNNNNNNNNNNNNNNNNN
NNNNNNNNNNNNNNNNNNNNNNNNNNNNNNNNNNNNNNNNNNNNNNNNNNNNNNNNNNNN
NNNNNNNNNNNNNNNNNNNNNNNNNNNNNNNNNNNNNNNNNNNNNNNNNNNNNNNNNNNN
NNNNNNNNNNNNNNNNNNNNNNNNNNNNNNNNNNNNNNNNNNNNNNNNNNNNNNNNNNNN
NNNNNNNNNNNNNNNNNNNNNNNNNNNNNNNNNNNNNNNNNNNNNNNNNNNNNNNNNNNN
NNNNNNNNNNNNNNNNNNNNNNNNNNNNNNNNNNNNNNNNNNNNNNNNNNNNNNNNNNNN
NNNNNNNNNNNNNNNNNNNNNNNNNNNNNNNNNNNNNNNNNNNNNNNNNNNNNNNNNNNN
NNNNNNNNNNNNNNNNNNNNNNNNNNNNNNNNNNNNNNNNNNNNNNNNNNNNNNNNNNNN
NNNNNNNNNNNNNNNNNNNNNNNNNNNNNNNNNNNNNNNNNNNNNNNNNNNNNNNNNNNN
NNNNNNNNNNNNNNNNNNNNNNNNNNNNNNNNNNNNNNNNNNNNNNNNNNNNNNNNNNNN
NNNNNNNNNNNNNNNNNNNNNNNNNNNNNNNNNNNNNNNNNNNNNNNNNNNNNNNNNNNN
NNNNNNNNNNNNNNNNNNNNNNNNNNNNNNNNNNNNNNNNNNNNNNNNNNNNNNNNNNNN
NNNNNNNNNNNNNNNNNNNNNNNNNNNNNNNNNNNNNNNNNNNNNNNNNNNNNNNNNNNN
NNNNNNNNNNNNNNNNNNNNNNNNNNNNNNNNNNNNNNNNNNNNNNNNNNNNNNNNNNNN
NNNNNNNNNNNNNNNNNNNNNNNNNNNNNNNNNNNNNNNNNNNNNNNNNNNNNNNNNNNN
NNNNNNNNNNNNNNNNNNNNNNNNNNNNNNNNNNNNNNNNNNNNNNNNNNNNNNNNNNNN
NNNNNNNNNNNNNNNNNNNNNNNNNNNNNNNNNNNNNNNNNNNNNNNNNNNNNNNNNNNN
NNNNNNNNNNNNNNNNNNNNNNNNNNNNNNNNNNNNNNNNNNNNNNNNNNNNNNNNNNNN
NNNNNNNNNNNNNNNNNNNNNNNNNNNNNNNNNNNNNNNNNNNNNNNNNNNNNNNNNNNN
NNNNNNNN

>HypPo1
ACTTTATATTTCATATTAGGAGCTTGATCAGCTATAGTAGGTACTGCAATAAGAATTATT
ATTCGTATTGAACTAGCTCAACCAGGTTCATTTCTCGCTAATGATCAATTATATAATTGT
ATTATTACTGCTCATGGATTAATTATAATTTTCTTTATAGTTATACCTATTTTAATTGGT
GGATTTGGAAATTGATTAATTCCTTTAATAATTGGTGCACCAGATATAGCCTTTCCACGC
CTAAATAATTTAAGTTTTTGACTACTACCTCCATCTATAATTTTATTAGTTACTTCAGCC
TTAGTTGAAAAAGGAGTAGGAACTGGATGAACTGTATATCCTCCATTAGCTGCTAATCTA
GCACATTCAGGTCCATCTGTAGATTTAGCTATTTTCTCCTTACATTTAGCCGGAGCCTCT
TCTATTTTAGGTTCATTAAATTTTATTACCACTGTAATTAATATACGATGAAATGGAATA
ACATTAGAACGATTACCATTATTTGTATGAGCTGTATTTATTACCGTTATTTTACTTTTA
TTATCTCTACCCGTATTAGCTGCAGCTATTACTATACTCCTAACAGATCGAAATTTAAAT
ACCTCTTTTTTTGATCCTGTTGGAGGAGGTGATCCAGTTTTATATCAACATTATGCTTGT
CTCAAAGATTAAGCCATGCATGTCTAAGCACAAACTTTAACACGGTGAAGCTGCGAATGG
CTCATTAGGCCACCCATGATTTCTTAGATCGTACAATCCTACTTGGATAACTGTGGTAAT
TCTAGAGCTAATACATGCAAAAAAGCTCGGACCCTCGCGGGAACGAGCGCGTTTATTAGA
TCAAAACCAATCGGTCCGTCCCGTTGGTGACTCTGGATAACTTCGAGCAGATCGCACGGC
CTCGCGCCGGCGACGGGTCTTTCAAGTGTGTGCCCTATCAACTTTCGATGGTACGCGACC
TGCCTACCATGGTTGTAACGGGTAACGGGGAATCAGGGTTCGATTCCGGAGAGGGAGCAT
GAGAAACGGCTACCACATCCAAGGAAGGCAGCAGGCGCGCAAATTACCCACTCCTAACGC
AGGGAGGTAGTGACGAAAAATAACGATACGGGACTCTAATGAGGCCCCGTAATCGGAATG
AGTACACTTTAAATCCTTTAACGAGGATCAATTGGAGGGCAAGTCTGGTGCCAGCAGCCG
CGGTAATTCCAGCTCCAATAGCGTATATTAAAGTTGTTGCAGTTAAAAAGCTCGTAGTTG
GATCTCGGGTTTGGGCCGGCGGTTCGCTTCGCGGCGCTACTGCCGGCGCCGACCTACCTG
CCGGTGCGCGCGGTGCTCTTCGCCGAGCGCGCGTGGCCGGAACGTTTACTTTGAAAAAAT
TAGAGTGCTCAAAGCAGGCGTCTCGCCTGAATAGTAGTGCATGGAATAATAGAATAGGAC
CTCGGTTCTATTTTGTTGGTTTTCGGAGCTCGAGGTAATGATTAAGAGGGACGGACGGGG
GCATTCGTATTACGGTGTTAGAGGTGAAATTCTTGGATCGCCGTAAGACGAACTACTGCG
AAAGCATTTGCCAAGAATGTTTTCATTAATCAAGAACGAAAGTCAGAGGTTCGAAGACGA
TCAGATACCGTCGTAGTTCTGACCATAAACGATGTCGACCGGCGATCCGCGGGAGTTGTC
CGAATGACCCCGCGGGCAGCCTCCGGGAAACCAAAGTTTTTGGATTCCGGGGGAAGTATG
GTTGCAAAGCCGAAACTTAAAGGAATTGACGGAAGGGCACCACCAGGAGTGGAGCCTGCG
GCTTAATTTGACTCAACACGGGAAAACTCACCCGGCCCGGACACCGCGAGGATTGACAGA
TTGAGAGCTCTTTCTTGATTCGGTGGGTGGTGGTGCATGGTTCTTAGTTGGTGGAGCGAT
TTGTCTGGTTAATTCCGATAACGAACGAGACTCTAGCCTGCTAAATAGTCCGCCGGTCGG
CGCGACTTCTTAGAGGGACAAGCGGCGTATAGTCGCACGAGATTGAGCAATAACAGGTCT
GTGATGCCCTTAGATGTTCGGGGCCGCACGCGCGCTACACTGAAGGAATCAGCGTGTCCT
CGCTCCTGGTCCGCAAGGACCGGGTAACCCGTTGAACCTCCTTCGTGCTAGGGATCGGGG
CTTGTAATTCTTCCCCGTGAACGAGGAATTCCCAGTAAGCGCGAGTCATAAGCTCGCGTT
GATTACGTCCCTGCCCTTTGTACACACCGCCCGTCGCTACTACCGATTGGATGGTTTAGT
GAGGTCCTCGGATTGGATCCGTCGCGCGAGGCGACTCGCGCGGCGGCGTTCCGAGAAGAC
GATCGAAC

>HemKhb
ACACTATATTTTATATTCGGAGCATGAGCAGCAATAGTAGGAACAGCTATAAGAATTATT
ATTCGCATTGAATTAGCTCAACCAGGGTCTTTTTTAGCTAATGATCAATTATATAATTGT
ATTATTACTGCACATGGATTAATTATAATTTTTTTTATGGTAATACCTATTTTAATTGGA
GGATTTGGAAATTGATTAATTCCTTTAATAATTGGAGCACCAGATATAGCCTTCCCACGT
TTAAATAATTTAAGATTTTGATTATTACCACCATCAATAATTTTATTAGTGACTTCAGCA
TTAGTTGAAAAAGGTGTTGGAACAGGATGAACAGTATACCCACCTTTAGCTGCAAACTTG
GCTCATTCAGGGCCATCTGTAGATTTAGCTATTTTCTCACTTCACTTAGCAGGAGCATCT
TCAATTTTAGGATCATTAAATTTTATTACTACTGTAATTAATATACGATGAAAAGGAATA
ACATTAGAACGATTACCATTATTTGTCTGAGCTGTATTTATTACAGTTATTTTACTTTTA
CTATCTTTACCAGTATTAGCAGCAGCAATTACAATACTTCTAACAGATCGAAATTTAAAT
ACCTCTTTTTTTGATCCTGTTGGAGGAGGGGATCCTGTTTTATATCAACATTATGCTTGT
CTCAAAGATTAAGCCATGCATGTCTAAGCACGAACTTTAACACGGTGAAGCTGCGAATGG
CTCATTAGGCCACCCATGATTTCTTAGATCGTACAATCCTACTTGGATAACTGTGGTAAT
TCTAGAGCTAATACATGCAAAAAAGCTCGGACCCTCGCGGGAACGAGCGCGTTTATTAGA
TCAAAACCAATCGGTCCGTCCCGTTGGTGACTCTGGATAACTTCGAGCAGATCGCACGGC
CTCGCGCCGGCGACGGGTCTTTCAAGTGTGTGCCCTATCAACTTTCGATGGTACGCGACC
TGCCTACCATGGTTGTAACGGGTAACGGGGAATCAGGGTTCGATTCCGGAGAGGGAGCAT
GAGAAACGGCTACCACATCCAAGGAAGGCAGCAGGCGCGCAAATTACCCACTCCTAACGC
AGGGAGGTAGTGACGAAAAATAACGATACGGGACTCTAATGAGGCCCCGTAATCGGAATG
AGTACACTTTAAATCCTTTAACGAGGATCAATTGGAGGGCAAGTCTGGTGCCAGCAGCCG
CGGTAATTCCAGCTCCAATAGCGTATATTAAAGTTGTTGCAGTTAAAAAGCTCGTAGTTG
GATCTCGGGTTTGGGCCGGCGGTTCGCTTCGCGGCGTTACTGCCGGCGCCGACCTACCTG
CCGGTGCGCGCGGTGCTCTTCGCCGAGCGCGCGTGGCCGGAACGTTTACTTTGAAAAAAT
TAGAGTGCTCAAAGCAGGCGTCTCGCCTGAATAGTAGTGCATGGAATAATGGAATAGGAC
CTCGGTTCTATTTTGTTGGTTTTCGGAGCTCGAGGTAATGATTAAGAGGGACGGACGGGG
GCATTCGTATTACGGTGTTAGAGGTGAAATTCTTGGATCGCCGTAAGACGAACTACTGCG
AAAGCATTTGCCAAGAATGTTTTCATTAATCAAGAACGAAAGTCAGAGGTTCGAAGACGA
TCAGATACCGTCGTAGTTCTGACCATAAACGATGTCGACCGGCGATCCGCGGGAGTTGTC
CGAATGACCCCGCGGGCAGCCTCCGGGAAACCAAAGTTTTTGGATTCCGGGGGAAGTATG
GTTGCAAAGCCGAAACTTAAAGGAATTGACGGAAGGGCACCACCAGGAGTGGAGCCTGCG
GCTTAATTTGACTCAACACGGGAAAACTCACCCGGCCCGGACACCGCGAGGATTGACAGA
TTGAGAGCTCTTTCTTGATTCGGTGGGTGGTGGTGCATGGTTCTTAGTTGGTGGAGCGAT
TTGTCTGGTTAATTCCGATAACGAACGAGACTCTAGCCTGCTAAATAGTCCGCCGGTCGG
CGCGACTTCTTAGAGGGACAAGCGGCTTTTAGTCGCACGAGATTGAGCAATAACAGGTCT
GTGATGCCCTTAGATGTTCGGGGCCGCACGCGCGCTACACTGAAGGAATCAGCGTGTCCT
CGCTCCTGGTCCGCAAGGTCCGGGTAACCCGTTGAACCTCCTTCGTGCTAGGGATCGGGG
CTTGTAATTCTTCCCCGTGAACGAGGAATTCCCAGTAAGCGCGAGTCATAAGCTCGCGTT
GATTACGTCCCTGCCCTTTGTACACACCGCCCGTCGCTACTACCGATTGGATGGTTTAGT
GAGGTCCTCGGATTGGACCCGTCGCGCGGGGCAACCCGCGCGGCGGCGTTCCGAGAAGAC
GATCGAAC

>AlbMas
ACATTATATATAATTTTAGGCGCTTGAGCAGCTATGGTAGGAACAGCAATAAGGATTATT
ATTCGTATTGAATTAGCACAACCAGGTTCATTCTTAAATAATGATCAACTATATAACTGC
ATTATTACAGCTCACGGGTTAATTATAATTTTTTTTATGGTTATACCTATTTTAATTGGA
GGATTTGGAAATTGATTAATTCCACTTATAGTAGGATCACCAGATATAGCATTCCCACGA
TTAAATAATCTTAGATTTTGATTACTCCCACCTTCATTAATTTTATTAGTGACATCAGCT
TTAGTAGAAAAGGGGGTAGGAACAGGATGAACTGTATATCCACCTTTATCTGCTAATTTA
GCTCATTCTGGCCCATCAGTAGATTTAGCTATTTTCTCTTTACATCTAGCAGGAGCTTCA
TCTATTTTAGGTTCTTTAAATTTTATTACAACTGTAATTAATATACGATGAGAAGGTATA
ACATTAGAACGACTTCCATTATTTGTTTGAGCAGTATTTATTACAGTTATTTTATTACTT
CTATCTTTACCAGTTCTAGCTGCAGGTATTACTATATTATTAACAGACCGAAATCTAAAT
ACTTCATTTTTCGATCCTATGGGTGGAGGAGACCCTGTATTATATCAACACNNNNNNNNN
NNNNNNNNNNNNNNNNNNNNNNNNNNNNNNNNNNNNNNNNNNNNNNNNNNNNNNNNNNNN
NNNNNNNNNNNNNNNNNNNNNNNNNNNNNNNNNNNNNNNNNNNNNNNNNNNNNNNNNNNN
NNNNNNNNNNNNNNNNNNNNNNNNNNNNNNNNNNNNNNNNNNNNNNNNNNNNNNNNNNNN
NNNNNNNNNNNNNNNNNNNNNNNNNNNNNNNNNNNNNNNNNNNNNNNNNNNNNNNNNNNN
NNNNNNNNNNNNNNNNNNNNNNNNNNNNNNNNNNNNNNNNNNNNNNNNNNNNNNNNNNNN
NNNNNNNNNNNNNNNNNNNNNNNNNNNNNNNNNNNNNNNNNNNNNNNNNNNNNNNNNNNN
NNNNNNNNNNNNNNNNNNNNNNNNNNNNNNNNNNNNNNNNNNNNNNNNNNNNNNNNNNNN
NNNNNNNNNNNNNNNNNNNNNNNNNNNNNNNNNNNNNNNNNNNNNNNNNNNNNNNNNNNN
NNNNNNNNNNNNNNNNNNNNNNNNNNNNNNNNNNNNNNNNNNNNNNNNNNNNNNNNNNNN
NNNNNNNNNNNNNNNNNNNNNNNNNNNNNNNNNNNNNNNNNNNNNNNNNNNNNNNNNNNN
NNNNNNNNNNNNNNNNNNNNNNNNNNNNNNNNNNNNNNNNNNNNNNNNNNNNNNNNNNNN
NNNNNNNNNNNNNNNNNNNNNNNNNNNNNNNNNNNNNNNNNNNNNNNNNNNNNNNNNNNN
NNNNNNNNNNNNNNNNNNNNNNNNNNNNNNNNNNNNNNNNNNNNNNNNNNNNNNNNNNNN
NNNNNNNNNNNNNNNNNNNNNNNNNNNNNNNNNNNNNNNNNNNNNNNNNNNNNNNNNNNN
NNNNNNNNNNNNNNNNNNNNNNNNNNNNNNNNNNNNNNNNNNNNNNNNNNNNNNNNNNNN
NNNNNNNNNNNNNNNNNNNNNNNNNNNNNNNNNNNNNNNNNNNNNNNNNNNNNNNNNNNN
NNNNNNNNNNNNNNNNNNNNNNNNNNNNNNNNNNNNNNNNNNNNNNNNNNNNNNNNNNNN
NNNNNNNNNNNNNNNNNNNNNNNNNNNNNNNNNNNNNNNNNNNNNNNNNNNNNNNNNNNN
NNNNNNNNNNNNNNNNNNNNNNNNNNNNNNNNNNNNNNNNNNNNNNNNNNNNNNNNNNNN
NNNNNNNNNNNNNNNNNNNNNNNNNNNNNNNNNNNNNNNNNNNNNNNNNNNNNNNNNNNN
NNNNNNNNNNNNNNNNNNNNNNNNNNNNNNNNNNNNNNNNNNNNNNNNNNNNNNNNNNNN
NNNNNNNNNNNNNNNNNNNNNNNNNNNNNNNNNNNNNNNNNNNNNNNNNNNNNNNNNNNN
NNNNNNNNNNNNNNNNNNNNNNNNNNNNNNNNNNNNNNNNNNNNNNNNNNNNNNNNNNNN
NNNNNNNNNNNNNNNNNNNNNNNNNNNNNNNNNNNNNNNNNNNNNNNNNNNNNNNNNNNN
NNNNNNNNNNNNNNNNNNNNNNNNNNNNNNNNNNNNNNNNNNNNNNNNNNNNNNNNNNNN
NNNNNNNNNNNNNNNNNNNNNNNNNNNNNNNNNNNNNNNNNNNNNNNNNNNNNNNNNNNN
NNNNNNNNNNNNNNNNNNNNNNNNNNNNNNNNNNNNNNNNNNNNNNNNNNNNNNNNNNNN
NNNNNNNNNNNNNNNNNNNNNNNNNNNNNNNNNNNNNNNNNNNNNNNNNNNNNNNNNNNN
NNNNNNNN

>AlbKor
ACATTATATATAATTTTAGGAGCTTGGGCAGCAATGGTAGGTACGGCAATAAGAATTATC
ATTCGTATTGAACTAGCACAACCAGGATCGTTTTTAAATAATGATCAGCTATATAATTGT
ATTATTACAGCTCATGGATTAATTATAATTTTTTTTATAGTTATACCTATTTTGATTGGA
GGTTTTGGAAACTGATTAATTCCTCTTATAGTAGGTTCACCTGATATAGCTTTTCCACGA
CTTAATAATCTCAGGTTTTGATTACTCCCTCCATCCTTAATTTTACTTGTTACATCGGCT
TTAGTAGAAAAGGGAGTAGGAACAGGATGAACAGTTTATCCCCCTTTATCAGCTAATTTA
GCTCATTCTGGCCCTTCAGTAGATTTAGCTATTTTTTCTTTACATTTAGCAGGAGCTTCA
TCTATTCTAGGATCTTTAAATTTTATCACTACTGTAATTAATATACGTTGAGAAGGTATA
ACATTAGAACGACTCCCTCTATTTGTTTGAGCAGTATTTATTACAGTTATTTTATTACTT
CTATCACTACCTGTTCTTGCTGCAGGTATTACAATATTATTAACTGATCGAAATCTAAAT
ACTTCATTTTTTGATCCTATGGGAGGAGGTGATCCAGTTTTATATCAACATNNNNNNNNN
NNNNNNNNNNNNNNNNNNNNNNNNNNNNNNNNNNNNNNNNNNNNNNNNNNNNNNNNNNNN
NNNNNNNNNNNNNNNNNNNNNNNNNNNNNNNNNNNNNNNNNNNNNNNNNNNNNNNNNNNN
NNNNNNNNNNNNNNNNNNNNNNNNNNNNNNNNNNNNNNNNNNNNNNNNNNNNNNNNNNNN
NNNNNNNNNNNNNNNNNNNNNNNNNNNNNNNNNNNNNNNNNNNNNNNNNNNNNNNNNNNN
NNNNNNNNNNNNNNNNNNNNNNNNNNNNNNNNNNNNNNNNNNNNNNNNNNNNNNNNNNNN
NNNNNNNNNNNNNNNNNNNNNNNNNNNNNNNNNNNNNNNNNNNNNNNNNNNNNNNNNNNN
NNNNNNNNNNNNNNNNNNNNNNNNNNNNNNNNNNNNNNNNNNNNNNNNNNNNNNNNNNNN
NNNNNNNNNNNNNNNNNNNNNNNNNNNNNNNNNNNNNNNNNNNNNNNNNNNNNNNNNNNN
NNNNNNNNNNNNNNNNNNNNNNNNNNNNNNNNNNNNNNNNNNNNNNNNNNNNNNNNNNNN
NNNNNNNNNNNNNNNNNNNNNNNNNNNNNNNNNNNNNNNNNNNNNNNNNNNNNNNNNNNN
NNNNNNNNNNNNNNNNNNNNNNNNNNNNNNNNNNNNNNNNNNNNNNNNNNNNNNNNNNNN
NNNNNNNNNNNNNNNNNNNNNNNNNNNNNNNNNNNNNNNNNNNNNNNNNNNNNNNNNNNN
NNNNNNNNNNNNNNNNNNNNNNNNNNNNNNNNNNNNNNNNNNNNNNNNNNNNNNNNNNNN
NNNNNNNNNNNNNNNNNNNNNNNNNNNNNNNNNNNNNNNNNNNNNNNNNNNNNNNNNNNN
NNNNNNNNNNNNNNNNNNNNNNNNNNNNNNNNNNNNNNNNNNNNNNNNNNNNNNNNNNNN
NNNNNNNNNNNNNNNNNNNNNNNNNNNNNNNNNNNNNNNNNNNNNNNNNNNNNNNNNNNN
NNNNNNNNNNNNNNNNNNNNNNNNNNNNNNNNNNNNNNNNNNNNNNNNNNNNNNNNNNNN
NNNNNNNNNNNNNNNNNNNNNNNNNNNNNNNNNNNNNNNNNNNNNNNNNNNNNNNNNNNN
NNNNNNNNNNNNNNNNNNNNNNNNNNNNNNNNNNNNNNNNNNNNNNNNNNNNNNNNNNNN
NNNNNNNNNNNNNNNNNNNNNNNNNNNNNNNNNNNNNNNNNNNNNNNNNNNNNNNNNNNN
NNNNNNNNNNNNNNNNNNNNNNNNNNNNNNNNNNNNNNNNNNNNNNNNNNNNNNNNNNNN
NNNNNNNNNNNNNNNNNNNNNNNNNNNNNNNNNNNNNNNNNNNNNNNNNNNNNNNNNNNN
NNNNNNNNNNNNNNNNNNNNNNNNNNNNNNNNNNNNNNNNNNNNNNNNNNNNNNNNNNNN
NNNNNNNNNNNNNNNNNNNNNNNNNNNNNNNNNNNNNNNNNNNNNNNNNNNNNNNNNNNN
NNNNNNNNNNNNNNNNNNNNNNNNNNNNNNNNNNNNNNNNNNNNNNNNNNNNNNNNNNNN
NNNNNNNNNNNNNNNNNNNNNNNNNNNNNNNNNNNNNNNNNNNNNNNNNNNNNNNNNNNN
NNNNNNNNNNNNNNNNNNNNNNNNNNNNNNNNNNNNNNNNNNNNNNNNNNNNNNNNNNNN
NNNNNNNNNNNNNNNNNNNNNNNNNNNNNNNNNNNNNNNNNNNNNNNNNNNNNNNNNNNN
NNNNNNNN

>AlbMya
ACATTATATATAATCTTAGGTGCTTGAGCTGCTATGGTAGGCACAGCTATAAGAATTATT
ATTCGAATTGAATTGGCTCAACCAGGATCATTCCTTCATAATGATCAATTATATAACTGC
ATTATTACCGCACACGGCTTAATTATAATCTTTTTCATGGTAATACCAATTCTAATTGGG
GGCTTTGGCAATTGATTAATTCCCCTTATAGTTGGTTCCCCAGATATAGCATTTCCACGA
CTAAATAATTTAAGATTTTGATTATTGCCGCCATCATTAATTCTTCTAGTTACATCTGCA
TTAGTTGAAAAAGGTGTAGGAACCGGGTGAACAGTTTATCCTCCGTTATCAGCAAACTTA
GCCCACTCTGGACCATCTGTTGATTTAGCAATTTTTTCTTTACATTTAGCTGGTGCTTCA
TCTATTCTAGGATCCTTAAACTTTATTACTACTGTAATTAATATACGTTGAGAAGGGATA
ACTTTAGAGCGATTGCCTTTATTTGTATGGGCTGTATTTATTACAGTAATTTTACTTCTT
CTATCCCTACCTGTATTAGCAGCAGGAATTACAATATTATTAACAGACCGTAACTTAAAT
ACTTCATTCTTTGATCCAATAGGGGGAGGGGATCCAGTTCTATACCAACACTATGCTTGT
CTCAAAGATTAAGCCATGCATGTCTAAGCACGAACTTTAACACGGTGAAGCTGCGAATGG
CTCATTAGGCCACCCATGATTTCTTAGATCGTACAATCCTACTTGGATAACTGTGGTAAT
TCTAGAGCTAATACATGCAAAAAAGCTTGGACCCTTGCGGGAACAAGCGCGTTTATTAGA
TCAAAACCAATCGGTCCGTCCCGTTGGTGACTCTGGATAACTTCGAGCAGATCGCATGGC
CTCGAGCCGGCGACGGGTCTTTCAAGTGTGTGCCCTATCAACTTTCGATGGTACGCGACT
TGCCTACCATGGTTGTAACGGGTAACGGGGAATCAGGGTTCGATTCCGGAGAGGGAGCAT
GAGAAACGGCTACCACATCCAAGGAAGGCAGCAGGCGCGCAAATTACCCACTCCTAACAC
AGGGAGGTAGTGACGAAAAATAACGATACGGGACTCTAATGAGGCCCCGTAATCGGAATG
AGTACACTTTAAATCCTTTAACGAGGATCAATTGGAGGGCAAGTCTGGTGCCAGCAGCCG
CGGTAATTCCAGCTCCAATAGCGTATATTAAAGTTGTTGCAGTTAAAAAGCTCGTAGTTG
GATCTCGGGTTTGGGCCGGCGGTTCGCTTCGCAGCGTTACTGCCGGCGCCGACCTACCTG
CCGGTGCGCGCGGTGCTCTTCACCGAGCGCGCGTGGCCGGAACGTTTACTTTGAAAAAAT
TAGAGTGCTCAAAGCAGGCGTCTAGCCTGAATAGTAGTGCATGGAATAATGGAATAGGAC
CTCGGTTCTATTTTGTTGGTTTTCGGAGCTCGAGGTAATGATTAAGAGGGACGGACGGGG
GCATTCGTATTACGGTGTTAGAGGTGAAATTCTTGGATCGCCGTAAGACGAACTACTGCG
AAAGCATTTGCCAAGAATGTTTTCATTAATCAAGAACGAAAGTCAGAGGTTCGAAGACGA
TCAGATACCGTCGTAGTTCTGACCATAAACGATGTCGACCGGCGATCCGCGGGAGTTGTC
CGAATGACCCCGCGGGCAGCCTCCGGGAAACCAAAGTTTTTGGATTCCGGGGGAAGTATG
GTTGCAAAGCCGAAACTTAAAGGAATTGACGGAAGGGCACCACCAGGAGTGGAGCCTGCG
GCTTAATTTGACTCAACACGGGAAAACTCACCCGGCCCGGACACCGCGAGGATTGACAGA
TTGAGAGCTCTTTCTTGATTCGGTGGGTGGTGGTGCATGGTTCTTAGTTGGTGGAGCGAT
TTGTCTGGTTAATTCCGATAACGAACGAGACTCTAGCCTGCTAAATAGTCCGCCGGTCGG
CGCGACTTCTTAGAGGGACAAGCGGCGTATAGTCGCACGAGATTGAGCAATAACAGGTCT
GTGATGCCCTTAGATGTTCGGGGCCGCACGCGCGCTACACTGAAGGAATCAGCGTGTCCT
CGCTCCTGGTCCGCAAGGACCGGGTAACCCGTTGAACCTCCTTCGTGCTAGGGATCGGGG
CTTGTAATTCTTCCCCGTGAACGAGGAATTCCCAGTAAGCGCGAGTCATAAGCTCGCGTT
GATTACGTCCCTGCCCTTTGTACACACCGCCCGTCGCTACTACCGATTGGATGGTTTAGT
GAGGTCCTCGGATTGGAACCGTCGAGCGGGGCAACTCGCGCGGCGATGTTCCGAGAAGAC
GATCGAAC

>GloNeb
ACATTATATTTAATTTTAGGTGCTTGAGCTGCCATAGTAGGCACCGCAATAAGAATTATT
ATTCGTGTAGAATTAGCTCAACCTGGATCATTTCTAAATAATGATCAATTATATAATTGC
ATCATTACTGCACATGGTTTAATTATAATTTTCTTTATAGTTATACCTATTTTAATTGGT
GGGTTTGGAAATTGATTAATTCCGTTAATATTAGGGGCACCAGATATAGCATTTCCACGA
CTAAATAATTTAAGTTTTTGGTTATTACCACCCTCAATAATTTTACTTGTAACTTCTGCT
CTTGTAGAAAAAGGTGTAGGAACAGGCTGAACAGTTTATCCCCCATTAGCTGCAAATTTA
GCTCATTCTGGGCCATCTGTAGATTTAGCTATTTTCTCTTTACATCTAGCAGGAGCTTCA
TCTATCTTAGGGGCACTAAATTTTATTACTACCATCATTAATATACGTTGACAAGGTATA
ACATTAGAACGATTACCTCTATTTATTTGAGCTGTATTTATTACTGTTATTTTATTATTA
TTATCATTACCCGTATTAGCTGCAGCCATTACAATATTATTAACAGATCGAAACCTAAAT
ACATCATTTTTTGATCCTATGGGAGGAGGAGATCCAGTACTATATCAACATTATGCTTGT
CTCAAAGATTAAGCCATGCATGTCTAAGCACGAACTTTAACACGGTGAAGCTGCGAATGG
CTCATTAGGCCACCCATGATTTCTTAGATCGTACAATCCTACTTGGATAACTGTGGTAAT
TCTAGAGCTAATACATGCAAAAAAGCTCGGACCCTCGCGGGAACGAGCGCGTTTATTAGA
TCAAAACCAATCGGTCCGTCCCGTTGGTGACTCTGGATAACTTCGAGCAGATCGCACGGC
CTCGCGCCGGCGACGGGTCTTTCAAGTGTGTGCCCTATCAACTTTCGATGGTACGCGACC
TGCCTACCATGGTTGTAACGGGTAACGGGGAATCAGGGTTCGATTCCGGAGAGGGAGCAT
GAGAAACGGCTACCACATCCAAGGAAGGCAGCAGGCGCGCAAATTACCCACTCCTAACGC
AGGGAGGTAGTGACGAAAAATAACGATACGGGACTCTAATGAGGCCCCGTAATCGGAATG
AGTACACTTTAAATCCTTTAACGAGGATCAATTGGAGGGCAAGTCTGGTGCCAGCAGCCG
CGGTAATTCCAGCTCCAATAGCGTATATTAAAGTTGTTGCAGTTAAAAAGCTCGTAGTTG
GATCTCGGGTTTGGGCCGGCGGTTCGCTTCGCGGCGTTACTGCCGGCGCCGACCTACCTG
CCGGTGCGCGCGGTGCTCTTCGCCGAGCGCGCGTGGCCGGAACGTTTACTTTGAAAAAAT
TAGAGTGCTCAAAGCAGGCGTCTCGCCTGAATAGTAGTGCATGGAATAATGGAATAGGAC
CTCGGTTCTATTTTGTTGGTTTTCGGAGCTCGAGGTAATGATTAAGAGGGACGGACGGGG
GCATTCGTATTACGGTGTTAGAGGTGAAATTCTTGGATCGCCGTAAGACGAACTACTGCG
AAAGCATTTGCCAAGAATGTTTTCATTAATCAAGAACGAAAGTCAGAGGTTCGAAGACGA
TCAGATACCGTCGTAGTTCTGACCATAAACGATGTCGACCGGCGATCCGCGGGAGTTGTC
CGAATGACCCCGCGGGCAGCCTCCGGGAAACCAAAGTTTTTGGATTCCGGGGGAAGTATG
GTTGCAAAGCCGAAACTTAAAGGAATTGACGGAAGGGCACCACCAGGAGTGGAGCCTGCG
GCTTAATTTGACTCAACACGGGAAAACTCACCCGGCCCGGACACCGCGAGGATTGACAGA
TTGAGAGCTCTTTCTTGATTCGGTGGGTGGTGGTGCATGGTTCTTAGTTGGTGGAGCGAT
TTGTCTGGTTAATTCCGATAACGAACGAGACTCTAGCCTGCTAAATAGTCCGCCGGTCGG
CGCGACTTCTTAGAGGGACAAGCGGCGTATAGTCGCACGAGATTGAGCAATAACAGGTCT
GTGATGCCCTTAGATGTTCGGGGCCGCACGCGCGCTACACTGAAGGAATCAGCGTGTCCT
CGCTCCTGGTCCGCAAGGACCGGGTAACCCGTTGAACCTCCTTCGTGCTAGGGATCGGGG
CTTGTAATTCTTCCCCGTGAACGAGGAATTCCCAGTAAGCGCGAGTCATAAGCTCGCGTT
GATTACGTCCCTGCCCTTTGTACACACCGCCCGTCGCTACTACCGATTGGATGGTTTAGT
GAGGTCCTCGGATTGGACCCGTCGCGCGGGGCGACTCGCGCGGCGACGTTCCGAGAAGAC
GATCGAAC

>GloRos
ACATTATACCTAATTTTTGGTGCTTGAGCTGCTATAGTAGGCACTGCAATAAGAATTATT
ATTCGTGTTGAATTAGCTCAACCAGGATCATTTTTAAATAATGATCAACTTTACAACTGC
ATTATTACTGCTCATGGTTTAATTATAATTTTCTTTATAGTTATACCTATTTTAATTGGA
GGCTTTGGTAATTGATTAATCCCATTAATATTAGGGGCACCAGACATAGCATTTCCACGA
CTAAATAATTTAAGTTTTTGATTATTACCACCATCAATAATTTTATTAGTTACTTCTGCC
CTTGTAGAAAAAGGTGTAGGAACAGGATGAACAGTTTATCCACCATTAGCTGCAAACTTA
GCTCATTCAGGACCTTCAGTAGATTTAGCTATTTTTTCTTTACATTTAGCAGGTGCTTCA
TCTATCTTAGGATCACTAAATTTTATTACTACTATTATTAATATACGTTGACAAGGTATA
ACATTAGAACGATTACCTTTATTTATTTGAGCTGTATTTATTACTGTTATTTTATTACTA
TTGTCTTTACCTGTATTAGCTGCAGCTATTACGATATTATTAACAGATCGAAACTTAAAT
ACATCATTTTTTGATCCTATAGGAGGGGGAGATCCAGTACTTTATCAACATTATGCTTGT
CTCAAAGATTAAGCCATGCATGTCTAAGCACGAACTTTAACACGGTGAAGCTGCGAATGG
CTCATTAGGCCACCCATGATTTCTTAGATCGTACAATCCTACTTGGATAACTGTGGTAAT
TCTAGAGCTAATACATGCAAAAAAGCTCGGACCCTCGCGGGAACGAGCGCGTTTATTAGA
TCAAAACCAATCGGTCCGTCCCGTTGGTGACTCTGGATAACTTCGAGCAGATCGCACGGC
CTCGCGCCGGCGACGGGTCTTTCAAGTGTGTGCCCTATCAACTTTCGATGGTACGCGACC
TGCCTACCATGGTTGTAACGGGTAACGGGGAATCAGGGTTCGATTCCGGAGAGGGAGCAT
GAGAAACGGCTACCACATCCAAGGAAGGCAGCAGGCGCGCAAATTACCCACTCCTAACGC
AGGGAGGTAGTGACGAAAAATAACGATACGGGACTCTAATGAGGCCCCGTAATCGGAATG
AGTACACTTTAAATCCTTTAACGAGGATCAATTGGAGGGCAAGTCTGGTGCCAGCAGCCG
CGGTAATTCCAGCTCCAATAGCGTATATTAAAGTTGTTGCAGTTAAAAAGCTCGTAGTTG
GATCTCGGGTTTGGGCCGGCGGTTCGCTTCGCGGCGTTACTGCCGGCGCCGACCTACCTG
CCGGTGCGCGCGGTGCTCTTCGCCGAGCGCGCGTGGCCGGAACGTTTACTTTGAAAAAAT
TAGAGTGCTCAAAGCAGGCGTCTCGCCTGAATAGTAGTGCATGGAATAATGGAATAGGAC
CTCGGTTCTATTTTGTTGGTTTTCGGAGCTCGAGGTAATGATTAAGAGGGACGGACGGGG
GCATTCGTATTACGGTGTTAGAGGTGAAATTCTTGGATCGCCGTAAGACGAACTACTGCG
AAAGCATTTGCCAAGAATGTTTTCATTAATCAAGAACGAAAGTCAGAGGTTCGAAGACGA
TCAGATACCGTCGTAGTTCTGACCATAAACGATGTCGACCGGCGATCCGCGGGAGTTGTC
CGAATGACCCCGCGGGCAGCCTCCGGGAAACCAAAGTTTTTGGATTCCGGGGGAAGTATG
GTTGCAAAGCCGAAACTTAAAGGAATTGACGGAAGGGCACCACCAGGAGTGGAGCCTGCG
GCTTAATTTGACTCAACACGGGAAAACTCACCCGGCCCGGACACCGCGAGGATTGACAGA
TTGAGAGCTCTTTCTTGATTCGGTGGGTGGTGGTGCATGGTTCTTAGTTGGTGGAGCGAT
TTGTCTGGTTAATTCCGATAACGAACGAGACTCTAGCCTGCTAAATAGTCCGCCGGTCGG
CGCGACTTCTTAGAGGGACAAGCGGCGTATAGTCGCACGAGATTGAGCAATAACAGGTCT
GTGATGCCCTTAGATGTTCGGGGCCGCACGCGCGCTACACTGAAGGAATCAGCGTGTCCT
CGCTCCTGGTCCGCAAGGACCGGGTAACCCGTTGAACCTCCTTCGTGCTAGGGATCGGGG
CTTGTAATTCTTCCCCGTGAACGAGGAATTCCCAGTAAGCGCGAGTCATAAGCTCGCGTT
GATTACGTCCCTGCCCTTTGTACACACCGCCCGTCGCTACTACCGATTGGATGGTTTAGT
GAGGTCCTCGGATTGGACCCGTCGCGCGGGGCGACTCGCGCGGCGGCGTTCCGAGAAGAC
GATCGAAC

>GloArc
NNNNNNNNNNNNNNNNNNNNNNNNNNNNNNNNNNNNNNNNNNNNNNNNNNNNNNNNNNNN
NNNNNNNNNNNNNNNNNNNNNNNNNNNNNNNNNNNNNNNNNNNNNNNNNNNNNNNNNNNN
NNNATCACTGCCCATGGATTAATTATAATTTTTTTTATAGTTATACCTATTTTAATTGGT
GGATTTGGAAATTGATTGATTCCCTTAATACTTGGAGCTCCAGATATAGCATTTCCACGA
CTTAATAATCTAAGATTTTGATTACTACCACCATCAATAATTTTATTGGTTACTTCAGCT
CTTGTAGAAAAAGGTGTAGGAACAGGATGAACAGTTTATCCACCATTATCTGCTAATCTA
GCTCATTCTGGCCCTTCAGTAGACTTAGCTATTTTTTCTTTACATTTAGCAGGAGCTTCT
TCAATTTTAGGCTCATTAAACTTTATTACCACTATTATTAATATACGTTGACAAGGTATA
ACATTAGAACGTTTACCTTTATTTATTTGAGCTGTATTTATTACAGTTATTTTATTATTA
TTATCTCTACCAGTATTAGCAGCCGCCATTACAATATTACTAACAGATCGAAATTTAAAT
ACATCATTTTTTGATCCTATAGGAGGAGGAGATCCAGTACTTTACCAACATTATGCTTGT
CTCAAAGATTAAGCCATGCATGTCTAAGCACGAACTTTAACACGGTGAAGCTGCGAATGG
CTCATTAGGCCACCCATGATTTCTTAGATCGTACAATCCTACTTGGATAACTGTGGTAAT
TCTAGAGCTAATACATGCAAAAAAGCTCGGACCCTCGCGGGAACGAGCGCGTTTATTAGA
TCAAAACCAATCGGTCCGTCCCGTTGGTGACTCTGGATAACTTCGAGCAGATCGCACGGC
CTCGCGCCGGCGACGGGTCTTTCAAGTGTGTGCCCTATCAACTTTCGATGGTACGCGACC
TGCCTACCATGGTTGTAACGGGTAACGGGGAATCAGGGTTCGATTCCGGAGAGGGAGCAT
GAGAAACGGCTACCACATCCAAGGAAGGCAGCAGGCGCGCAAATTACCCACTCCTAACGC
AGGGAGGTAGTGACGAAAAATAACGATACGGGACTCTAATGAGGCCCCGTAATCGGAATG
AGTACACTTTAAATCCTTTAACGAGGATCAATTGGAGGGCAAGTCTGGTGCCAGCAGCCG
CGGTAATTCCAGCTCCAATAGCGTATATTAAAGTTGTTGCAGTTAAAAAGCTCGTAGTTG
GATCTCGGGTTTGGGCCGGCGGTTCGCTTCGCGGCGTTACTGCCGGCGCCGACCTACCTG
CCGGTGCGCGCGGTGCTCTTCGCCGAGCGCGCGTGGCCGGAACGTTTACTTTGAAAAAAT
TAGAGTGCTCAAAGCAGGCGTCTCGCCTGAATAGTAGTGCATGGAATAATGGAATAGGAC
CTCGGTTCTATTTTGTTGGTTTTCGGAGCTCGAGGTAATGATTAAGAGGGACGGACGGGG
GCATTCGTATTACGGTGTTAGAGGTGAAATTCTTGGATCGCCGTAAGACGAACTACTGCG
AAAGCATTTGCCAAGAATGTTTTCATTAATCAAGAACGAAAGTCAGAGGTTCGAAGACGA
TCAGATACCGTCGTAGTTCTGACCATAAACGATGTCGACCGGCGATCCGCGGGAGTTGTC
CGAATGACCCCGCGGGCAGCCTCCGGGAAACCAAAGTTTTTGGATTCCGGGGGAAGTATG
GTTGCAAAGCCGAAACTTAAAGGAATTGACGGAAGGGCACCACCAGGAGTGGAGCCTGCG
GCTTAATTTGACTCAACACGGGAAAACTCACCCGGCCCGGACACCGCGAGGATTGACAGA
TTGAGAGCTCTTTCTTGATTCGGTGGGTGGTGGTGCATGGTTCTTAGTTGGTGGAGCGAT
TTGTCTGGTTAATTCCGATAACGAACGAGACTCTAGCCTGCTAAATAGTCCGCCGGTCGG
CGCGACTTCTTAGAGGGACAAGCGGCGTATAGTCGCACGAGATTGAGCAATAACAGGTCT
GTGATGCCCTTAGATGTTCGGGGCCGCACGCGCGCTACACTGAAGGAATCAGCGTGTCCT
CGCTCCTGGTCCGCAAGGACCGGGTAACCCGTTGAACCTCCTTCGTGCTAGGGATCGGGG
CTTGTAATTCTTCCCCGTGAACGAGGAATTCCCAGTAAGCGCGAGTCATAAGCTCGCGTT
GATTACGTCCCTGCCCTTTGTACACACCGCCCGTCGCTACTACCGATTGGATGGTTTAGT
GAGGTCCTCGGATTGGACCCGTCGCGCGGGGCGACTCGCGCGGCGACGTTCCGAGAAGAC
GATCGAAC

>GloTay
ACATTATACCTAATTTTAGGTGCTTGAGCTGCTATAGTAGGTACTGCAATAAGAATTATT
ATTCGAATTGAGTTAGCTCAACCAGGATCATTTTTAAATAACGATCAATTATATAATTGT
ATTATTACTGCCCATGGTTTAATTATAATTTTCTTTATAGTTATACCTATTTTAATTGGA
GGGTTTGGAAATTGATTAATTCCATTAATATTAGGAGCACCAGACATAGCATTCCCACGA
CTAAATAATTTAAGCTTCTGATTACTACCCCCATCAATAATTTTATTGGTTACTTCCGCT
CTAGTAGAAAAAGGTGTAGGAACAGGATGAACAGTCTATCCACCATTAGCAGCAAATTTA
GCTCATTCAGGACCATCAGTAGATTTAGCTATTTTCTCTTTACATTTAGCAGGGGCTTCA
TCTATTTTAGGATCATTAAATTTTATTACTACTATTATCAATATACGATGACAAGGAATA
ACATTAGAACGAATACCTTTATTTATTTGGGCTGTATTTATTACAGTTATTTTATTATTA
TTATCTTTACCTGTATTAGCAGCTGCTATTACTATATTATTAACAGATCGAAACCTAAAT
ACATCATTTTTTGATCCTATAGGTGGAGGAGATCCTGTATTATATCAACATTATGCTTGT
CTCAAAGATTAAGCCATGCATGTCTAAGCACAAACTTTAACACGGTGAAGCTGCGAATGG
CTCATTAGGCCACCCATGATTTCTTAGATCGTACAATCCTACTTGGATAACTGTGGTAAT
TCTAGAGCTAATACATGCAAAAAAGCTCGGACCCTCGCGGGAACGAGCGCGTTTATTAGA
TCAAAACCAATCGGTCCGTCCCGTTGGTGACTCTGGATAACTTCGAGCAGATCGCACGGC
CTCGCGCCGGCGACGGGTCTTTCAAGTGTGTGCCCTATCAACTTTCGATGGTACGCGACC
TGCCTACCATGGTTGTAACGGGTAACGGGGAATCAGGGTTCGATTCCGGAGAGGGAGCAT
GAGAAACGGCTACCACATCCAAGGAAGGCAGCAGGCGCGCAAATTACCCACTCCTAACGC
AGGGAGGTAGTGACGAAAAATAACGATACGGGACTCTAATGAGGCCCCGTAATCGGAATG
AGTACACTTTAAATCCTTTAACGAGGATCAATTGGAGGGCAAGTCTGGTGCCAGCAGCCG
CGGTAATTCCAGCTCCAATAGCGTATATTAAAGTTGTTGCAGTTAAAAAGCTCGTAGTTG
GATCTCGGGTTTGGGCCGGCGGTTCGCTTCGCGGCGTTACTGCCGGCGCCGACCTACCTG
CCGGTGCGCGCGGTGCTCTTCGCCGAGCGCGCGTGGCCGGAACGTTTACTTTGAAAAAAT
TAGAGTGCTCAAAGCAGGCGTCTCGCCTGAATAGTAGTGCATGGAATAATGGAATAGGAC
CTCGGTTCTATTTTGTTGGTTTTCGGAGCTCGAGGTAATGATTAAGAGGGACGGACGGGG
GCATTCGTATTACGGTGTTAGAGGTGAAATTCTTGGATCGCCGTAAGACGAACTACTGCG
AAAGCATTTGCCAAGAATGTTTTCATTAATCAAGAACGAAAGTCAGAGGTTCGAAGACGA
TCAGATACCGTCGTAGTTCTGACCATAAACGATGTCGACCGGCGATCCGCGGGAGTTGTC
CGAATGACCCCGCGGGCAGCCTCCGGGAAACCAAAGTTTTTGGATTCCGGGGGAAGTATG
GTTGCAAAGCCGAAACTTAAAGGAATTGACGGAAGGGCACCACCAGGAGTGGAGCCTGCG
GCTTAATTTGACTCAACACGGGAAAACTCACCCGGCCCGGACACCGCGAGGATTGACAGA
TTGAGAGCTCTTTCTTGATTCGGTGGGTGGTGGTGCATGGTTCTTAGTTGGTGGAGCGAT
TTGTCTGGTTAATTCCGATAACGAACGAGACTCTAGCCTGCTAAATAGTCCGCCGGTCGG
CGCGACTTCTTAGAGGGACAAGCGGCGTATAGTCGCACGAGATTGAGCAATAACAGGTCT
GTGATGCCCTTAGATGTTCGGGGCCGCACGCGCGCTACACTGAAGGAATCAGCGTGTCCT
CGCTCCTGGTCCGCAAGGACCGGGTAACCCGTTGAACCTCCTTCGTGCTAGGGATCGGGG
CTTGTAATTCTTCCCCGTGAACGAGGAATTCCCAGTAAGCGCGAGTCATAAGCTCGCGTT
GATTACGTCCCTGCCCTTTGTACACACCGCCCGTCGCTACTACCGATTGGATGGTTTAGT
GAGGTCCTCGGATTGGACCCGTCGCGCGGGGCGACTCGCGCGGCGACGTTCCGAGAAGAC
GATCGAAC

>GloEle
ACATTATATTTAATTTTAGGTGCTTGAGCTGCGATAGTAGGAACTGCAATAAGAATTATT
ATTCGTATCGAATTAGCTCAACCAGGATCTTTCTTAAATAACGATCAATTATATAACTGT
ATTATTACCGCTCATGGATTAATCATAATTTTTTTTATAGTAATACCTATTTTAATTGGA
GGCTTTGGAAATTGATTAATTCCATTAATATTAGGAGCGCCAGACATAGCATTTCCACGA
CTAAATAATTTAAGTTTTTGATTATTACCCCCATCTATAATTTTACTCGTCACTTCTGCT
CTTGTAGAAAAAGGAGTAGGTACAGGATGAACAGTTTATCCTCCATTAGCAGCAAATTTA
GCTCATTCAGGACCATCAGTAGATTTAGCTATTTTTTCATTACATTTAGCAGGTGCTTCT
TCTATTTTAGGTTCATTAAATTTTATTACTACTATTATTAATATACGATGACAAGGTATA
ACATTAGAACGTTTACCTTTATTTATTTGAGCTGTATTTATTACAGTTATTCTACTATTA
CTATCATTACCTGTATTAGCAGCAGCTATTACTATATTATTAACTGATCGAAACTTAAAT
ACATCTTTTTTTGATCCTATAGGAGGTGGAGATCCAGTACTTTACCAACATNNNNNNNNN
NNNNNNNNNNNNNNNNNNNNNNNNNNNNNNNNNNNNNNNNNNNNNNNNNNNNNNNNNNNN
NNNNNNNNNNNNNNNNNNNNNNNNNNNNNNNNNNNNNNNNNNNNNNNNNNNNNNNNNNNN
NNNNNNNNNNNNNNNNNNNNNNNNNNNNNNNNNNNNNNNNNNNNNNNNNNNNNNNNNNNN
NNNNNNNNNNNNNNNNNNNNNNNNNNNNNNNNNNNNNNNNNNNNNNNNNNNNNNNNNNNN
NNNNNNNNNNNNNNNNNNNNNNNNNNNNNNNNNNNNNNNNNNNNNNNNNNNNNNNNNNNN
NNNNNNNNNNNNNNNNNNNNNNNNNNNNNNNNNNNNNNNNNNNNNNNNNNNNNNNNNNNN
NNNNNNNNNNNNNNNNNNNNNNNNNNNNNNNNNNNNNNNNNNNNNNNNNNNNNNNNNNNN
NNNNNNNNNNNNNNNNNNNNNNNNNNNNNNNNNNNNNNNNNNNNNNNNNNNNNNNNNNNN
NNNNNNNNNNNNNNNNNNNNNNNNNNNNNNNNNNNNNNNNNNNNNNNNNNNNNNNNNNNN
NNNNNNNNNNNNNNNNNNNNNNNNNNNNNNNNNNNNNNNNNNNNNNNNNNNNNNNNNNNN
NNNNNNNNNNNNNNNNNNNNNNNNNNNNNNNNNNNNNNNNNNNNNNNNNNNNNNNNNNNN
NNNNNNNNNNNNNNNNNNNNNNNNNNNNNNNNNNNNNNNNNNNNNNNNNNNNNNNNNNNN
NNNNNNNNNNNNNNNNNNNNNNNNNNNNNNNNNNNNNNNNNNNNNNNNNNNNNNNNNNNN
NNNNNNNNNNNNNNNNNNNNNNNNNNNNNNNNNNNNNNNNNNNNNNNNNNNNNNNNNNNN
NNNNNNNNNNNNNNNNNNNNNNNNNNNNNNNNNNNNNNNNNNNNNNNNNNNNNNNNNNNN
NNNNNNNNNNNNNNNNNNNNNNNNNNNNNNNNNNNNNNNNNNNNNNNNNNNNNNNNNNNN
NNNNNNNNNNNNNNNNNNNNNNNNNNNNNNNNNNNNNNNNNNNNNNNNNNNNNNNNNNNN
NNNNNNNNNNNNNNNNNNNNNNNNNNNNNNNNNNNNNNNNNNNNNNNNNNNNNNNNNNNN
NNNNNNNNNNNNNNNNNNNNNNNNNNNNNNNNNNNNNNNNNNNNNNNNNNNNNNNNNNNN
NNNNNNNNNNNNNNNNNNNNNNNNNNNNNNNNNNNNNNNNNNNNNNNNNNNNNNNNNNNN
NNNNNNNNNNNNNNNNNNNNNNNNNNNNNNNNNNNNNNNNNNNNNNNNNNNNNNNNNNNN
NNNNNNNNNNNNNNNNNNNNNNNNNNNNNNNNNNNNNNNNNNNNNNNNNNNNNNNNNNNN
NNNNNNNNNNNNNNNNNNNNNNNNNNNNNNNNNNNNNNNNNNNNNNNNNNNNNNNNNNNN
NNNNNNNNNNNNNNNNNNNNNNNNNNNNNNNNNNNNNNNNNNNNNNNNNNNNNNNNNNNN
NNNNNNNNNNNNNNNNNNNNNNNNNNNNNNNNNNNNNNNNNNNNNNNNNNNNNNNNNNNN
NNNNNNNNNNNNNNNNNNNNNNNNNNNNNNNNNNNNNNNNNNNNNNNNNNNNNNNNNNNN
NNNNNNNNNNNNNNNNNNNNNNNNNNNNNNNNNNNNNNNNNNNNNNNNNNNNNNNNNNNN
NNNNNNNNNNNNNNNNNNNNNNNNNNNNNNNNNNNNNNNNNNNNNNNNNNNNNNNNNNNN
NNNNNNNN

>GloCon
NNNNNNNNNTCTATTTTAGGTGCTTGAGCTGCTATAGTAGGTACTGCAATAAGAATTATT
ATTCGTATTGAACTAGCTCAACCAGGATCATTCTTAAATAATGATCAATTATATAATACC
ATTATTACTGCTCATGGATTAATTATAATCTTCTTTATAGTAATACCTATTTTAATTGGG
GGCTTTGGAAATTGATTAATTCCATTAATATTAGGAGCACCAGATATAGCATTTCCACGA
TTAAATAACCTAAGTTTTTGATTATTACCACCATCAATAATTTTATTAGTTACTTCTGCT
CTTGTAGAAAAAGGTGTAGGAACAGGCTGAACAGTTTATCCTCCATTAGCTGCAAATTTA
GCTCATTCTGGACCATCAGTAGATTTAGCTATTTTTTCTTTACATTTAGCAGGTGCTTCA
TCTATTTTAGGCTCGTTAAATTTTATTACTACTATTATTAATATACGATGACAAGGTATA
ACATTAGAACGACTACCTTTATTCATTTGAGCTGTACTTATTACTGTAATTTTATTATTA
TTATCTCTACCTGTATTAGCTGCGGCTATTACAATATTATTAACAGATCGAAATTTAAAT
ACATCATTTTTTGACCCTATAGGAGGAGGGGATCCAGTACTATATCAACATNNNNNNNNN
NNNNNNNNNNNNNNNNNNNNNNNNNNNNNNNNNNNNNNNNNNNNNNNNNNNNNNNNNNNN
NNNNNNNNNNNNNNNNNNNNNNNNNNNNNNNNNNNNNNNNNNNNNNNNNNNNNNNNNNNN
NNNNNNNNNNNNNNNNNNNNNNNNNNNNNNNNNNNNNNNNNNNNNNNNNNNNNNNNNNNN
NNNNNNNNNNNNNNNNNNNNNNNNNNNNNNNNNNNNNNNNNNNNNNNNNNNNNNNNNNNN
NNNNNNNNNNNNNNNNNNNNNNNNNNNNNNNNNNNNNNNNNNNNNNNNNNNNNNNNNNNN
NNNNNNNNNNNNNNNNNNNNNNNNNNNNNNNNNNNNNNNNNNNNNNNNNNNNNNNNNNNN
NNNNNNNNNNNNNNNNNNNNNNNNNNNNNNNNNNNNNNNNNNNNNNNNNNNNNNNNNNNN
NNNNNNNNNNNNNNNNNNNNNNNNNNNNNNNNNNNNNNNNNNNNNNNNNNNNNNNNNNNN
NNNNNNNNNNNNNNNNNNNNNNNNNNNNNNNNNNNNNNNNNNNNNNNNNNNNNNNNNNNN
NNNNNNNNNNNNNNNNNNNNNNNNNNNNNNNNNNNNNNNNNNNNNNNNNNNNNNNNNNNN
NNNNNNNNNNNNNNNNNNNNNNNNNNNNNNNNNNNNNNNNNNNNNNNNNNNNNNNNNNNN
NNNNNNNNNNNNNNNNNNNNNNNNNNNNNNNNNNNNNNNNNNNNNNNNNNNNNNNNNNNN
NNNNNNNNNNNNNNNNNNNNNNNNNNNNNNNNNNNNNNNNNNNNNNNNNNNNNNNNNNNN
NNNNNNNNNNNNNNNNNNNNNNNNNNNNNNNNNNNNNNNNNNNNNNNNNNNNNNNNNNNN
NNNNNNNNNNNNNNNNNNNNNNNNNNNNNNNNNNNNNNNNNNNNNNNNNNNNNNNNNNNN
NNNNNNNNNNNNNNNNNNNNNNNNNNNNNNNNNNNNNNNNNNNNNNNNNNNNNNNNNNNN
NNNNNNNNNNNNNNNNNNNNNNNNNNNNNNNNNNNNNNNNNNNNNNNNNNNNNNNNNNNN
NNNNNNNNNNNNNNNNNNNNNNNNNNNNNNNNNNNNNNNNNNNNNNNNNNNNNNNNNNNN
NNNNNNNNNNNNNNNNNNNNNNNNNNNNNNNNNNNNNNNNNNNNNNNNNNNNNNNNNNNN
NNNNNNNNNNNNNNNNNNNNNNNNNNNNNNNNNNNNNNNNNNNNNNNNNNNNNNNNNNNN
NNNNNNNNNNNNNNNNNNNNNNNNNNNNNNNNNNNNNNNNNNNNNNNNNNNNNNNNNNNN
NNNNNNNNNNNNNNNNNNNNNNNNNNNNNNNNNNNNNNNNNNNNNNNNNNNNNNNNNNNN
NNNNNNNNNNNNNNNNNNNNNNNNNNNNNNNNNNNNNNNNNNNNNNNNNNNNNNNNNNNN
NNNNNNNNNNNNNNNNNNNNNNNNNNNNNNNNNNNNNNNNNNNNNNNNNNNNNNNNNNNN
NNNNNNNNNNNNNNNNNNNNNNNNNNNNNNNNNNNNNNNNNNNNNNNNNNNNNNNNNNNN
NNNNNNNNNNNNNNNNNNNNNNNNNNNNNNNNNNNNNNNNNNNNNNNNNNNNNNNNNNNN
NNNNNNNNNNNNNNNNNNNNNNNNNNNNNNNNNNNNNNNNNNNNNNNNNNNNNNNNNNNN
NNNNNNNNNNNNNNNNNNNNNNNNNNNNNNNNNNNNNNNNNNNNNNNNNNNNNNNNNNNN
NNNNNNNN

>GloCom
ACATTATACCTAATTTTAGGTGCTTGAGCTGCTATAGTAGGAACTGCAATAAGAATTATT
ATTCGAATTGAGTTAGCTCAACCAGGATCATTTTTAAATAATGATCAACTATATAATTGT
ATTATTACCGCTCACGGATTAATTATAATTTTCTTCATAGTTATACCAATTTTAATTGGT
GGATTTGGAAATTGATTAATTCCTTTAATATTAGGGGCACCAGATATAGCATTTCCACGA
TTAAATAATCTAAGATTTTGATTATTACCCCCATCAATAATTTTATTAGTTACTTCTGCC
TTAGTAGAAAAAGGTGTAGGAACAGGATGAACAGTTTATCCTCCATTAGCTGCAAATTTA
GCTCATTCTGGGCCATCAGTAGATTTAGCTATTTTTTCTTTACATTTAGCAGGTGCTTCA
TCTATTCTAGGCTCATTAAATTTTATTACTACTATTATTAATATACGATGACAAGGAATA
ACATTAGAACGAATACCTTTATTTATTTGAGCCGTATTTATTACAGTTATTTTATTATTA
TTATCTTTACCTGTATTAGCCGCTGCTATTACCATATTATTAACAGATCGAAATCTAAAT
ACATCGTTTTTTGATCCTATAGGGGGAGGTGATCCAGTACTATATCAACATNNNNNNNNN
NNNNNNNNNNNNNNNNNNNNNNNNNNNNNNNNNNNNNNNNNNNNNNNNNNNNNNNNNNNN
NNNNNNNNNNNNNNNNNNNNNNNNNNNNNNNNNNNNNNNNNNNNNNNNNNNNNNNNNNNN
NNNNNNNNNNNNNNNNNNNNNNNNNNNNNNNNNNNNNNNNNNNNNNNNNNNNNNNNNNNN
NNNNNNNNNNNNNNNNNNNNNNNNNNNNNNNNNNNNNNNNNNNNNNNNNNNNNNNNNNNN
NNNNNNNNNNNNNNNNNNNNNNNNNNNNNNNNNNNNNNNNNNNNNNNNNNNNNNNNNNNN
NNNNNNNNNNNNNNNNNNNNNNNNNNNNNNNNNNNNNNNNNNNNNNNNNNNNNNNNNNNN
NNNNNNNNNNNNNNNNNNNNNNNNNNNNNNNNNNNNNNNNNNNNNNNNNNNNNNNNNNNN
NNNNNNNNNNNNNNNNNNNNNNNNNNNNNNNNNNNNNNNNNNNNNNNNNNNNNNNNNNNN
NNNNNNNNNNNNNNNNNNNNNNNNNNNNNNNNNNNNNNNNNNNNNNNNNNNNNNNNNNNN
NNNNNNNNNNNNNNNNNNNNNNNNNNNNNNNNNNNNNNNNNNNNNNNNNNNNNNNNNNNN
NNNNNNNNNNNNNNNNNNNNNNNNNNNNNNNNNNNNNNNNNNNNNNNNNNNNNNNNNNNN
NNNNNNNNNNNNNNNNNNNNNNNNNNNNNNNNNNNNNNNNNNNNNNNNNNNNNNNNNNNN
NNNNNNNNNNNNNNNNNNNNNNNNNNNNNNNNNNNNNNNNNNNNNNNNNNNNNNNNNNNN
NNNNNNNNNNNNNNNNNNNNNNNNNNNNNNNNNNNNNNNNNNNNNNNNNNNNNNNNNNNN
NNNNNNNNNNNNNNNNNNNNNNNNNNNNNNNNNNNNNNNNNNNNNNNNNNNNNNNNNNNN
NNNNNNNNNNNNNNNNNNNNNNNNNNNNNNNNNNNNNNNNNNNNNNNNNNNNNNNNNNNN
NNNNNNNNNNNNNNNNNNNNNNNNNNNNNNNNNNNNNNNNNNNNNNNNNNNNNNNNNNNN
NNNNNNNNNNNNNNNNNNNNNNNNNNNNNNNNNNNNNNNNNNNNNNNNNNNNNNNNNNNN
NNNNNNNNNNNNNNNNNNNNNNNNNNNNNNNNNNNNNNNNNNNNNNNNNNNNNNNNNNNN
NNNNNNNNNNNNNNNNNNNNNNNNNNNNNNNNNNNNNNNNNNNNNNNNNNNNNNNNNNNN
NNNNNNNNNNNNNNNNNNNNNNNNNNNNNNNNNNNNNNNNNNNNNNNNNNNNNNNNNNNN
NNNNNNNNNNNNNNNNNNNNNNNNNNNNNNNNNNNNNNNNNNNNNNNNNNNNNNNNNNNN
NNNNNNNNNNNNNNNNNNNNNNNNNNNNNNNNNNNNNNNNNNNNNNNNNNNNNNNNNNNN
NNNNNNNNNNNNNNNNNNNNNNNNNNNNNNNNNNNNNNNNNNNNNNNNNNNNNNNNNNNN
NNNNNNNNNNNNNNNNNNNNNNNNNNNNNNNNNNNNNNNNNNNNNNNNNNNNNNNNNNNN
NNNNNNNNNNNNNNNNNNNNNNNNNNNNNNNNNNNNNNNNNNNNNNNNNNNNNNNNNNNN
NNNNNNNNNNNNNNNNNNNNNNNNNNNNNNNNNNNNNNNNNNNNNNNNNNNNNNNNNNNN
NNNNNNNNNNNNNNNNNNNNNNNNNNNNNNNNNNNNNNNNNNNNNNNNNNNNNNNNNNNN
NNNNNNNN

>GloMon
ACATTATATTTAATTTTAGGTGCTTGAGCTGCTATAGTAGGCACTGCAATAAGAATTATT
ATTCGAATTGAACTAGCTCAACCAGGATCATTTTTAAATAACGATCAACTATACAACTGT
ATTATTACTGCCCATGGTTTAATTATAATTTTTTTTATAGTTATACCTATTTTAATTGGT
GGATTTGGAAACTGATTAATTCCATTAATATTAGGGGCACCAGATATAGCATTTCCACGA
CTAAATAATTTAAGGTTTTGATTATTACCTCCATCAATAATTTTATTAGTTACTTCTGCT
CTAGTAGAAAAAGGGGTTGGAACAGGATGAACAGTATATCCACCACTAGCTGCAAACTTA
GCTCATTCAGGGCCATCAGTAGATTTAGCAATTTTCTCACTACATTTAGCTGGTGCTTCA
TCTATCCTGGGATCATTAAATTTTATTACAACTATTATCAATATACGATGACAAGGAATA
ACGTTAGAACGAATACCTTTATTTATTTGAGCCGTATTTATTACAGTTATTTTACTATTA
TTATCATTACCTGTACTAGCTGCCGCTATTACTATATTATTAACAGATCGAAACTTAAAT
ACATCATTTTTTGATCCTATAGGAGGAGGAGATCCAGTGCTTTATCAACATNNNNNNNNN
NNNNNNNNNNNNNNNNNNNNNNNNNNNNNNNNNNNNNNNNNNNNNNNNNNNNNNNNNNNN
NNNNNNNNNNNNNNNNNNNNNNNNNNNNNNNNNNNNNNNNNNNNNNNNNNNNNNNNNNNN
NNNNNNNNNNNNNNNNNNNNNNNNNNNNNNNNNNNNNNNNNNNNNNNNNNNNNNNNNNNN
NNNNNNNNNNNNNNNNNNNNNNNNNNNNNNNNNNNNNNNNNNNNNNNNNNNNNNNNNNNN
NNNNNNNNNNNNNNNNNNNNNNNNNNNNNNNNNNNNNNNNNNNNNNNNNNNNNNNNNNNN
NNNNNNNNNNNNNNNNNNNNNNNNNNNNNNNNNNNNNNNNNNNNNNNNNNNNNNNNNNNN
NNNNNNNNNNNNNNNNNNNNNNNNNNNNNNNNNNNNNNNNNNNNNNNNNNNNNNNNNNNN
NNNNNNNNNNNNNNNNNNNNNNNNNNNNNNNNNNNNNNNNNNNNNNNNNNNNNNNNNNNN
NNNNNNNNNNNNNNNNNNNNNNNNNNNNNNNNNNNNNNNNNNNNNNNNNNNNNNNNNNNN
NNNNNNNNNNNNNNNNNNNNNNNNNNNNNNNNNNNNNNNNNNNNNNNNNNNNNNNNNNNN
NNNNNNNNNNNNNNNNNNNNNNNNNNNNNNNNNNNNNNNNNNNNNNNNNNNNNNNNNNNN
NNNNNNNNNNNNNNNNNNNNNNNNNNNNNNNNNNNNNNNNNNNNNNNNNNNNNNNNNNNN
NNNNNNNNNNNNNNNNNNNNNNNNNNNNNNNNNNNNNNNNNNNNNNNNNNNNNNNNNNNN
NNNNNNNNNNNNNNNNNNNNNNNNNNNNNNNNNNNNNNNNNNNNNNNNNNNNNNNNNNNN
NNNNNNNNNNNNNNNNNNNNNNNNNNNNNNNNNNNNNNNNNNNNNNNNNNNNNNNNNNNN
NNNNNNNNNNNNNNNNNNNNNNNNNNNNNNNNNNNNNNNNNNNNNNNNNNNNNNNNNNNN
NNNNNNNNNNNNNNNNNNNNNNNNNNNNNNNNNNNNNNNNNNNNNNNNNNNNNNNNNNNN
NNNNNNNNNNNNNNNNNNNNNNNNNNNNNNNNNNNNNNNNNNNNNNNNNNNNNNNNNNNN
NNNNNNNNNNNNNNNNNNNNNNNNNNNNNNNNNNNNNNNNNNNNNNNNNNNNNNNNNNNN
NNNNNNNNNNNNNNNNNNNNNNNNNNNNNNNNNNNNNNNNNNNNNNNNNNNNNNNNNNNN
NNNNNNNNNNNNNNNNNNNNNNNNNNNNNNNNNNNNNNNNNNNNNNNNNNNNNNNNNNNN
NNNNNNNNNNNNNNNNNNNNNNNNNNNNNNNNNNNNNNNNNNNNNNNNNNNNNNNNNNNN
NNNNNNNNNNNNNNNNNNNNNNNNNNNNNNNNNNNNNNNNNNNNNNNNNNNNNNNNNNNN
NNNNNNNNNNNNNNNNNNNNNNNNNNNNNNNNNNNNNNNNNNNNNNNNNNNNNNNNNNNN
NNNNNNNNNNNNNNNNNNNNNNNNNNNNNNNNNNNNNNNNNNNNNNNNNNNNNNNNNNNN
NNNNNNNNNNNNNNNNNNNNNNNNNNNNNNNNNNNNNNNNNNNNNNNNNNNNNNNNNNNN
NNNNNNNNNNNNNNNNNNNNNNNNNNNNNNNNNNNNNNNNNNNNNNNNNNNNNNNNNNNN
NNNNNNNNNNNNNNNNNNNNNNNNNNNNNNNNNNNNNNNNNNNNNNNNNNNNNNNNNNNN
NNNNNNNN

>TheMol
ACACTATACTTTATATTTGGGGCATGAGCGGCAATAGTAGGTACAGCAATAAGAATTATT
ATTCGTATTGAATTAGCTCAACCAGGCTCTTTTTTAGCTAATGATCAATTATATAATTGC
ATTATTACTGCTCATGGCTTAATTATAATTTTCTTTATAGTAATACCTATTCTAATTGGA
GGATTTGGCAATTGATTAATCCCTCTAATAATTGGAGCACCCGACATAGCCTTTCCACGT
TTAAATAATTTAAGCTTTTGATTGTTACCTCCATCAATAATTTTATTGGTGACTTCTGCA
TTAGTGGAAAAAGGGGCTGGAACTGGATGAACTGTATATCCCCCCTTAGCTGCTAATTTA
GCCCATTCTGGTCCATCAGTAGATTTAGCTATTTTTTCTTTACATTTAGCAGGAGCATCT
TCTATTTTAGGCTCATTAAATTTTATTACGACAGTAATTAATATACGATGAAAAGGTATA
AAATTAGAACGCCTACCTTTATTTGTTTGAGCAGTATTTATTACAGTAATTCTACTTTTA
TTATCATTACCTGTATTAGCTGCAGCCATTACTATATTATTAACTGATCGAAATTTAAAT
ACATCTTTCTTTGACCCTATAGGAGGCGGAGATCCTGTTCTTTATCAACATTATGCTTGT
CTCAAAGATTAAGCCATGCATGTCTAAGCACGAACTTTAACACGGTGAAGCTGCGAATGG
CTCATTAGGCCACCCATGATTTCTTAGATCGTACAATCCTACTTGGATAACTGTGGTAAT
TCTAGAGCTAATACATGCAAAAAAGCTCGGACCCTCGCGGGAACGAGCGCGTTTATTAGA
TCAAAACCAATCGGTCCGTCCCGTTGGTGACTCTGGATAACTTCGAGCAGATCGCACGGC
CTCGCGCCGGCGACGGGTCTTTCAAGTGTGTGCCCTATCAACTTTCGATGGTACGCGACC
TGCCTACCATGGTTGTAACGGGTAACGGGGAATCAGGGTTCGATTCCGGAGAGGGAGCAT
GAGAAACGGCTACCACATCCAAGGAAGGCAGCAGGCGCGCAAATTACCCACTCCTAACGC
AGGGAGGTAGTGACGAAAAATAACGATACGGGACTCTAATGAGGCCCCGTAATCGGAATG
AGTACACTTTAAATCCTTTAACGAGGATCAATTGGAGGGCAAGTCTGGTGCCAGCAGCCG
CGGTAATTCCAGCTCCAATAGCGTATATTAAAGTTGTTGCAGTTAAAAAGCTCGTAGTTG
GATCTCGGGTTTGGGCCGGCGGTTCGCTTCGCGGCGCTACTGCCGGCGCCGACCTACCTG
CCGGTGCGCGCGGTGCTCTTCGCCGAGCGCGCGTGGCCGGAACGTTTACTTTGAAAAAAT
TAGAGTGCTCAAAGCAGGCGTCTCGCCTGAATAGTAGTGCATGGAATAATAGAATAGGAC
CTCGGTTCTATTTTGTTGGTTTTCGGAGCTCGAGGTAATGATTAAGAGGGACGGACGGGG
GCATTCGTATTACGGTGTTAGAGGTGAAATTCTTGGATCGCCGTAAGACGAACTACTGCG
AAAGCATTTGCCAAGAATGTTTTCATTAATCAAGAACGAAAGTCAGAGGTTCGAAGACGA
TCAGATACCGTCGTAGTTCTGACCATAAACGATGTCGACCGGCGATCCGCGGGAGTTGTC
CGAATGACCCCGCGGGCAGCCTCCGGGAAACCAAAGTTTTTGGATTCCGGGGGAAGTATG
GTTGCAAAGCCGAAACTTAAAGGAATTGACGGAAGGGCACCACCAGGAGTGGAGCCTGCG
GCTTAATTTGACTCAACACGGGAAAACTCACCCGGCCCGGACACCGCGAGGATTGACAGA
TTGAGAGCTCTTTCTTGATTCGGTGGGTGGTGGTGCATGGTTCTTAGTTGGTGGAGCGAT
TTGTCTGGTTAATTCCGATAACGAACGAGACTCTAGCCTGCTAAATAGTCCGCCGGTCGG
CGCGACTTCTTAGAGGGACAAGCGGCGTATAGTCGCACGAGATTGAGCAATAACAGGTCT
GTGATGCCCTTAGATGTTCGGGGCCGCACGCGCGCTACACTGAAGGAATCAGCGTGTCCT
CGCTCCTGGTCCGCAAGGACCGGGTAACCCGTTGAACCTCCTTCGTGCTAGGGATCGGGG
CTTGTAATTCTTCCCCGTGAACGAGGAATTCCCAGTAAGCGCGAGTCATAAGCTCGCGTT
GATTACGTCCCTGCCCTTTGTACACACCGCCCGTCGCTACTACCGATTGGATGGTTTAGT
GAGGTCCTCGGATTGGACCCGTCGCGCGGGGCAACTCGCGCGGCGGCGTTCCGAGAAGAC
GATCGAAC

>TheMac
ACATTATATTTTATATTTGGAGCATGAGCAGCAATAGTAGGTACTGCAATAAGAATTATT
ATTCGTATTGAATTAGCTCAACCAGGATCTTTTTTAGCTAATGATCAATTATATAATTGT
ATTATTACTGCTCACGGTCTAATTATAATTTTCTTTATAGTAATACCAATTCTAATTGGA
GGATTTGGTAATTGACTTATTCCTTTAATAATTGGAGCACCTGATATAGCATTTCCTCGT
TTAAATAACTTAAGATTCTGATTATTACCTCCATCTATAATTCTACTAGTAACTTCCGCA
TTAGTAGAAAAAGGAGCAGGAACAGGGTGAACTGTATACCCTCCTTTAGCAGCTAATTTA
GCTCATTCTGGTCCATCAGTAGACTTAGCTATTTTCTCTTTACATTTAGCTGGAGCATCT
TCTATTTTAGGTTCATTAAATTTTATTACTACAGTAATTAATATACGGTGAAAAGGTATA
ACATTAGAACGATTACCTTTATTTGTTTGAGCAGTATTTATTACAGTTATTTTACTTTTA
TTATCTTTACCTGTATTAGCCGCAGCTATTACTATATTATTAACAGATCGAAACTTAAAT
ACATCTTTCTTTGATCCTATAGGAGGAGGAGACCCTGTTCTATATCAACATTATGCTTGT
CTCAAAGATTAAGCCATGCATGTCTAAGCACGAACTTTAACACGGTGAAGCTGCGAATGG
CTCATTAGGCCACCCATGATTTCTTAGATCGTACAATCCTACTTGGATAACTGTGGTAAT
TCTAGAGCTAATACATGCAAAAAAGCTCGGACCCTCGCGGGAACGAGCGCGTTTATTAGA
TCAAAACCAATCGGTCCGTCCCGTTGGTGACTCTGGATAACTTCGAGCAGATCGCACGGC
CTCGCGCCGGCGACGGGTCTTTCAAGTGTGTGCCCTATCAACTTTCGATGGTACGCGACC
TGCCTACCATGGTTGTAACGGGTAACGGGGAATCAGGGTTCGATTCCGGAGAGGGAGCAT
GAGAAACGGCTACCACATCCAAGGAAGGCAGCAGGCGCGCAAATTACCCACTCCTAACGC
AGGGAGGTAGTGACGAAAAATAACGATACGGGACTCTAATGAGGCCCCGTAATCGGAATG
AGTACACTTTAAATCCTTTAACGAGGATCAATTGGAGGGCAAGTCTGGTGCCAGCAGCCG
CGGTAATTCCAGCTCCAATAGCGTATATTAAAGTTGTTGCAGTTAAAAAGCTCGTAGTTG
GATCTCGGGTTTGGGCCGGCGGTTCGCTTCGCGGCGCTACTGCCGGCGCCGACCTACCTG
CCGGTGCGCGCGGTGCTCTTCGCCGAGCGCGCGTGGCCGGAACGTTTACTTTGAAAAAAT
TAGAGTGCTCAAAGCAGGCGTCTCGCCTGAATAGTAGTGCATGGAATAATAGAATAGGAC
CTCGGTTCTATTTTGTTGGTTTTCGGAGCTCGAGGTAATGATTAAGAGGGACGGACGGGG
GCATTCGTATTACGGTGTTAGAGGTGAAATTCTTGGATCGCCGTAAGACGAACTACTGCG
AAAGCATTTGCCAAGAATGTTTTCATTAATCAAGAACGAAAGTCAGAGGTTCGAAGACGA
TCAGATACCGTCGTAGTTCTGACCATAAACGATGTCGACCGGCGATCCGCGGGAGTTGTC
CGAATGACCCCGCGGGCAGCCTCCGGGAAACCAAAGTTTTTGGATTCCGGGGGAAGTATG
GTTGCAAAGCCGAAACTTAAAGGAATTGACGGAAGGGCACCACCAGGAGTGGAGCCTGCG
GCTTAATTTGACTCAACACGGGAAAACTCACCCGGCCCGGACACCGCGAGGATTGACAGA
TTGAGAGCTCTTTCTTGATTCGGTGGGTGGTGGTGCATGGTTCTTAGTTGGTGGAGCGAT
TTGTCTGGTTAATTCCGATAACGAACGAGACTCTAGCCTGCTAAATAGTCCGCCGGTCGG
CGCGACTTCTTAGAGGGACAAGCGGCGTATAGTCGCACGAGATTGAGCAATAACAGGTCT
GTGATGCCCTTAGATGTTCGGGGCCGCACGCGCGCTACACTGAAGGAATCAGCGTGTCCT
CGCTCCTGGTCCGCAAGGACCGGGTAACCCGTTGAACCTCCTTCGTGCTAGGGATCGGGG
CTTGTAATTCTTCCCCGTGAACGAGGAATTCCCAGTAAGCGCGAGTCATAAGCTCGCGTT
GATTACGTCCCTGCCCTTTGTACACACCGCCCGTCGCTACTACCGATTGGATGGTTTAGT
GAGGTCCTCGGATTGGACCCGTCGCGCGGGGCAACTCGCGCGGCGGCGTTCCGAGAAGAC
GATCGAAC

>TheCau
ACATTATATTTTATATTTGGAGCATGAGCAGCAATAGTAGGTACTGCAATAAGAATTATT
ATTCGTATTGAATTAGCTCAACCCGGTTCTTTTCTAGCTAATGATCAATTATATAATTGT
ATTATTACAGCTCACGGTTTAATTATAATTTTTTTTATAGTAATACCTATTTTAATTGGT
GGATTTGGTAATTGACTTATTCCTTTAATAATTGGAGCACCTGATATAGCATTTCCACGC
TTAAATAACTTAAGATTTTGATTATTACCTCCATCTATAATTTTACTAGTAACCTCTGCA
CTAGTAGAAAAAGGGGCAGGAACAGGATGAACTGTATATCCTCCTTTAGCAGCTAATTTA
GCTCATTCTGGTCCATCAGTAGATTTAGCTATTTTCTCTTTACATTTAGCAGGTGCATCT
TCTATTTTAGGATCATTAAATTTTATTACTACAGTAATTAATATACGATGAAAAGGTATA
ACATTAGAACGATTACCTTTATTTGTCTGAGCAGTATTTATTACAGTAATTTTACTTCTA
TTATCTTTACCTGTATTAGCTGCAGCAATTACTATATTATTAACAGATCGAAATTTAAAT
ACATCTTTCTTTGATCCTATAGGAGGAGGTGACCCAGTTCTTTATCAACATNNNNNNNNN
NNNNNNNNNNNNNNNNNNNNNNNNNNNNNNNNNNNNNNNNNNNNNNNNNNNNNNNNNNNN
NNNNNNNNNNNNNNNNNNNNNNNNNNNNNNNNNNNNNNNNNNNNNNNNNNNNNNNNNNNN
NNNNNNNNNNNNNNNNNNNNNNNNNNNNNNNNNNNNNNNNNNNNNNNNNNNNNNNNNNNN
NNNNNNNNNNNNNNNNNNNNNNNNNNNNNNNNNNNNNNNNNNNNNNNNNNNNNNNNNNNN
NNNNNNNNNNNNNNNNNNNNNNNNNNNNNNNNNNNNNNNNNNNNNNNNNNNNNNNNNNNN
NNNNNNNNNNNNNNNNNNNNNNNNNNNNNNNNNNNNNNNNNNNNNNNNNNNNNNNNNNNN
NNNNNNNNNNNNNNACATCCAAGGAAGGCAGCAGGCGCGCAAATTACCCACTCCTAACGC
AGGGAGGTAGTGACGAAAAATAACGATACGGGACTCTAATGAGGCCCCGTAATCGGAATG
AGTACACTTTAAATCCTTTAACGAGGATCAATTGGAGGGCAAGTCTGGTGCCAGCAGCCG
CGGTAATTCCAGCTCCAATAGCGTATATTAAAGTTGTTGCAGTTAAAAAGCTCGTAGTTG
GATCTCGGGTTTGGGCCGGCGGTTCGCTTCGCGGCGCTACTGCCGGCGCCGACCTACCTG
CCGGTGCGCGCGGTGCTCTTCGCCGAGCGCGCGTGGCCGGAACGTTTACTTTGAAAAAAT
TAGAGTGCTCAAAGCAGGCGTCTCGCCTGAATAGTAGTGCATGGAATAATAGAATAGGAC
CTCGGTTCTATTTTGTTGGTTTTCGGAGCTCGAGGTAATGATTAAGAGGGACGGACGGGG
GCATTCGTATTACGGTGTTAGAGGTGAAATTCTTGGATCGCCGTAAGACGAACTACTGCG
AAAGCATTTGCCAAGAATGTTTTCATTAATCAAGAACGAAAGTCAGAGGTTCGAAGACGA
TCAGATACCGTCGTAGTTCTGACCATAAACGATGTCGACCGGCGATCCGCGGGAGTTGTC
CGAATGACCCCGCGGGCAGCCTCCGGGAAACCAAAGTTTTTGGATTCCGGGGGAAGTATG
GTTGCAAAGCCGAAACTTAAAGGAATTGACGGAAGGGCACCACCAGGAGTGGAGCCTGCG
GCTTAATTTGACTCAACACGGGAAAACTCACCCGGCCCGGACACCGCGAGGATTGACAGA
TTGAGAGCTCTTTCTTGATTCGGTGGGTGGTGGTGCATGGTTCTTANNNNNNNNNNNNNN
NNNNNNNNNNNNNNNNNNNNNNNNNNNNNNNNNNNNNNNNNNNNNNNNNNNNNNNNNNNN
NNNNNNNNNNNNNNNNNNNNNNNNNNNNNNNNNNNNNNNNNNNNNNNNNNNNNNNNNNNN
NNNNNNNNNNNNNNNNNNNNNNNNNNNNNNNNNNNNNNNNNNNNNNNNNNNNNNNNNNNN
NNNNNNNNNNNNNNNNNNNNNNNNNNNNNNNNNNNNNNNNNNNNNNNNNNNNNNNNNNNN
NNNNNNNNNNNNNNNNNNNNNNNNNNNNNNNNNNNNNNNNNNNNNNNNNNNNNNNNNNNN
NNNNNNNNNNNNNNNNNNNNNNNNNNNNNNNNNNNNNNNNNNNNNNNNNNNNNNNNNNNN
NNNNNNNNNNNNNNNNNNNNNNNNNNNNNNNNNNNNNNNNNNNNNNNNNNNNNNNNNNNN
NNNNNNNN

>TheOnt
ACATTATACTTTATATTTGGGGCATGAGCAGCAATAGTTGGTACCGCAATAAGAATTATT
ATTCGTATTGAACTAGCTCAACCAGGATCTTTTCTAGCCAATGATCAATTATATAATTGT
ATTATTACTGCTCACGGTTTAATTATAATTTTCTTTATAGTAATACCAATTCTAATTGGA
GGGTTTGGTAATTGATTAATTCCTTTAATAATTGGAGCACCAGATATAGCATTCCCTCGA
TTAAATAATCTAAGGTTTTGATTATTACCTCCATCTATAATCTTATTAGTAACTTCTGCA
TTAGTAGAAAAGGGAGCTGGAACAGGATGAACTGTATATCCTCCTTTAGCTGCTAATTTA
GCTCATTCTGGTCCATCAGTAGATCTAGCTATTTTCTCTTTACATTTAGCAGGTGCATCT
TCTATTTTAGGATCATTAAATTTCATTACTACAGTAATTAATATACGATGAAAAGGCATA
ACTTTAGAACGATTACCTTTATTTGTCTGAGCAGTATTTATTACAGTTATTTTACTTTTA
CTTTCTTTACCTGTATTAGCTGCAGCCATTACTATATTATTAACAGACCGAAACTTAAAC
ACCTCTTTTTTTGACCCTATAGGGGGAGGGGATCCTGTTCTTTATCAACATTATGCTTGT
CTCAAAGATTAAGCCATGCATGTCTAAGCACGAACTTTAACACGGTGAAGCTGCGAATGG
CTCATTAGGCCACCCATGATTTCTTAGATCGTACAATCCTACTTGGATAACTGTGGTAAT
TCTAGAGCTAATACATGCAAAAAAGCTCGGACCCTCGCGGGAACGAGCGCGTTTATTAGA
TCAAAACCAATCGGTCCGTCCCGTTGGTGACTCTGGATAACTTCGAGCAGATCGCACGGC
CTCGCGCCGGCGACGGGTCTTTCAAGTGTGTGCCCTATCAACTTTCGATGGTACGCGACC
TGCCTACCATGGTTGTAACGGGTAACGGGGAATCAGGGTTCGATTCCGGAGAGGGAGCAT
GAGAAACGGCTACCACATCCAAGGAAGGCAGCAGGCGCGCAAATTACCCACTCCTAACGC
AGGGAGGTAGTGACGAAAAATAACGATACGGGACTCTAATGAGGCCCCGTAATCGGAATG
AGTACACTTTNNNNNNNNNNNNNNNNNNNNNNNNNNNNNNNNNNNNNNNNNNNNNNNNNN
NNNNNNNNNNNNNNNNNNNNNNNNNNNNNNNNNNNNNNNNNNNNNNNNNNNNNNNNNNNN
NNNNNNNNNNNNNNNNNNNNNNNNNNNNNNNNNNNNNNNNNNNNNNNNNNNNNNNNNNNN
NNNNNNNNNNNNNNNNNNNNNNNNNNNNNNNNNNNNNNNNNNNNNNNNNNNNNNNNNNNN
NNNNNNNNNNNNNNNNNNNNNNNNNNNNNNNNNNNNNNNNNNNNNNNNNNNNNNNNNNNN
NNNNNNNNNNNNNNNNNNNNNNNNNNNNNNNNNNNNNNNNNNNNNNNNNNNNNNNNNNNN
NNNNNNNNNNNNNNNNNNNNNNNNNNNNNNNNNNNNNNNNNNNNNNNNNNNNNNNNNNNN
NNNNNNNNNNNNNNNNNNNNNNNNNNNNNNNNNNNNNNNNNNNNNNNNNNNNNNNNNNNN
NNNNNNNNNNNNNNNNNNNNNNNNNNNNNNNNNNNNNNNNNNNNNNNNNNNNNNNNNNNN
NNNNNNNNNNNNNNNNNNNNNNNNNNNNNNNNNNNNNNNNNNNNNNNNNNNNNNNNNNNN
NNNNNNNNGCCGAAACTTAAAGGAATTGACGGAAGGGCACCACCAGGAGTGGAGCCTGCG
GCTTAATTTGACTCAACACGGGAAAACTCACCCGGCCCGGACACCGCGAGGATTGACAGA
TTGAGAGCTCTTTCTTGATTCGGTGGGTGGTGGTGCATGGTTCTTAGTTGGTGGAGCGAT
TTGTCTGGTTAATTCCGATAACGAACGAGACTCTAGCCTGCTAAATAGTCCGCCGGTCGG
CGCGACTTCTTAGAGGGACAAGCGGCGTATAGTCGCACGAGATTGAGCAATAACAGGTCT
GTGATGCCCTTAGATGTTCGGGGCCGCACGCGCGCTACACTGAAGGAATCAGCGTGTCCT
CGCTCCTGGTCCGCAAGGACCGGGTAACCCGTTGAACCTCCTTCGTGCTAGGGATCGGGG
CTTGTAATTCTTCCCCGTGAACGAGGAATTCCCAGTAAGCGCGAGTCATAAGCTCGCGTT
GATTACGTCCCTGCCCTTTGTACACACCGCCCGTCGCTACTACCGATTGGATGGTTTAGT
GAGGTCCTCGGATTGGACCCGTCGCGCGGGGCGACTCGCGCGGCGGCGTTCCGAGAAGAC
GATCGAAC

>TheCa2
ACACTATACTTTATATTCGGAGCATGAGCAGCAATAGTAGGTACTGCAATAAGGATTATT
ATTCGTATTGAACTAGCTCAACCAGGATCTTTTTTAGCAAATGATCAATTATATAACTGT
ATTATTACCGCTCATGGTTTAATTATAATTTTCTTTATAGTAATACCAATCTTAATTGGA
GGATTTGGTAATTGACTTATTCCTTTAATAATTGGGGCACCTGATATAGCATTCCCCCGA
CTTAATAACTTAAGATTTTGATTACTACCCCCATCTATAATTTTATTAGTAACTTCTGCA
CTAGTAGAAAAAGGGGCTGGAACAGGATGAACTGTATACCCTCCATTAGCAGCTAATTTA
GCTCATTCTGGTCCATCAGTAGATTTAGCTATTTTTTCTTTACATTTAGCTGGTGCATCT
TCTATTTTAGGTTCATTAAATTTTATTACTACTGTAATTAATATACGATGAAAAGGTATA
ACCTTAGAACGATTACCTTTATTTGTTTGAGCAGTATTTATTACAGTTATTTTACTTCTA
TTATCTCTACCCGTATTAGCTGCAGCTATTACTATATTATTAACAGATCGAAACCTAAAT
ACATCTTTTTTTGATCCTATAGGAGGAGGTGACCCTGTTCTTTATCAACATNNNNNNNNN
NNNNNNNNNNNNNNNNNNNNNNNNNNNNNNNNNNNNNNNNNNNNNNNNNNNNNNNNNNNN
NNNNNNNNNNNNNNNNNNNNNNNNNNNNNNNNNNNNNNNNNNNNNNNNNNNNNNNNNNNN
NNNNNNNNNNNNNNNNNNNNNNNNNNNNNNNNNNNNNNNNNNNNNNNNNNNNNNNNNNNN
NNNNNNNNNNNNNNNNNNNNNNNNNNNNNNNNNNNNNNNNNNNNNNNNNNNNNNNNNNNN
NNNNNNNNNNNNNNNNNNNNNNNNNNNNNNNNNNNNNNNNNNNNNNNNNNNNNNNNNNNN
NNNNNNNNNNNNNNNNNNNNNNNNNNNNNNNNNNNNNNNNNNNNNNNNNNNNNNNNNNNN
NNNNNNNNNNNNNNNNNNNNNNNNNNNNNNNNNNNNNNNNNNNNNNNNNNNNNNNNNNNN
NNNNNNNNNNNNNNNNNNNNNNNNNNNNNNNNNNNNNNNNNNNNNNNNNNNNNNNNNNNN
NNNNNNNNNNNNNNNNNNNNNNNNNNNNNNNNNNNNNNNNNNNNNNNNNNNNNNNNNNNN
NNNNNNNNNNNNNNNNNNNNNNNNNNNNNNNNNNNNNNNNNNNNNNNNNNNNNNNNNNNN
NNNNNNNNNNNNNNNNNNNNNNNNNNNNNNNNNNNNNNNNNNNNNNNNNNNNNNNNNNNN
NNNNNNNNNNNNNNNNNNNNNNNNNNNNNNNNNNNNNNNNNNNNNNNNNNNNNNNNNNNN
NNNNNNNNNNNNNNNNNNNNNNNNNNNNNNNNNNNNNNNNNNNNNNNNNNNNNNNNNNNN
NNNNNNNNNNNNNNNNNNNNNNNNNNNNNNNNNNNNNNNNNNNNNNNNNNNNNNNNNNNN
NNNNNNNNNNNNNNNNNNNNNNNNNNNNNNNNNNNNNNNNNNNNNNNNNNNNNNNNNNNN
NNNNNNNNNNNNNNNNNNNNNNNNNNNNNNNNNNNNNNNNNNNNNNNNNNNNNNNNNNNN
NNNNNNNNNNNNNNNNNNNNNNNNNNNNNNNNNNNNNNNNNNNNNNNNNNNNNNNNNNNN
NNNNNNNNNNNNNNNNNNNNNNNNNNNNNNNNNNNNNNNNNNNNNNNNNNNNNNNNNNNN
NNNNNNNNNNNNNNNNNNNNNNNNNNNNNNNNNNNNNNNNNNNNNNNNNNNNNNNNNNNN
NNNNNNNNNNNNNNNNNNNNNNNNNNNNNNNNNNNNNNNNNNNNNNNNNNNNNNNNNNNN
NNNNNNNNNNNNNNNNNNNNNNNNNNNNNNNNNNNNNNNNNNNNNNNNNNNNNNNNNNNN
NNNNNNNNNNNNNNNNNNNNNNNNNNNNNNNNNNNNNNNNNNNNNNNNNNNNNNNNNNNN
NNNNNNNNNNNNNNNNNNNNNNNNNNNNNNNNNNNNNNNNNNNNNNNNNNNNNNNNNNNN
NNNNNNNNNNNNNNNNNNNNNNNNNNNNNNNNNNNNNNNNNNNNNNNNNNNNNNNNNNNN
NNNNNNNNNNNNNNNNNNNNNNNNNNNNNNNNNNNNNNNNNNNNNNNNNNNNNNNNNNNN
NNNNNNNNNNNNNNNNNNNNNNNNNNNNNNNNNNNNNNNNNNNNNNNNNNNNNNNNNNNN
NNNNNNNNNNNNNNNNNNNNNNNNNNNNNNNNNNNNNNNNNNNNNNNNNNNNNNNNNNNN
NNNNNNNNNNNNNNNNNNNNNNNNNNNNNNNNNNNNNNNNNNNNNNNNNNNNNNNNNNNN
NNNNNNNN

>TheCa3
ACATTATACTTTATATTCGGAGCATGAGCGGCAATAGTAGGCACTGCAATAAGAATTATT
ATTCGCATTGAACTAGCTCAACCAGGATCTTTTTTAGCTAATGATCAATTATATAATTGT
ATTATTACTGCTCATGGTTTAATTATAATTTTCTTTATAGTAATACCAATCTTAATTGGG
GGGTTTGGTAATTGACTTATTCCTTTAATAATTGGGGCACCTGATATAGCATTCCCCCGA
CTTAATAACTTAAGATTTTGATTACTACCTCCATCTATAATTTTATTAGTAACTTCTGCA
TTAGTAGAAAAAGGAGCCGGAACAGGATGAACTGTATACCCTCCATTAGCAGCTAATTTA
GCCCATTCTGGTCCATCAGTAGATTTAGCTATTTTCTCTTTACATTTAGCCGGTGCATCT
TCTATTTTAGGTGCATTAAATTTTATTACTACTGTAATTAATATACGGTGAAAAGGTATA
ACCTTAGAACGATTACCTTTATTTGTTTGAGCAGTATTTATTACAGTTATTTTACTTTTA
TTATCTTTACCTGTATTAGCTGCAGCTATTACTATATTATTGACAGATCGAAATCTAAAT
ACATCTTTTTTTGATCCTATAGGAGGGGGTGACCCTGTTCTTTATCAACATNNNNNNNNN
NNNNNNNNNNNNNNNNNNNNNNNNNNNNNNNNNNNNNNNNNNNNNNNNNNNNNNNNNNNN
NNNNNNNNNNNNNNNNNNNNNNNNNNNNNNNNNNNNNNNNNNNNNNNNNNNNNNNNNNNN
NNNNNNNNNNNNNNNNNNNNNNNNNNNNNNNNNNNNNNNNNNNNNNNNNNNNNNNNNNNN
NNNNNNNNNNNNNNNNNNNNNNNNNNNNNNNNNNNNNNNNNNNNNNNNNNNNNNNNNNNN
NNNNNNNNNNNNNNNNNNNNNNNNNNNNNNNNNNNNNNNNNNNNNNNNNNNNNNNNNNNN
NNNNNNNNNNNNNNNNNNNNNNNNNNNNNNNNNNNNNNNNNNNNNNNNNNNNNNNNNNNN
NNNNNNNNNNNNNNNNNNNNNNNNNNNNNNNNNNNNNNNNNNNNNNNNNNNNNNNNNNNN
NNNNNNNNNNNNNNNNNNNNNNNNNNNNNNNNNNNNNNNNNNNNNNNNNNNNNNNNNNNN
NNNNNNNNNNNNNNNNNNNNNNNNNNNNNNNNNNNNNNNNNNNNNNNNNNNNNNNNNNNN
NNNNNNNNNNNNNNNNNNNNNNNNNNNNNNNNNNNNNNNNNNNNNNNNNNNNNNNNNNNN
NNNNNNNNNNNNNNNNNNNNNNNNNNNNNNNNNNNNNNNNNNNNNNNNNNNNNNNNNNNN
NNNNNNNNNNNNNNNNNNNNNNNNNNNNNNNNNNNNNNNNNNNNNNNNNNNNNNNNNNNN
NNNNNNNNNNNNNNNNNNNNNNNNNNNNNNNNNNNNNNNNNNNNNNNNNNNNNNNNNNNN
NNNNNNNNNNNNNNNNNNNNNNNNNNNNNNNNNNNNNNNNNNNNNNNNNNNNNNNNNNNN
NNNNNNNNNNNNNNNNNNNNNNNNNNNNNNNNNNNNNNNNNNNNNNNNNNNNNNNNNNNN
NNNNNNNNNNNNNNNNNNNNNNNNNNNNNNNNNNNNNNNNNNNNNNNNNNNNNNNNNNNN
NNNNNNNNNNNNNNNNNNNNNNNNNNNNNNNNNNNNNNNNNNNNNNNNNNNNNNNNNNNN
NNNNNNNNNNNNNNNNNNNNNNNNNNNNNNNNNNNNNNNNNNNNNNNNNNNNNNNNNNNN
NNNNNNNNNNNNNNNNNNNNNNNNNNNNNNNNNNNNNNNNNNNNNNNNNNNNNNNNNNNN
NNNNNNNNNNNNNNNNNNNNNNNNNNNNNNNNNNNNNNNNNNNNNNNNNNNNNNNNNNNN
NNNNNNNNNNNNNNNNNNNNNNNNNNNNNNNNNNNNNNNNNNNNNNNNNNNNNNNNNNNN
NNNNNNNNNNNNNNNNNNNNNNNNNNNNNNNNNNNNNNNNNNNNNNNNNNNNNNNNNNNN
NNNNNNNNNNNNNNNNNNNNNNNNNNNNNNNNNNNNNNNNNNNNNNNNNNNNNNNNNNNN
NNNNNNNNNNNNNNNNNNNNNNNNNNNNNNNNNNNNNNNNNNNNNNNNNNNNNNNNNNNN
NNNNNNNNNNNNNNNNNNNNNNNNNNNNNNNNNNNNNNNNNNNNNNNNNNNNNNNNNNNN
NNNNNNNNNNNNNNNNNNNNNNNNNNNNNNNNNNNNNNNNNNNNNNNNNNNNNNNNNNNN
NNNNNNNNNNNNNNNNNNNNNNNNNNNNNNNNNNNNNNNNNNNNNNNNNNNNNNNNNNNN
NNNNNNNNNNNNNNNNNNNNNNNNNNNNNNNNNNNNNNNNNNNNNNNNNNNNNNNNNNNN
NNNNNNNN

>PlaSir
NNNNNNNNNNNNNNNNNNNNNNNNNNNNNNNNNNNNNNNNNNNNNNNNNNNNNNNNNNNN
NNNNNNNNNNNNNNNNNNNNNNNNNNNNNNNNNTTGCCAATTGATCATCAATACAATTGT
TTTATTATTGCCCACGGTCTAAAATTAAATTTTTGTATAGTGTTACGCATATTAAAAGGT
GGATTTGGTATATGATTAATCCCTCTAATGATTGGAGCACCCGATATAGCATTTGCCCGA
CTTTATACCCTTACTTTCTGATTGTTACCACCATCTATAATTTTATTGGTGACATCTGCC
TTAGTTGAAAAAGGAGTTGGAACAGGATGAACTGTTTACCCTCCTTTAGCGGCTAATCTA
GCTCATTCCGGCCCATCTGTCGATTTAGCTATTTTTTCCCTTCATTTAGCAGGAGCATCC
TCAATTTTAGGGTCATTGAATTTTATTACTACTGTAATTAATATACGATGAAAAGGTATA
ACTTTAGAACGATTACCTTTATTTGTTTGAGCAGTATTTATTACCGTAATTTTATTATTA
TTATCTCTTCCTGTATTAGCCGCAGCTATTACAATTATAGTAACAGATCGAAACCTAAAT
ACCTCTTTCTTNNNNNNNNNNNNNNNNNNNNNNNNNNNNNNNNNNNNNNNNNNNNNNNNN
NNNNNNNNNNNNNNNNNNNNNNNNNNNNNNNNNNNNNNNNNNNNNNNNNNNNNNNNNNNN
NNNNNNNNNNNNNNNNNNNNNNNNNNNNNNNNNNNNNNNNNNNNNNNNNNNNNNNNNNNN
NNNNNNNNNNNNNNNNNNNNNNNNNNNNNNNNNNNNNNNNNNNNNNNNNNNNNNNNNNNN
NNNNNNNNNNNNNNNNNNNNNNNNNNNNNNNNNNNNNNNNNNNNNNNNNNNNNNNNNNNN
NNNNNNNNNNNNNNNNNNNNNNNNNNNNNNNNNNNNNNNNNNNNNNNNNNNNNNNNNNNN
NNNNNNNNNNNNNNNNNNNNNNNNNNNNNNNNNNNNNNNNNNNNNNNNNNNNNNNNNNNN
NNNNNNNNNNNNNNNNNNNNNNNNNNNNNNNNNNNNNNNNNNNNNNNNNNNNNNNNNNNN
NNNNNNNNNNNNNNNNNNNNNNNNNNNNNNNNNNNNNNNNNNNNNNNNNNNNNNNNNNNN
NNNNNNNNNNNNNNNNNNNNNNNNNNNNNNNNNNNNNNNNNNNNNNNNNNNNNNNNNNNN
NNNNNNNNNNNNNNNNNNNNNNNNNNNNNNNNNNNNNNNNNNNNNNNNNNNNNNNNNNNN
NNNNNNNNNNNNNNNNNNNNNNNNNNNNNNNNNNNNNNNNNNNNNNNNNNNNNNNNNNNN
NNNNNNNNNNNNNNNNNNNNNNNNNNNNNNNNNNNNNNNNNNNNNNNNNNNNNNNNNNNN
NNNNNNNNNNNNNNNNNNNNNNNNNNNNNNNNNNNNNNNNNNNNNNNNNNNNNNNNNNNN
NNNNNNNNNNNNNNNNNNNNNNNNNNNNNNNNNNNNNNNNNNNNNNNNNNNNNNNNNNNN
NNNNNNNNNNNNNNNNNNNNNNNNNNNNNNNNNNNNNNNNNNNNNNNNNNNNNNNNNNNN
NNNNNNNNNNNNNNNNNNNNNNNNNNNNNNNNNNNNNNNNNNNNNNNNNNNNNNNNNNNN
NNNNNNNNNNNNNNNNNNNNNNNNNNNNNNNNNNNNNNNNNNNNNNNNNNNNNNNNNNNN
NNNNNNNNNNNNNNNNNNNNNNNNNNNNNNNNNNNNNNNNNNNNNNNNNNNNNNNNNNNN
NNNNNNNNNNNNNNNNNNNNNNNNNNNNNNNNNNNNNNNNNNNNNNNNNNNNNNNNNNNN
NNNNNNNNNNNNNNNNNNNNNNNNNNNNNNNNNNNNNNNNNNNNNNNNNNNNNNNNNNNN
NNNNNNNNNNNNNNNNNNNNNNNNNNNNNNNNNNNNNNNNNNNNNNNNNNNNNNNNNNNN
NNNNNNNNNNNNNNNNNNNNNNNNNNNNNNNNNNNNNNNNNNNNNNNNNNNNNNNNNNNN
NNNNNNNNNNNNNNNNNNNNNNNNNNNNNNNNNNNNNNNNNNNNNNNNNNNNNNNNNNNN
NNNNNNNNNNNNNNNNNNNNNNNNNNNNNNNNNNNNNNNNNNNNNNNNNNNNNNNNNNNN
NNNNNNNNNNNNNNNNNNNNNNNNNNNNNNNNNNNNNNNNNNNNNNNNNNNNNNNNNNNN
NNNNNNNNNNNNNNNNNNNNNNNNNNNNNNNNNNNNNNNNNNNNNNNNNNNNNNNNNNNN
NNNNNNNNNNNNNNNNNNNNNNNNNNNNNNNNNNNNNNNNNNNNNNNNNNNNNNNNNNNN
NNNNNNNNNNNNNNNNNNNNNNNNNNNNNNNNNNNNNNNNNNNNNNNNNNNNNNNNNNNN
NNNNNNNN

>HelBri
ACATTATACTTCATATTTGGAGCATGAGCTGCTATAGTAGGAACTGCTATAAGCATAATC
ATCCGAATCGAATTAGCTCAACCAGGATCATTCTTATGTAATGATCAACTTTATAACTGT
ATAATTACAGCTCACGGATTAATTATAATCTTCTTCATAGTTATACCAATCCTCATTGGT
GGATTTGGTAATTGATTAATTCCATTAATAATTGGAGCCCCAGATATAGCCTTCCCACGT
CTAAATAACTTAAGATTCTGATTACTTCCCCCATCCTTAATTTTACTAGTTTCATCAGCT
TTAGTAGAAAAAGGAGCTGGAACTGGATGAACTGTCTATCCCCCATTAGCTGCAAATCTA
GCACATTCAGGCCCCTCTGTTGATTTAGCAATTTTTTCTCTCCATCTTGCTGGTGCTTCA
TCTATTCTAGGATCATTAAATTTCATAACCACAGTAATTAATATACGTTGACAAGGAATA
CAAATTGAACGTCTTCCATTATTTGTTTGAGCAGTACTCATTACAGTAGTCTTACTTCTT
CTTTCCCTTCCTGTATTAGCTGCGGGAATTACAATACTTCTAACAGATCGTAATTTAAAC
ACATCCTTTTTCGACCCTATAGGAGGTGGAGATCCAGTCCTCTACCAACACTATGCTTGT
CTCAAAGATTAAGCCATGCATGTCTAAGCACAAACTTTAACACGGTGAAGCTGCGAATGG
CTCATTAGGCCACCCATGATTTCTTAGATCGTACAATCCTACTTGGATAACTGTGGTAAT
TCTAGAGCTAATACATGCAAAAAAGCTCGAACCCTCGCTGGAACGAGCGCGTTTATTAGA
TCAAAACCAATCGACCCGTCCCGTTGGTGACTCTGGATAACTTTGAGCAGATCGCATGGC
CTCGTGCCGGCGACGTATCTTTCAAGTGTGTGCCCTATCAACTTTCGATGGTAAGTGATT
TGCTTACCATGGTCGTAACGGGTAACGGGGAATCAGGGTTCGATTCCGGAGAGGGAGCAT
GAGAAACGGCTACCACATCCAAGGAAGGCAGCAGGCGCGCAAATTACCCATTCCTAACTC
AGGGAGGTAGTGACGAAAAATAACGATACGGGACTCTAATGAGGCCCCGTAATCGGAATG
AGTACACCTTAAATCCTTTAACGAGGATCAATTGGAGGGCAAGTCTGGTGCCAGCAGCCG
CGGTAATTCCAGCTCCAATAGCGTATATTAAAGTTGTTGCAGTTAAAAAGCTCGTAGTTG
GATCTCGGGTGTGGGTCGGCGGTTCGCCTCGCGGCGTTACTGCCGAAACCGACCTACCTG
CCGGTGCGTGCGGTGCTCTTCGCCGAGCGCGCGTGGCCGGCGCGTTTACTTTGAAAAAAT
TAGAGTGCTCAAAGCAGGCGTTTCGCCTGAATAGTAGTGCATGGAATAATAGAATAGGAC
CTCGGTTCTATTTTGTTGGTTTTAGGAGCTCGAGGTAATGATTAAGAGGGACGGACGGGG
GCATTCGTATTACGGTGTTAGAGGTGAAATTCTTAGATCGCCGTAAGACGAACTACTGCG
AAAGCATTTGCCAAGAATGTTTTCATTAATCAAGAACGAAAGTCAGAGGTTCGAAGACGA
TCAGATACCGTCGTAGTTCTGACCATAAACGATGTCGACTGGCGATCCGCGGACGTTGTC
CGAATGACTCCGCGGGCAGCCTACGGGAAACCAAAGTTTTTGGATTCCGGGGGAAGTATG
GTTGCAAAGCCGAAACTTAAAGGAATTGACGGAAGGGCACCACCAGGAGTGGAGCCTGCG
GCTTAATTTGACTCAACACGGGAAAACTCACCCGGCCCGGACACCGCGAGGATTGACAGA
TTGAGAGCTCTTTCTTGATTCGGTGGGTGGTGGTGCATGGTTCTTAGTNNNNNNNNNNNN
NNNNNNNNNNNNNNNNNNNNNNNNNNNNNNNNNNNNNNNNNNNNNNNNNNNNNNNNNNNN
NNNNNNNNNNNNNNNNNNNNNNNNNNNNNNNNNNNNNNNNNNNNNNNNNNNNNNNNNNNN
NNNNNNNNNNNNNNNNNNNNNNNNNNNNNNNNNNNNNNNNNNNNNNNNNNNNNNNNNNNN
NNNNNNNNNNNNNNNNNNNNNNNNNNNNNNNNNNNNNNNNNNNNNNNNNNNNNNNNNNNN
NNNNNNNNNNNNNNNNNNNNNNNNNNNNNNNNNNNNNNNNNNNNNNNNNNNNNNNNNNNN
NNNNNNNNNNNNNNNNNNNNNNNNNNNNNNNNNNNNNNNNNNNNNNNNNNNNNNNNNNNN
NNNNNNNNNNNNNNNNNNNNNNNNNNNNNNNNNNNNNNNNNNNNNNNNNNNNNNNNNNNN
NNNNNNNN

>HelAla
ACATTATACTTCATATTTGGAGCATGAGCCGCTATAGTAGGAACTGCTATAAGCATAATT
ATCCGAATCGAATTAGCTCAACCGGGATCATTCTTATGTAATGATCAACTTTATAACTGT
ATAATTACAGCTCATGGTTTAATTATAATCTTCTTTATAGTAATACCAATTCTCATTGGA
GGATTTGGTAATTGATTAATCCCATTAATAATTGGAGCCCCAGATATAGCTTTCCCACGC
CTAAATAATCTTAGATTCTGATTACTCCCGCCATCCTTAATTTTATTAGTTTCATCAGCT
TTAGTAGAAAAAGGAGCTGGAACTGGATGAACTGTATACCCTCCCTTAGCTGCAAACCTA
GCACATTCAGGCCCATCTGTAGACTTAGCAATTTTTTCTCTTCATCTTGCTGGGGCCTCA
TCTATTCTAGGATCATTAAATTTCATAACCACAGTAATTAATATACGTTGACAAGGAATA
CAAATTGAACGTCTTCCATTATTTGTTTGAGCAGTATTTATTACAGTAGTTTTACTTCTT
CTTTCCCTTCCTGTATTAGCTGCGGGAATTACAATACTTCTAACAGATCGTAATTTAAAC
ACATCTTTCTTTGATCCTGTAGGAGGTGGAGACCCAGTCCTATATCAACATTATGCTTGT
CTCAAAGATTAAGCCATGCATGTCTAAGCACAAACTTTAACACGGTGAAGCTGCGAATGG
CTCATTAGGCCACCCATGATTTCTTAGATCGTACAATCCTACTTGGATAACTGTGGTAAT
TCTAGAGCTAATACATGCAAAAAAGCTCGAACCCTCGCTGGAACGAGCGCGTTTATTAGA
TCAAAACCAATCGACCCGTCCCGTTGGTGACTCTGGATAACTTTGAGCAGATCGCATGGC
CTCGTGCCGGCGACGTATCTTTCAAGTGTGTGCCCTATCAACTTTCGATGGTAAGTGATT
TGCTTACCATGGTCGTAACGGGTAACGGGGAATCAGGGTTCGATTCCGGAGAGGGAGCAT
GAGAAACGGCTACCACATCCAAGGAAGGCAGCAGGCGCGCAAATTACCCATTCCTAACTC
AGGGAGGTAGTGACGAAAAATAACGATACGGGACTCTAATGAGGCCCCGTAATCGGAATG
AGTACACCTTAAATCCTTTAACGAGGATCAATTGGAGGGCAAGTCTGGTGCCAGCAGCCG
CGGTAATTCCAGCTCCAATAGCGTATATTAAAGTTGTTGCAGTTAAAAAGCTCGTAGTTG
GATCTCGGGTGTGGGTCGGCGGTTCGCCTCGCGGCGTTACTGCCGAAACCGACCTACCTG
CCGGTACGTGCGGTGCTCTTCGCCGAGCGCGCGTGGCCGGCGCGTTTACTTTGAAAAAAT
TAGAGTGCTCAAAGCAGGCGTTTCGCCTGAATAGTAGTGCATGGAATAATAGAATAGGAC
CTCGGTTCTATTTTGTTGGTTTTAGGAGCTCGAGGTAATGATTAAGAGGGACGGACGGGG
GCATTCGTATTACGGTGTTAGAGGTGAAATTCTTAGATCGCCGTAAGACGAACTACTGCG
AAAGCATTTGCCAAGAATGTTTTCATTAATCAAGAACGAAAGTCAGAGGTTCGAAGACGA
TCAGATACCGTCGTAGTTCTGACCATAAACGATGTCGACTGGCGATCCGCGGACGTTGTC
CGAATGACTCCGCGGGCAGCCTACGGGAAACCAAAGTTTTTGGATTCCGGGGGAAGTATG
GTTGCAAAGCCGAAACTTAAAGGAATTGACGGAAGGGCACCACCAGGAGTGGAGCCTGCG
GCTTAATTTGACTCAACACGGGAAAACTCACCCGGCCCGGACACCGCGAGGATTGACAGA
TTGAGAGCTCTTTCTTGATTCGGTGGGTGGTGGTGCATGGTTCTTNNNNNNNNNNNNNNN
NNNNNNNNNNNNNNNNNNNNNNNNNNNNNNNNNNNNNNNNNNNNNNNNNNNNNNNNNNNN
NNNNNNNNNNNNNNNNNNNNNNNNNNNNNNNNNNNNNNNNNNNNNNNNNNNNNNNNNNNN
NNNNNNNNNNNNNNNNNNNNNNNNNNNNNNNNNNNNNNNNNNNNNNNNNNNNNNNNNNNN
NNNNNNNNNNNNNNNNNNNNNNNNNNNNNNNNNNNNNNNNNNNNNNNNNNNNNNNNNNNN
NNNNNNNNNNNNNNNNNNNNNNNNNNNNNNNNNNNNNNNNNNNNNNNNNNNNNNNNNNNN
NNNNNNNNNNNNNNNNNNNNNNNNNNNNNNNNNNNNNNNNNNNNNNNNNNNNNNNNNNNN
NNNNNNNNNNNNNNNNNNNNNNNNNNNNNNNNNNNNNNNNNNNNNNNNNNNNNNNNNNNN
NNNNNNNN

>HelS02
ACTCTATACTTCATATTCGGAGCATGAGCTGCAATAGTGGGAACCGCTATAAGCATAATT
ATTCGAATTGAACTTGCTCAACCTGGATCATTCTTATGTAATGATCAACTATATAACTGT
ATAATTACTGCCCACGGACTAATTATAATCTTCTTTATAGTCATACCAATCCTTATTGGA
GGATTTGGAAACTGATTAATTCCACTAATAATTGGAGCACCAGATATGGCATTTCCCCGA
CTAAATAATCTAAGATTTTGACTTCTACCTCCATCATTAATTCTTCTAGTATCATCAGCC
CTAGTAGAAAAGGGGGCTGGGACAGGATGAACAGTTTACCCTCCTCTAGCAGCAAACTTA
GCTCACTCAGGCCCATCTGTAGATCTAGCCATCTTCTCCCTACACCTAGCTGGAGCATCA
TCAATCCTAGGATCTTTAAACTTTATAACAACTGTTATTAATATACGATGACAAGGAATA
CAAATTGAACGGCTACCTCTATTTGTATGGGCAGTATTTATTACAGTAGTTCTTCTACTT
CTTTCTCTACCAGTTCTAGCTGCTGGAATTACTATACTACTAACAGATCGAAATCTAAAT
ACATCCTTCTTTGACCCTATAGGAGGAGGNNNNNNNNNNNNNNNNNNNNNNNNNNNNNNN
NNNNNNNNNNNNNNNNNNNNNNNNNNNNNNNNNNNNNNNNNNNNNNNNNNNNNNNNNNNN
NNNNNNNNNNNNNNNNNNNNNNNNNNNNNNNNNNNNNNNNNNNNNNNNNNNNNNNNNNNN
NNNNNNNNNNNNNNNNNNNNNNNNNNNNNNNNNNNNNNNNNNNNNNNNNNNNNNNNNNNN
NNNNNNNNNNNNNNNNNNNNNNNNNNNNNNNNNNNNNNNNNNNNNNNNNNNNNNNNNNNN
NNNNNNNNNNNNNNNNNNNNNNNNNNNNNNNNNNNNNNNNNNNNNNNNNNNNNNNNNNNN
NNNNNNNNNNNNNNNNNNNNNNNNNNNNNNNNNNNNNNNNNNNNNNNNNNNNNNNNNNNN
NNNNNNNNNNNNNNNNNNNNNNNNNNNNNNNNNNNNNNNNNNNNNNNNNNNNNNNNNNNN
NNNNNNNNNNNNNNNNNNNNNNNNNNNNNNNNNNNNNNNNNNNNNNNNNNNNNNNNNNNN
NNNNNNNNNNNNNNNNNNNNNNNNNNNNNNNNNNNNNNNNNNNNNNNNNNNNNNNNNNNN
NNNNNNNNNNNNNNNNNNNNNNNNNNNNNNNNNNNNNNNNNNNNNNNNNNNNNNNNNNNN
NNNNNNNNNNNNNNNNNNNNNNNNNNNNNNNNNNNNNNNNNNNNNNNNNNNNNNNNNNNN
NNNNNNNNNNNNNNNNNNNNNNNNNNNNNNNNNNNNNNNNNNNNNNNNNNNNNNNNNNNN
NNNNNNNNNNNNNNNNNNNNNNNNNNNNNNNNNNNNNNNNNNNNNNNNNNNNNNNNNNNN
NNNNNNNNNNNNNNNNNNNNNNNNNNNNNNNNNNNNNNNNNNNNNNNNNNNNNNNNNNNN
NNNNNNNNNNNNNNNNNNNNNNNNNNNNNNNNNNNNNNNNNNNNNNNNNNNNNNNNNNNN
NNNNNNNNNNNNNNNNNNNNNNNNNNNNNNNNNNNNNNNNNNNNNNNNNNNNNNNNNNNN
NNNNNNNNNNNNNNNNNNNNNNNNNNNNNNNNNNNNNNNNNNNNNNNNNNNNNNNNNNNN
NNNNNNNNNNNNNNNNNNNNNNNNNNNNNNNNNNNNNNNNNNNNNNNNNNNNNNNNNNNN
NNNNNNNNNNNNNNNNNNNNNNNNNNNNNNNNNNNNNNNNNNNNNNNNNNNNNNNNNNNN
NNNNNNNNNNNNNNNNNNNNNNNNNNNNNNNNNNNNNNNNNNNNNNNNNNNNNNNNNNNN
NNNNNNNNNNNNNNNNNNNNNNNNNNNNNNNNNNNNNNNNNNNNNNNNNNNNNNNNNNNN
NNNNNNNNNNNNNNNNNNNNNNNNNNNNNNNNNNNNNNNNNNNNNNNNNNNNNNNNNNNN
NNNNNNNNNNNNNNNNNNNNNNNNNNNNNNNNNNNNNNNNNNNNNNNNNNNNNNNNNNNN
NNNNNNNNNNNNNNNNNNNNNNNNNNNNNNNNNNNNNNNNNNNNNNNNNNNNNNNNNNNN
NNNNNNNNNNNNNNNNNNNNNNNNNNNNNNNNNNNNNNNNNNNNNNNNNNNNNNNNNNNN
NNNNNNNNNNNNNNNNNNNNNNNNNNNNNNNNNNNNNNNNNNNNNNNNNNNNNNNNNNNN
NNNNNNNNNNNNNNNNNNNNNNNNNNNNNNNNNNNNNNNNNNNNNNNNNNNNNNNNNNNN
NNNNNNNNNNNNNNNNNNNNNNNNNNNNNNNNNNNNNNNNNNNNNNNNNNNNNNNNNNNN
NNNNNNNN

>HelS03
ACATTATACTTCATATTCGGAGCATGAGCTGCTATAGTAGGAACTGCTATAAGCATAATT
ATTCGAATTGAATTAGCTCAACCTGGATCATTTTTATGTAATGATCAACTATACAACTGT
ATAATTACAGCTCATGGACTAATTATAATCTTCTTTATAGTTATACCTATCCTAATTGGA
GGATTCGGAAACTGATTAATCCCACTAATAATCGGAGCACCGGACATAGCCTTCCCACGC
CTAAATAATCTCAGGTTCTGATTACTACCCCCATCCCTAATTCTACTAGTTTCATCAGCT
TTAGTAGAAAAAGGAGCAGGAACTGGATGAACTGTTTACCCTCCATTAGCGACAAACCTC
GCACATTCTGGCCCTTCTGTAGATCTAGCTATTTTTTCGCTTCATCTTGCTGGAGCATCA
TCCATTCTAGGATCCCTAAATTTTATAACTACAGTAATTAATATACGATGACAAGGAATA
CAAATCGTACGTCTTCCACTATTTGTTTGAGCAGTATTTATCACAGTAGTATTACTACTT
CTCTCCCTCCCTGTACTTGCTGCTGGTATTACAATACTTCTAACAGATCGTAATCTAAAT
ACATCAATCTTTGATCCAATAGGTGGAGGAGATCCAGTCTTATATCAACACNNNNNNNNN
NNNNNNNNNNNNNNNNNNNNNNNNNNNNNNNNNNNNNNNNNNNNNNNNNNNNNNNNNNNN
NNNNNNNNNNNNNNNNNNNNNNNNNNNNNNNNNNNNNNNNNNNNNNNNNNNNNNNNNNNN
NNNNNNNNNNNNNNNNNNNNNNNNNNNNNNNNNNNNNNNNNNNNNNNNNNNNNNNNNNNN
NNNNNNNNNNNNNNNNNNNNNNNNNNNNNNNNNNNNNNNNNNNNNNNNNNNNNNNNNNNN
NNNNNNNNNNNNNNNNNNNNNNNNNNNNNNNNNNNNNNNNNNNNNNNNNNNNNNNNNNNN
NNNNNNNNNNNNNNNNNNNNNNNNNNNNNNNNNNNNNNNNNNNNNNNNNNNNNNNNNNNN
NNNNNNNNNNNNNNNNNNNNNNNNNNNNNNNNNNNNNNNNNNNNNNNNNNNNNNNNNNNN
NNNNNNNNNNNNNNNNNNNNNNNNNNNNNNNNNNNNNNNNNNNNNNNNNNNNNNNNNNNN
NNNNNNNNNNNNNNNNNNNNNNNNNNNNNNNNNNNNNNNNNNNNNNNNNNNNNNNNNNNN
NNNNNNNNNNNNNNNNNNNNNNNNNNNNNNNNNNNNNNNNNNNNNNNNNNNNNNNNNNNN
NNNNNNNNNNNNNNNNNNNNNNNNNNNNNNNNNNNNNNNNNNNNNNNNNNNNNNNNNNNN
NNNNNNNNNNNNNNNNNNNNNNNNNNNNNNNNNNNNNNNNNNNNNNNNNNNNNNNNNNNN
NNNNNNNNNNNNNNNNNNNNNNNNNNNNNNNNNNNNNNNNNNNNNNNNNNNNNNNNNNNN
NNNNNNNNNNNNNNNNNNNNNNNNNNNNNNNNNNNNNNNNNNNNNNNNNNNNNNNNNNNN
NNNNNNNNNNNNNNNNNNNNNNNNNNNNNNNNNNNNNNNNNNNNNNNNNNNNNNNNNNNN
NNNNNNNNNNNNNNNNNNNNNNNNNNNNNNNNNNNNNNNNNNNNNNNNNNNNNNNNNNNN
NNNNNNNNNNNNNNNNNNNNNNNNNNNNNNNNNNNNNNNNNNNNNNNNNNNNNNNNNNNN
NNNNNNNNNNNNNNNNNNNNNNNNNNNNNNNNNNNNNNNNNNNNNNNNNNNNNNNNNNNN
NNNNNNNNNNNNNNNNNNNNNNNNNNNNNNNNNNNNNNNNNNNNNNNNNNNNNNNNNNNN
NNNNNNNNNNNNNNNNNNNNNNNNNNNNNNNNNNNNNNNNNNNNNNNNNNNNNNNNNNNN
NNNNNNNNNNNNNNNNNNNNNNNNNNNNNNNNNNNNNNNNNNNNNNNNNNNNNNNNNNNN
NNNNNNNNNNNNNNNNNNNNNNNNNNNNNNNNNNNNNNNNNNNNNNNNNNNNNNNNNNNN
NNNNNNNNNNNNNNNNNNNNNNNNNNNNNNNNNNNNNNNNNNNNNNNNNNNNNNNNNNNN
NNNNNNNNNNNNNNNNNNNNNNNNNNNNNNNNNNNNNNNNNNNNNNNNNNNNNNNNNNNN
NNNNNNNNNNNNNNNNNNNNNNNNNNNNNNNNNNNNNNNNNNNNNNNNNNNNNNNNNNNN
NNNNNNNNNNNNNNNNNNNNNNNNNNNNNNNNNNNNNNNNNNNNNNNNNNNNNNNNNNNN
NNNNNNNNNNNNNNNNNNNNNNNNNNNNNNNNNNNNNNNNNNNNNNNNNNNNNNNNNNNN
NNNNNNNNNNNNNNNNNNNNNNNNNNNNNNNNNNNNNNNNNNNNNNNNNNNNNNNNNNNN
NNNNNNNN

>HelS05
ACATTATACTTCATGTTCGGAGCATGAGCTGCTATAGTAGGAACTGCTATAAGCATAATT
ATTCGAATTGAGTTAGCTCAACCAGGATCATTCTTATGTAATGATCAATTATATAATTGC
ATAATTACTGCCCATGGACTAATTATAATTTTCTTTATAGTAATACCAATTCTCATTGGA
GGATTTGGAAATTGACTTATCCCACTTATAATTGGAGCTCCAGATATAGCTTTTCCACGC
CTAAATAACCTAAGATTCTGACTCCTGCCCCCATCATTAATTCTATTAGTATCATCAGCC
CTTGTAGAAAAAGGAGCAGGAACCGGATGAACTGTCTATCCCCCATTAGCAGCAAACCTG
GCTCACTCTGGGCCTTCGGTAGATCTAGCTATCTTCTCACTCCACCTTGCTGGAGCATCA
TCAATTTTAGGGTCCTTAAACTTCATAACTACAGTCATTAATATACGATGACAAGGGATA
CAAATTGAACGACTACCATTATTTGTTTGAGCAGTATTTATTACAGTCGTATTACTTTTA
CTTTCTCTCCCAGTTCTAGCCGCTGGAATTACAATACTTCTAACAGACCGTAATCTAAAT
ACATCTTTCTTTGACCCAATAGGGGGAGGAGATCCAGTTCTCTATCAACATNNNNNNNNN
NNNNNNNNNNNNNNNNNNNNNNNNNNNNNNNNNNNNNNNNNNNNNNNNNNNNNNNNNNNN
NNNNNNNNNNNNNNNNNNNNNNNNNNNNNNNNNNNNNNNNNNNNNNNNNNNNNNNNNNNN
NNNNNNNNNNNNNNNNNNNNNNNNNNNNNNNNNNNNNNNNNNNNNNNNNNNNNNNNNNNN
NNNNNNNNNNNNNNNNNNNNNNNNNNNNNNNNNNNNNNNNNNNNNNNNNNNNNNNNNNNN
NNNNNNNNNNNNNNNNNNNNNNNNNNNNNNNNNNNNNNNNNNNNNNNNNNNNNNNNNNNN
NNNNNNNNNNNNNNNNNNNNNNNNNNNNNNNNNNNNNNNNNNNNNNNNNNNNNNNNNNNN
NNNNNNNNNNNNNNNNNNNNNNNNNNNNNNNNNNNNNNNNNNNNNNNNNNNNNNNNNNNN
NNNNNNNNNNNNNNNNNNNNNNNNNNNNNNNNNNNNNNNNNNNNNNNNNNNNNNNNNNNN
NNNNNNNNNNNNNNNNNNNNNNNNNNNNNNNNNNNNNNNNNNNNNNNNNNNNNNNNNNNN
NNNNNNNNNNNNNNNNNNNNNNNNNNNNNNNNNNNNNNNNNNNNNNNNNNNNNNNNNNNN
NNNNNNNNNNNNNNNNNNNNNNNNNNNNNNNNNNNNNNNNNNNNNNNNNNNNNNNNNNNN
NNNNNNNNNNNNNNNNNNNNNNNNNNNNNNNNNNNNNNNNNNNNNNNNNNNNNNNNNNNN
NNNNNNNNNNNNNNNNNNNNNNNNNNNNNNNNNNNNNNNNNNNNNNNNNNNNNNNNNNNN
NNNNNNNNNNNNNNNNNNNNNNNNNNNNNNNNNNNNNNNNNNNNNNNNNNNNNNNNNNNN
NNNNNNNNNNNNNNNNNNNNNNNNNNNNNNNNNNNNNNNNNNNNNNNNNNNNNNNNNNNN
NNNNNNNNNNNNNNNNNNNNNNNNNNNNNNNNNNNNNNNNNNNNNNNNNNNNNNNNNNNN
NNNNNNNNNNNNNNNNNNNNNNNNNNNNNNNNNNNNNNNNNNNNNNNNNNNNNNNNNNNN
NNNNNNNNNNNNNNNNNNNNNNNNNNNNNNNNNNNNNNNNNNNNNNNNNNNNNNNNNNNN
NNNNNNNNNNNNNNNNNNNNNNNNNNNNNNNNNNNNNNNNNNNNNNNNNNNNNNNNNNNN
NNNNNNNNNNNNNNNNNNNNNNNNNNNNNNNNNNNNNNNNNNNNNNNNNNNNNNNNNNNN
NNNNNNNNNNNNNNNNNNNNNNNNNNNNNNNNNNNNNNNNNNNNNNNNNNNNNNNNNNNN
NNNNNNNNNNNNNNNNNNNNNNNNNNNNNNNNNNNNNNNNNNNNNNNNNNNNNNNNNNNN
NNNNNNNNNNNNNNNNNNNNNNNNNNNNNNNNNNNNNNNNNNNNNNNNNNNNNNNNNNNN
NNNNNNNNNNNNNNNNNNNNNNNNNNNNNNNNNNNNNNNNNNNNNNNNNNNNNNNNNNNN
NNNNNNNNNNNNNNNNNNNNNNNNNNNNNNNNNNNNNNNNNNNNNNNNNNNNNNNNNNNN
NNNNNNNNNNNNNNNNNNNNNNNNNNNNNNNNNNNNNNNNNNNNNNNNNNNNNNNNNNNN
NNNNNNNNNNNNNNNNNNNNNNNNNNNNNNNNNNNNNNNNNNNNNNNNNNNNNNNNNNNN
NNNNNNNNNNNNNNNNNNNNNNNNNNNNNNNNNNNNNNNNNNNNNNNNNNNNNNNNNNNN
NNNNNNNN

>HelS06
ACATTATACTTCATATTCGGAGCATGAGCTGCTATAGTAGGAACTGCTATAAGAATAATT
ATTCGAATTGAATTAGCTCAACCCGGATCATTTTTATGTAACGATCAACTATATAACTGT
ATAATTACAGCACATGGACTAATTATAATTTTCTTTATAGTTATACCAATCCTCATCGGA
GGATTTGGTAACTGACTCATTCCACTAATAATTGGTGCCCCAGATATAGCCTTTCCACGC
CTTAATAATTTAAGCTTCTGACTTCTACCACCATCATTAATTCTACTAGTGTCTTCAGCC
TTAGTAGAAAAAGGAGCAGGTACAGGATGAACTGTATATCCACCATTAGCTGCAAATCTA
GCACATTCAGGACCATCAGTAGACCTAGCAATCTTCTCTCTACATCTTGCAGGAGCCTCA
TCAATTCTCGGATCATTAAACTTTATGACTACAGTTATTAATATACGATGACAAGGAATA
CAAATTGAACGTCTACCATTATTTGTTTGAGCCGTACTCATTACAGTAGTACTACTTCTA
CTCTCACTGCCAGTCCTTGCTGCTGGAATCACTATACTTTTAACTGACCGTAATTTAAAT
ACATCTTTCTTTGACCCAATAGGANNNNNNNNNNNNNNNNNNNNNNNNNNNNNNNNNNNN
NNNNNNNNNNNNNNNNNNNNNNNNNNNNNNNNNNNNNNNNNNNNNNNNNNNNNNNNNNNN
NNNNNNNNNNNNNNNNNNNNNNNNNNNNNNNNNNNNNNNNNNNNNNNNNNNNNNNNNNNN
NNNNNNNNNNNNNNNNNNNNNNNNNNNNNNNNNNNNNNNNNNNNNNNNNNNNNNNNNNNN
NNNNNNNNNNNNNNNNNNNNNNNNNNNNNNNNNNNNNNNNNNNNNNNNNNNNNNNNNNNN
NNNNNNNNNNNNNNNNNNNNNNNNNNNNNNNNNNNNNNNNNNNNNNNNNNNNNNNNNNNN
NNNNNNNNNNNNNNNNNNNNNNNNNNNNNNNNNNNNNNNNNNNNNNNNNNNNNNNNNNNN
NNNNNNNNNNNNNNNNNNNNNNNNNNNNNNNNNNNNNNNNNNNNNNNNNNNNNNNNNNNN
NNNNNNNNNNNNNNNNNNNNNNNNNNNNNNNNNNNNNNNNNNNNNNNNNNNNNNNNNNNN
NNNNNNNNNNNNNNNNNNNNNNNNNNNNNNNNNNNNNNNNNNNNNNNNNNNNNNNNNNNN
NNNNNNNNNNNNNNNNNNNNNNNNNNNNNNNNNNNNNNNNNNNNNNNNNNNNNNNNNNNN
NNNNNNNNNNNNNNNNNNNNNNNNNNNNNNNNNNNNNNNNNNNNNNNNNNNNNNNNNNNN
NNNNNNNNNNNNNNNNNNNNNNNNNNNNNNNNNNNNNNNNNNNNNNNNNNNNNNNNNNNN
NNNNNNNNNNNNNNNNNNNNNNNNNNNNNNNNNNNNNNNNNNNNNNNNNNNNNNNNNNNN
NNNNNNNNNNNNNNNNNNNNNNNNNNNNNNNNNNNNNNNNNNNNNNNNNNNNNNNNNNNN
NNNNNNNNNNNNNNNNNNNNNNNNNNNNNNNNNNNNNNNNNNNNNNNNNNNNNNNNNNNN
NNNNNNNNNNNNNNNNNNNNNNNNNNNNNNNNNNNNNNNNNNNNNNNNNNNNNNNNNNNN
NNNNNNNNNNNNNNNNNNNNNNNNNNNNNNNNNNNNNNNNNNNNNNNNNNNNNNNNNNNN
NNNNNNNNNNNNNNNNNNNNNNNNNNNNNNNNNNNNNNNNNNNNNNNNNNNNNNNNNNNN
NNNNNNNNNNNNNNNNNNNNNNNNNNNNNNNNNNNNNNNNNNNNNNNNNNNNNNNNNNNN
NNNNNNNNNNNNNNNNNNNNNNNNNNNNNNNNNNNNNNNNNNNNNNNNNNNNNNNNNNNN
NNNNNNNNNNNNNNNNNNNNNNNNNNNNNNNNNNNNNNNNNNNNNNNNNNNNNNNNNNNN
NNNNNNNNNNNNNNNNNNNNNNNNNNNNNNNNNNNNNNNNNNNNNNNNNNNNNNNNNNNN
NNNNNNNNNNNNNNNNNNNNNNNNNNNNNNNNNNNNNNNNNNNNNNNNNNNNNNNNNNNN
NNNNNNNNNNNNNNNNNNNNNNNNNNNNNNNNNNNNNNNNNNNNNNNNNNNNNNNNNNNN
NNNNNNNNNNNNNNNNNNNNNNNNNNNNNNNNNNNNNNNNNNNNNNNNNNNNNNNNNNNN
NNNNNNNNNNNNNNNNNNNNNNNNNNNNNNNNNNNNNNNNNNNNNNNNNNNNNNNNNNNN
NNNNNNNNNNNNNNNNNNNNNNNNNNNNNNNNNNNNNNNNNNNNNNNNNNNNNNNNNNNN
NNNNNNNNNNNNNNNNNNNNNNNNNNNNNNNNNNNNNNNNNNNNNNNNNNNNNNNNNNNN
NNNNNNNN

>HelEch
ACATTATACTTCATATTTGGAGCATGAGCTGCTATAGTAGGAACTGCTATAAGCATAATT
ATCCGAATTGAACTAGCTCAACCTGGATCATTTTTATGTAATGACCAACTATATAACTGT
ATAATTACAGCACATGGACTAATCATAATTTTCTTTATAGTCATACCAATCCTAATTGGA
GGATTTGGGAACTGACTTATCCCACTAATAATTGGTGCTCCAGATATAGCTTTTCCACGA
CTTAATAATCTAAGATTCTGACTTCTACCACCATCATTAATTCTACTAGTTTCTTCAGCC
CTAGTAGAAAAAGGAGCAGGTACAGGATGAACTGTATACCCTCCATTAGCTGCAAATCTA
GCACATTCAGGGCCATCAGTAGATCTAGCTATTTTTTCATTACATCTTGCAGGAGCTTCA
TCAATTCTTGGATCTTTAAACTTTATAACTACAGTTATTAATATACGATGGCAAGGGATA
CAAATTGAACGTTTACCATTATTTGTTTGAGCAGTATTTATTACAGTAGTATTACTTTTA
CTCTCATTACCTGTTTTAGCTGCCGGGATTACTATACTTTTAACTGATCGTAACTTAAAT
ACATCTTTCTTTGACCCTATAGGAGGAGGAGACCCAGTTCTCTATCAACATNNNNNNNNN
NNNNNNNNNNNNNNNNNNNNNNNNNNNNNNNNNNNNNNNNNNNNNNNNNNNNNNNNNNNN
NNNNNNNNNNNNNNNNNNNNNNNNNNNNNNNNNNNNNNNNNNNNNNNNNNNNNNNNNNNN
NNNNNNNNNNNNNNNNNNNNNNNNNNNNNNNNNNNNNNNNNNNNNNNNNNNNNNNNNNNN
NNNNNNNNNNNNNNNNNNNNNNNNNNNNNNNNNNNNNNNNNNNNNNNNNNNNNNNNNNNN
NNNNNNNNNNNNNNNNNNNNNNNNNNNNNNNNNNNNNNNNNNNNNNNNNNNNNNNNNNNN
NNNNNNNNNNNNNNNNNNNNNNNNNNNNNNNNNNNNNNNNNNNNNNNNNNNNNNNNNNNN
NNNNNNNNNNNNNNNNNNNNNNNNNNNNNNNNNNNNNNNNNNNNNNNNNNNNNNNNNNNN
NNNNNNNNNNNNNNNNNNNNNNNNNNNNNNNNNNNNNNNNNNNNNNNNNNNNNNNNNNNN
NNNNNNNNNNNNNNNNNNNNNNNNNNNNNNNNNNNNNNNNNNNNNNNNNNNNNNNNNNNN
NNNNNNNNNNNNNNNNNNNNNNNNNNNNNNNNNNNNNNNNNNNNNNNNNNNNNNNNNNNN
NNNNNNNNNNNNNNNNNNNNNNNNNNNNNNNNNNNNNNNNNNNNNNNNNNNNNNNNNNNN
NNNNNNNNNNNNNNNNNNNNNNNNNNNNNNNNNNNNNNNNNNNNNNNNNNNNNNNNNNNN
NNNNNNNNNNNNNNNNNNNNNNNNNNNNNNNNNNNNNNNNNNNNNNNNNNNNNNNNNNNN
NNNNNNNNNNNNNNNNNNNNNNNNNNNNNNNNNNNNNNNNNNNNNNNNNNNNNNNNNNNN
NNNNNNNNNNNNNNNNNNNNNNNNNNNNNNNNNNNNNNNNNNNNNNNNNNNNNNNNNNNN
NNNNNNNNNNNNNNNNNNNNNNNNNNNNNNNNNNNNNNNNNNNNNNNNNNNNNNNNNNNN
NNNNNNNNNNNNNNNNNNNNNNNNNNNNNNNNNNNNNNNNNNNNNNNNNNNNNNNNNNNN
NNNNNNNNNNNNNNNNNNNNNNNNNNNNNNNNNNNNNNNNNNNNNNNNNNNNNNNNNNNN
NNNNNNNNNNNNNNNNNNNNNNNNNNNNNNNNNNNNNNNNNNNNNNNNNNNNNNNNNNNN
NNNNNNNNNNNNNNNNNNNNNNNNNNNNNNNNNNNNNNNNNNNNNNNNNNNNNNNNNNNN
NNNNNNNNNNNNNNNNNNNNNNNNNNNNNNNNNNNNNNNNNNNNNNNNNNNNNNNNNNNN
NNNNNNNNNNNNNNNNNNNNNNNNNNNNNNNNNNNNNNNNNNNNNNNNNNNNNNNNNNNN
NNNNNNNNNNNNNNNNNNNNNNNNNNNNNNNNNNNNNNNNNNNNNNNNNNNNNNNNNNNN
NNNNNNNNNNNNNNNNNNNNNNNNNNNNNNNNNNNNNNNNNNNNNNNNNNNNNNNNNNNN
NNNNNNNNNNNNNNNNNNNNNNNNNNNNNNNNNNNNNNNNNNNNNNNNNNNNNNNNNNNN
NNNNNNNNNNNNNNNNNNNNNNNNNNNNNNNNNNNNNNNNNNNNNNNNNNNNNNNNNNNN
NNNNNNNNNNNNNNNNNNNNNNNNNNNNNNNNNNNNNNNNNNNNNNNNNNNNNNNNNNNN
NNNNNNNNNNNNNNNNNNNNNNNNNNNNNNNNNNNNNNNNNNNNNNNNNNNNNNNNNNNN
NNNNNNNN

>HelS07
ACATTATACTTCATATTCGGAGCATGAGCTGCCATAGTAGGAACTGCTATAAGCATAATT
ATTCGAATTGAACTAGCTCAACCTGGATCATTTCTATGTAATGATCAACTATATAACTGC
ATAATTACTGCCCACGGACTAATTATAATTTTCTTTATAGTAATACCAATCCTCATTGGA
GGATTTGGAAACTGACTTATTCCCCTTATAATTGGAGCCCCAGATATAGCCTTCCCTCGC
CTAAATAATTTAAGTTTCTGACTCCTTCCACCATCTTTAATTCTATTAGTATCATCAGCC
CTTGTAGAAAAAGGAGCGGGAACAGGATGAACGGTTTACCCCCCATTAGCAGCAAACCTA
GCTCATTCTGGACCTTCAGTAGATCTAGCTATCTTCTCACTTCACCTTGCTGGTGCATCA
TCAATTCTAGGATCGTTAAACTTCATAACTACAGTCATTAACATACGATGACAAGGAATA
CAAATTGAACGTCTACCATTATTCGTTTGAGCGGTATTTATTACAGTAGTTCTACTTCTA
CTCTCACTTCCAGTTCTAGCCGCCGGAATTACAATACTTCTAACAGACCGTAATCTAAAT
ACATCTTTCTTTGACCCTATAGGAGGAGGAGACCCAGTTCTCTATCAACATNNNNNNNNN
NNNNNNNNNNNNNNNNNNNNNNNNNNNNNNNNNNNNNNNNNNNNNNNNNNNNNNNNNNNN
NNNNNNNNNNNNNNNNNNNNNNNNNNNNNNNNNNNNNNNNNNNNNNNNNNNNNNNNNNNN
NNNNNNNNNNNNNNNNNNNNNNNNNNNNNNNNNNNNNNNNNNNNNNNNNNNNNNNNNNNN
NNNNNNNNNNNNNNNNNNNNNNNNNNNNNNNNNNNNNNNNNNNNNNNNNNNNNNNNNNNN
NNNNNNNNNNNNNNNNNNNNNNNNNNNNNNNNNNNNNNNNNNNNNNNNNNNNNNNNNNNN
NNNNNNNNNNNNNNNNNNNNNNNNNNNNNNNNNNNNNNNNNNNNNNNNNNNNNNNNNNNN
NNNNNNNNNNNNNNNNNNNNNNNNNNNNNNNNNNNNNNNNNNNNNNNNNNNNNNNNNNNN
NNNNNNNNNNNNNNNNNNNNNNNNNNNNNNNNNNNNNNNNNNNNNNNNNNNNNNNNNNNN
NNNNNNNNNNNNNNNNNNNNNNNNNNNNNNNNNNNNNNNNNNNNNNNNNNNNNNNNNNNN
NNNNNNNNNNNNNNNNNNNNNNNNNNNNNNNNNNNNNNNNNNNNNNNNNNNNNNNNNNNN
NNNNNNNNNNNNNNNNNNNNNNNNNNNNNNNNNNNNNNNNNNNNNNNNNNNNNNNNNNNN
NNNNNNNNNNNNNNNNNNNNNNNNNNNNNNNNNNNNNNNNNNNNNNNNNNNNNNNNNNNN
NNNNNNNNNNNNNNNNNNNNNNNNNNNNNNNNNNNNNNNNNNNNNNNNNNNNNNNNNNNN
NNNNNNNNNNNNNNNNNNNNNNNNNNNNNNNNNNNNNNNNNNNNNNNNNNNNNNNNNNNN
NNNNNNNNNNNNNNNNNNNNNNNNNNNNNNNNNNNNNNNNNNNNNNNNNNNNNNNNNNNN
NNNNNNNNNNNNNNNNNNNNNNNNNNNNNNNNNNNNNNNNNNNNNNNNNNNNNNNNNNNN
NNNNNNNNNNNNNNNNNNNNNNNNNNNNNNNNNNNNNNNNNNNNNNNNNNNNNNNNNNNN
NNNNNNNNNNNNNNNNNNNNNNNNNNNNNNNNNNNNNNNNNNNNNNNNNNNNNNNNNNNN
NNNNNNNNNNNNNNNNNNNNNNNNNNNNNNNNNNNNNNNNNNNNNNNNNNNNNNNNNNNN
NNNNNNNNNNNNNNNNNNNNNNNNNNNNNNNNNNNNNNNNNNNNNNNNNNNNNNNNNNNN
NNNNNNNNNNNNNNNNNNNNNNNNNNNNNNNNNNNNNNNNNNNNNNNNNNNNNNNNNNNN
NNNNNNNNNNNNNNNNNNNNNNNNNNNNNNNNNNNNNNNNNNNNNNNNNNNNNNNNNNNN
NNNNNNNNNNNNNNNNNNNNNNNNNNNNNNNNNNNNNNNNNNNNNNNNNNNNNNNNNNNN
NNNNNNNNNNNNNNNNNNNNNNNNNNNNNNNNNNNNNNNNNNNNNNNNNNNNNNNNNNNN
NNNNNNNNNNNNNNNNNNNNNNNNNNNNNNNNNNNNNNNNNNNNNNNNNNNNNNNNNNNN
NNNNNNNNNNNNNNNNNNNNNNNNNNNNNNNNNNNNNNNNNNNNNNNNNNNNNNNNNNNN
NNNNNNNNNNNNNNNNNNNNNNNNNNNNNNNNNNNNNNNNNNNNNNNNNNNNNNNNNNNN
NNNNNNNNNNNNNNNNNNNNNNNNNNNNNNNNNNNNNNNNNNNNNNNNNNNNNNNNNNNN
NNNNNNNN

>HelAtl
NNNNNNNNNNNNNNNNNNNNNNNNNNNNNNGCAATAGTAGGAACTGCTATAAGCATAATT
ATTCGAATTGAATTAGCACAACCCGGATCATTCTTATGTAATGATCAACTCTATAACTGC
ATAATTACTGCACATGGCTTAATTATAATTTTCTTTATAGTTATACCAATTTTAATTGGA
GGATTTGGTAATTGATTAATTCCCCTTATAATTGGGGCACCCGACATAGCCTTCCCTCGC
CTAAATAATTTAAGATTTTGATTGTTACCACCATCCCTAATTTTATTAGTAACTTCAGCT
TTAGTAGAAAAGGGTGCAGGAACTGGATGAACTGTGTATCCCCCACTGGCTGCAAATTTA
GCACATTCAGGACCATCTGTAGACTTAGCTATCTTTTCTTTACACCTTGCTGGAGCATCT
TCAATTTTAGGTTCATTAAATTTTATAACTACAGTCATTAATATACGATGACAAGGTATA
CAAATTGAACGACTGCCTCTATTTGTCTGAGCAGTATTTATTACAGTGGTTCTACTTCTT
CTATCCCTCCCAGTATTAGCTGCTGGAATTACAATATTATTAACTGATCGAAATCTAAAT
ACTTCCTTTTTTGATCCTATAGGAGGAGGAGATCCAGTGTTATANNNNNNNNNNNNNNNN
NNNNNNNNNNNNNNNNNNNNNNNNNNNNNNNNNNNNNNNNNNNNNNNNNNNNNNNNNNNN
NNNNNNNNNNNNNNNNNNNNNNNNNNNNNNNNNNNNNNNNNNNNNNNNNNNNNNNNNNNN
NNNNNNNNNNNNNNNNNNNNNNNNNNNNNNNNNNNNNNNNNNNNNNNNNNNNNNNNNNNN
NNNNNNNNNNNNNNNNNNNNNNNNNNNNNNNNNNNNNNNNNNNNNNNNNNNNNNNNNNNN
NNNNNNNNNNNNNNNNNNNNNNNNNNNNNNNNNNNNNNNNNNNNNNNNNNNNNNNNNNNN
NNNNNNNNNNNNNNNNNNNNNNNNNNNNNNNNNNNNNNNNNNNNNNNNNNNNNNNNNNNN
NNNNNNNNNNNNNNNNNNNNNNNNNNNNNNNNNNNNNNNNNNNNNNNNNNNNNNNNNNNN
NNNNNNNNNNNNNNNNNNNNNNNNNNNNNNNNNNNNNNNNNNNNNNNNNNNNNNNNNNNN
NNNNNNNNNNNNNNNNNNNNNNNNNNNNNNNNNNNNNNNNNNNNNNNNNNNNNNNNNNNN
NNNNNNNNNNNNNNNNNNNNNNNNNNNNNNNNNNNNNNNNNNNNNNNNNNNNNNNNNNNN
NNNNNNNNNNNNNNNNNNNNNNNNNNNNNNNNNNNNNNNNNNNNNNNNNNNNNNNNNNNN
NNNNNNNNNNNNNNNNNNNNNNNNNNNNNNNNNNNNNNNNNNNNNNNNNNNNNNNNNNNN
NNNNNNNNNNNNNNNNNNNNNNNNNNNNNNNNNNNNNNNNNNNNNNNNNNNNNNNNNNNN
NNNNNNNNNNNNNNNNNNNNNNNNNNNNNNNNNNNNNNNNNNNNNNNNNNNNNNNNNNNN
NNNNNNNNNNNNNNNNNNNNNNNNNNNNNNNNNNNNNNNNNNNNNNNNNNNNNNNNNNNN
NNNNNNNNNNNNNNNNNNNNNNNNNNNNNNNNNNNNNNNNNNNNNNNNNNNNNNNNNNNN
NNNNNNNNNNNNNNNNNNNNNNNNNNNNNNNNNNNNNNNNNNNNNNNNNNNNNNNNNNNN
NNNNNNNNNNNNNNNNNNNNNNNNNNNNNNNNNNNNNNNNNNNNNNNNNNNNNNNNNNNN
NNNNNNNNNNNNNNNNNNNNNNNNNNNNNNNNNNNNNNNNNNNNNNNNNNNNNNNNNNNN
NNNNNNNNNNNNNNNNNNNNNNNNNNNNNNNNNNNNNNNNNNNNNNNNNNNNNNNNNNNN
NNNNNNNNNNNNNNNNNNNNNNNNNNNNNNNNNNNNNNNNNNNNNNNNNNNNNNNNNNNN
NNNNNNNNNNNNNNNNNNNNNNNNNNNNNNNNNNNNNNNNNNNNNNNNNNNNNNNNNNNN
NNNNNNNNNNNNNNNNNNNNNNNNNNNNNNNNNNNNNNNNNNNNNNNNNNNNNNNNNNNN
NNNNNNNNNNNNNNNNNNNNNNNNNNNNNNNNNNNNNNNNNNNNNNNNNNNNNNNNNNNN
NNNNNNNNNNNNNNNNNNNNNNNNNNNNNNNNNNNNNNNNNNNNNNNNNNNNNNNNNNNN
NNNNNNNNNNNNNNNNNNNNNNNNNNNNNNNNNNNNNNNNNNNNNNNNNNNNNNNNNNNN
NNNNNNNNNNNNNNNNNNNNNNNNNNNNNNNNNNNNNNNNNNNNNNNNNNNNNNNNNNNN
NNNNNNNNNNNNNNNNNNNNNNNNNNNNNNNNNNNNNNNNNNNNNNNNNNNNNNNNNNNN
NNNNNNNN

>HelBow
NNNNNNNNNNNNNNNNNNNNNNNNNNNNNNNNNNAAGTAGGAACTGCTATAAGCATAATT
ATCCGAATTGAATTAGCACAACCTGGATCATTCTTATGTAATGATCAACTCTATAATTGT
ATAATTACTGCACATGGATTAATTATAATTTTCTTTATAGTAATACCAATCTTAATTGGA
GGATTTGGAAACTGACTAATTCCACTTATAATCGGAGCACCTGATATAGCATTTCCACGT
CTTAACAACTTAAGATTCTGACTACTTCCACCATCATTAATTTTATTAGTTACATCAGCT
CTAGTAGAAAAAGGTGCAGGAACTGGATGAACAGTATATCCACCACTAGCAGCAAACTTA
GCTCACTCAGGACCATCAGTAGACTTAGCAATCTTTTCCTTACATCTTGCTGGTGCATCA
TCAATCTTAGGATCCTTAAACTTTATAACTACTATTATTAATATACGATGACAAGGTATA
CAAATTGAACGCCTATCACTATTTGTATGAGCAGTATTTATTACAGTAGTTCTTCTTCTA
CTATCTCTACCAGTATTAGCTGCTGGAATTACTATATTACTAACAGATCGTAATTTAAAT
ACATCTTTCTTTGATCCTATAGGAGGAGGAGATCCAGTCCTATATCANNNNNNNNNNNNN
NNNNNNNNNNNNNNNNNNNNNNNNNNNNNNNNNNNNNNNNNNNNNNNNNNNNNNNNNNNN
NNNNNNNNNNNNNNNNNNNNNNNNNNNNNNNNNNNNNNNNNNNNNNNNNNNNNNNNNNNN
NNNNNNNNNNNNNNNNNNNNNNNNNNNNNNNNNNNNNNNNNNNNNNNNNNNNNNNNNNNN
NNNNNNNNNNNNNNNNNNNNNNNNNNNNNNNNNNNNNNNNNNNNNNNNNNNNNNNNNNNN
NNNNNNNNNNNNNNNNNNNNNNNNNNNNNNNNNNNNNNNNNNNNNNNNNNNNNNNNNNNN
NNNNNNNNNNNNNNNNNNNNNNNNNNNNNNNNNNNNNNNNNNNNNNNNNNNNNNNNNNNN
NNNNNNNNNNNNNNNNNNNNNNNNNNNNNNNNNNNNNNNNNNNNNNNNNNNNNNNNNNNN
NNNNNNNNNNNNNNNNNNNNNNNNNNNNNNNNNNNNNNNNNNNNNNNNNNNNNNNNNNNN
NNNNNNNNNNNNNNNNNNNNNNNNNNNNNNNNNNNNNNNNNNNNNNNNNNNNNNNNNNNN
NNNNNNNNNNNNNNNNNNNNNNNNNNNNNNNNNNNNNNNNNNNNNNNNNNNNNNNNNNNN
NNNNNNNNNNNNNNNNNNNNNNNNNNNNNNNNNNNNNNNNNNNNNNNNNNNNNNNNNNNN
NNNNNNNNNNNNNNNNNNNNNNNNNNNNNNNNNNNNNNNNNNNNNNNNNNNNNNNNNNNN
NNNNNNNNNNNNNNNNNNNNNNNNNNNNNNNNNNNNNNNNNNNNNNNNNNNNNNNNNNNN
NNNNNNNNNNNNNNNNNNNNNNNNNNNNNNNNNNNNNNNNNNNNNNNNNNNNNNNNNNNN
NNNNNNNNNNNNNNNNNNNNNNNNNNNNNNNNNNNNNNNNNNNNNNNNNNNNNNNNNNNN
NNNNNNNNNNNNNNNNNNNNNNNNNNNNNNNNNNNNNNNNNNNNNNNNNNNNNNNNNNNN
NNNNNNNNNNNNNNNNNNNNNNNNNNNNNNNNNNNNNNNNNNNNNNNNNNNNNNNNNNNN
NNNNNNNNNNNNNNNNNNNNNNNNNNNNNNNNNNNNNNNNNNNNNNNNNNNNNNNNNNNN
NNNNNNNNNNNNNNNNNNNNNNNNNNNNNNNNNNNNNNNNNNNNNNNNNNNNNNNNNNNN
NNNNNNNNNNNNNNNNNNNNNNNNNNNNNNNNNNNNNNNNNNNNNNNNNNNNNNNNNNNN
NNNNNNNNNNNNNNNNNNNNNNNNNNNNNNNNNNNNNNNNNNNNNNNNNNNNNNNNNNNN
NNNNNNNNNNNNNNNNNNNNNNNNNNNNNNNNNNNNNNNNNNNNNNNNNNNNNNNNNNNN
NNNNNNNNNNNNNNNNNNNNNNNNNNNNNNNNNNNNNNNNNNNNNNNNNNNNNNNNNNNN
NNNNNNNNNNNNNNNNNNNNNNNNNNNNNNNNNNNNNNNNNNNNNNNNNNNNNNNNNNNN
NNNNNNNNNNNNNNNNNNNNNNNNNNNNNNNNNNNNNNNNNNNNNNNNNNNNNNNNNNNN
NNNNNNNNNNNNNNNNNNNNNNNNNNNNNNNNNNNNNNNNNNNNNNNNNNNNNNNNNNNN
NNNNNNNNNNNNNNNNNNNNNNNNNNNNNNNNNNNNNNNNNNNNNNNNNNNNNNNNNNNN
NNNNNNNNNNNNNNNNNNNNNNNNNNNNNNNNNNNNNNNNNNNNNNNNNNNNNNNNNNNN
NNNNNNNN

>HelCal
NNNNNNNNTTTTATATTCGGAGCGTGAGCAGCTATAGTAGGAACAGCTATAAGCATAATT
ATCCGAATTGAATTAGCACAACCTGGATCATTCTTATGTAATGATCAACTCTATAACTGC
ATAATTACTGCACATGGACTGATTATAATCTTCTTTATAGTAATACCAATTTTAATTGGA
GGGTTCGGAAACTGACTTATTCCTCTTATAATTGGAGCACCTGATATAGCATTTCCACGA
CTCAATAACCTGAGATTTTGATTACTCCCTCCATCTTTAATTCTATTGGTAACATCAGCC
CTAGTAGAAAAAGGAGCGGGAACTGGATGAACAGTATATCCTCCACTAGCCGCAAATTTA
GCACATTCAGGCCCATCAGTAGACTTAGCTATCTTTTCTCTACATCTTGCTGGAGCATCC
TCAATCCTAGGATCATTAAACTTTATAACTACTGTTATCAATATACGATGACAAGGAATA
CAAATTGAGCGTATGCCACTATTTGTTTGAGCAGTATTTATTACCGTCGTGCTTCTTTTA
CTCTCCCTACCAGTATTAGCTGCAGGGATTACTATACTACTAACAGACCGCAATTTAAAT
ACATCCTTCTTTGACCCGATAGGAGGAGGAGATCCTGTCCTANATCAACACNNNNNNNNN
NNNNNNNNNNNNNNNNNNNNNNNNNNNNNNNNNNNNNNNNNNNNNNNNNNNNNNNNNNNN
NNNNNNNNNNNNNNNNNNNNNNNNNNNNNNNNNNNNNNNNNNNNNNNNNNNNNNNNNNNN
NNNNNNNNNNNNNNNNNNNNNNNNNNNNNNNNNNNNNNNNNNNNNNNNNNNNNNNNNNNN
NNNNNNNNNNNNNNNNNNNNNNNNNNNNNNNNNNNNNNNNNNNNNNNNNNNNNNNNNNNN
NNNNNNNNNNNNNNNNNNNNNNNNNNNNNNNNNNNNNNNNNNNNNNNNNNNNNNNNNNNN
NNNNNNNNNNNNNNNNNNNNNNNNNNNNNNNNNNNNNNNNNNNNNNNNNNNNNNNNNNNN
NNNNNNNNNNNNNNNNNNNNNNNNNNNNNNNNNNNNNNNNNNNNNNNNNNNNNNNNNNNN
NNNNNNNNNNNNNNNNNNNNNNNNNNNNNNNNNNNNNNNNNNNNNNNNNNNNNNNNNNNN
NNNNNNNNNNNNNNNNNNNNNNNNNNNNNNNNNNNNNNNNNNNNNNNNNNNNNNNNNNNN
NNNNNNNNNNNNNNNNNNNNNNNNNNNNNNNNNNNNNNNNNNNNNNNNNNNNNNNNNNNN
NNNNNNNNNNNNNNNNNNNNNNNNNNNNNNNNNNNNNNNNNNNNNNNNNNNNNNNNNNNN
NNNNNNNNNNNNNNNNNNNNNNNNNNNNNNNNNNNNNNNNNNNNNNNNNNNNNNNNNNNN
NNNNNNNNNNNNNNNNNNNNNNNNNNNNNNNNNNNNNNNNNNNNNNNNNNNNNNNNNNNN
NNNNNNNNNNNNNNNNNNNNNNNNNNNNNNNNNNNNNNNNNNNNNNNNNNNNNNNNNNNN
NNNNNNNNNNNNNNNNNNNNNNNNNNNNNNNNNNNNNNNNNNNNNNNNNNNNNNNNNNNN
NNNNNNNNNNNNNNNNNNNNNNNNNNNNNNNNNNNNNNNNNNNNNNNNNNNNNNNNNNNN
NNNNNNNNNNNNNNNNNNNNNNNNNNNNNNNNNNNNNNNNNNNNNNNNNNNNNNNNNNNN
NNNNNNNNNNNNNNNNNNNNNNNNNNNNNNNNNNNNNNNNNNNNNNNNNNNNNNNNNNNN
NNNNNNNNNNNNNNNNNNNNNNNNNNNNNNNNNNNNNNNNNNNNNNNNNNNNNNNNNNNN
NNNNNNNNNNNNNNNNNNNNNNNNNNNNNNNNNNNNNNNNNNNNNNNNNNNNNNNNNNNN
NNNNNNNNNNNNNNNNNNNNNNNNNNNNNNNNNNNNNNNNNNNNNNNNNNNNNNNNNNNN
NNNNNNNNNNNNNNNNNNNNNNNNNNNNNNNNNNNNNNNNNNNNNNNNNNNNNNNNNNNN
NNNNNNNNNNNNNNNNNNNNNNNNNNNNNNNNNNNNNNNNNNNNNNNNNNNNNNNNNNNN
NNNNNNNNNNNNNNNNNNNNNNNNNNNNNNNNNNNNNNNNNNNNNNNNNNNNNNNNNNNN
NNNNNNNNNNNNNNNNNNNNNNNNNNNNNNNNNNNNNNNNNNNNNNNNNNNNNNNNNNNN
NNNNNNNNNNNNNNNNNNNNNNNNNNNNNNNNNNNNNNNNNNNNNNNNNNNNNNNNNNNN
NNNNNNNNNNNNNNNNNNNNNNNNNNNNNNNNNNNNNNNNNNNNNNNNNNNNNNNNNNNN
NNNNNNNNNNNNNNNNNNNNNNNNNNNNNNNNNNNNNNNNNNNNNNNNNNNNNNNNNNNN
NNNNNNNN

>HelSer
NNNNNNNNNNNNNNNNNNNNNNNNNNNNNNNNNNNNNNNNNNNNNNNNNNNNNNNNAATT
ATCCGAATTGAATTAGCACAACCTGGATCATTCTTATGTAATGATCAACTATATAATTGC
ATAATTACTGCACATGGACTAATTATAATCTTCTTTATAGTAATACCAATTCTAATTGGA
GGGTTCGGAAACTGACTTATTCCTCTTATAATTGGAGCACCTGATATAGCATTTCCACGA
CTTAATAACCTAAGATTTTGATTACTGCCACCATCCTTAATTCTATTAGTAACATCAGCC
CTAGTAGAAAAAGGAGCAGGAACTGGATGAACAGTATATCCCCCACTAGCCGCAAACTTA
GCACATTCAGGACCATCAGTAGATTTAGCTATCTTTTCTCTGCATCTTGCTGGAGCATCC
TCAATCCTAGGATCCTTAAACTTTATAACTACTGTTATCAATATACGATGACAAGGAATA
CAGATTGAACGTATACCTCTATTTGTTTGAGCAGTATTTATTACTGTTGTACTTCTTTTA
CTCTCCCTANNNNNNNNNNNNNNNNNNNNNNNNNNNNNNNNNNNNNNNNNNNNNNNNNNN
NNNNNNNNNNNNNNNNNNNNNNNNNNNNNNNNNNNNNNNNNNNNNNNNNNNNNNNNNNNN
NNNNNNNNNNNNNNNNNNNNNNNNNNNNNNNNNNNNNNNNNNNNNNNNNNNNNNNNNNNN
NNNNNNNNNNNNNNNNNNNNNNNNNNNNNNNNNNNNNNNNNNNNNNNNNNNNNNNNNNNN
NNNNNNNNNNNNNNNNNNNNNNNNNNNNNNNNNNNNNNNNNNNNNNNNNNNNNNNNNNNN
NNNNNNNNNNNNNNNNNNNNNNNNNNNNNNNNNNNNNNNNNNNNNNNNNNNNNNNNNNNN
NNNNNNNNNNNNNNNNNNNNNNNNNNNNNNNNNNNNNNNNNNNNNNNNNNNNNNNNNNNN
NNNNNNNNNNNNNNNNNNNNNNNNNNNNNNNNNNNNNNNNNNNNNNNNNNNNNNNNNNNN
NNNNNNNNNNNNNNNNNNNNNNNNNNNNNNNNNNNNNNNNNNNNNNNNNNNNNNNNNNNN
NNNNNNNNNNNNNNNNNNNNNNNNNNNNNNNNNNNNNNNNNNNNNNNNNNNNNNNNNNNN
NNNNNNNNNNNNNNNNNNNNNNNNNNNNNNNNNNNNNNNNNNNNNNNNNNNNNNNNNNNN
NNNNNNNNNNNNNNNNNNNNNNNNNNNNNNNNNNNNNNNNNNNNNNNNNNNNNNNNNNNN
NNNNNNNNNNNNNNNNNNNNNNNNNNNNNNNNNNNNNNNNNNNNNNNNNNNNNNNNNNNN
NNNNNNNNNNNNNNNNNNNNNNNNNNNNNNNNNNNNNNNNNNNNNNNNNNNNNNNNNNNN
NNNNNNNNNNNNNNNNNNNNNNNNNNNNNNNNNNNNNNNNNNNNNNNNNNNNNNNNNNNN
NNNNNNNNNNNNNNNNNNNNNNNNNNNNNNNNNNNNNNNNNNNNNNNNNNNNNNNNNNNN
NNNNNNNNNNNNNNNNNNNNNNNNNNNNNNNNNNNNNNNNNNNNNNNNNNNNNNNNNNNN
NNNNNNNNNNNNNNNNNNNNNNNNNNNNNNNNNNNNNNNNNNNNNNNNNNNNNNNNNNNN
NNNNNNNNNNNNNNNNNNNNNNNNNNNNNNNNNNNNNNNNNNNNNNNNNNNNNNNNNNNN
NNNNNNNNNNNNNNNNNNNNNNNNNNNNNNNNNNNNNNNNNNNNNNNNNNNNNNNNNNNN
NNNNNNNNNNNNNNNNNNNNNNNNNNNNNNNNNNNNNNNNNNNNNNNNNNNNNNNNNNNN
NNNNNNNNNNNNNNNNNNNNNNNNNNNNNNNNNNNNNNNNNNNNNNNNNNNNNNNNNNNN
NNNNNNNNNNNNNNNNNNNNNNNNNNNNNNNNNNNNNNNNNNNNNNNNNNNNNNNNNNNN
NNNNNNNNNNNNNNNNNNNNNNNNNNNNNNNNNNNNNNNNNNNNNNNNNNNNNNNNNNNN
NNNNNNNNNNNNNNNNNNNNNNNNNNNNNNNNNNNNNNNNNNNNNNNNNNNNNNNNNNNN
NNNNNNNNNNNNNNNNNNNNNNNNNNNNNNNNNNNNNNNNNNNNNNNNNNNNNNNNNNNN
NNNNNNNNNNNNNNNNNNNNNNNNNNNNNNNNNNNNNNNNNNNNNNNNNNNNNNNNNNNN
NNNNNNNNNNNNNNNNNNNNNNNNNNNNNNNNNNNNNNNNNNNNNNNNNNNNNNNNNNNN
NNNNNNNNNNNNNNNNNNNNNNNNNNNNNNNNNNNNNNNNNNNNNNNNNNNNNNNNNNNN
NNNNNNNNNNNNNNNNNNNNNNNNNNNNNNNNNNNNNNNNNNNNNNNNNNNNNNNNNNNN
NNNNNNNN

>HelMod
ACATTATACTTTATATTCGGAGCATGAGCTGCTATAGTAGGAACTGCTATAAGAATAATT
ATCCGAATTGAATTAGCTCAACCTGGATCATTCCTGTGCAATGATCAATTATATAACTGC
ATAATTACAGCCCATGGACTAATTATGATTTTCTTTATAGTAATACCCATCTTAATTGGA
GGATTTGGAAATTGATTAATTCCTCTAATAATTGGGGCACCTGATATAGCATTTCCACGA
TTAAATAACCTAAGATTTTGATTACTTCCCCCATCTCTAATTCTCCTAGTCTCATCGGCC
TTAGTTGAAAAAGGAGCGGGTACAGGATGAACTGTATATCCCCCATTAGCAGCTAATCTT
GCTCACGCAGGCCCATCAGTAGATCTAGCTATTTTTTCCTTACATCTTGCTGGTGTATCA
TCAATTTTAGGGTCTTTAAACTTTATAACAACTGTAATCAATATACGATGACAAGGCATA
CAAATTGAGCGACTTCCTCTATTTGTATGAGCAGTACTTATTACGGTAGTACTTCTTCTA
TTATCTTTACCAGTATTAGCTGCTGGAATTACTATACTATTAACAGATCGTAATCTAAAT
ACATCATTTTTTGACCCAATAGGAGGAGGTGATCCTGTATTATACCAACATNNNNNNNNN
NNNNNNNNNNNNNNNNNNNNNNNNNNNNNNNNNNNNNNNNNNNNNNNNNNNNNNNNNNNN
NNNNNNNNNNNNNNNNNNNNNNNNNNNNNNNNNNNNNNNNNNNNNNNNNNNNNNNNNNNN
NNNNNNNNNNNNNNNNNNNNNNNNNNNNNNNNNNNNNNNNNNNNNNNNNNNNNNNNNNNN
NNNNNNNNNNNNNNNNNNNNNNNNNNNNNNNNNNNNNNNNNNNNNNNNNNNNNNNNNNNN
NNNNNNNNNNNNNNNNNNNNNNNNNNNNNNNNNNNNNNNNNNNNNNNNNNNNNNNNNNNN
NNNNNNNNNNNNNNNNNNNNNNNNNNNNNNNNNNNNNNNNNNNNNNNNNNNNNNNNNNNN
NNNNNNNNNNNNNNNNNNNNNNNNNNNNNNNNNNNNNNNNNNNNNNNNNNNNNNNNNNNN
NNNNNNNNNNNNNNNNNNNNNNNNNNNNNNNNNNNNNNNNNNNNNNNNNNNNNNNNNNNN
NNNNNNNNNNNNNNNNNNNNNNNNNNNNNNNNNNNNNNNNNNNNNNNNNNNNNNNNNNNN
NNNNNNNNNNNNNNNNNNNNNNNNNNNNNNNNNNNNNNNNNNNNNNNNNNNNNNNNNNNN
NNNNNNNNNNNNNNNNNNNNNNNNNNNNNNNNNNNNNNNNNNNNNNNNNNNNNNNNNNNN
NNNNNNNNNNNNNNNNNNNNNNNNNNNNNNNNNNNNNNNNNNNNNNNNNNNNNNNNNNNN
NNNNNNNNNNNNNNNNNNNNNNNNNNNNNNNNNNNNNNNNNNNNNNNNNNNNNNNNNNNN
NNNNNNNNNNNNNNNNNNNNNNNNNNNNNNNNNNNNNNNNNNNNNNNNNNNNNNNNNNNN
NNNNNNNNNNNNNNNNNNNNNNNNNNNNNNNNNNNNNNNNNNNNNNNNNNNNNNNNNNNN
NNNNNNNNNNNNNNNNNNNNNNNNNNNNNNNNNNNNNNNNNNNNNNNNNNNNNNNNNNNN
NNNNNNNNNNNNNNNNNNNNNNNNNNNNNNNNNNNNNNNNNNNNNNNNNNNNNNNNNNNN
NNNNNNNNNNNNNNNNNNNNNNNNNNNNNNNNNNNNNNNNNNNNNNNNNNNNNNNNNNNN
NNNNNNNNNNNNNNNNNNNNNNNNNNNNNNNNNNNNNNNNNNNNNNNNNNNNNNNNNNNN
NNNNNNNNNNNNNNNNNNNNNNNNNNNNNNNNNNNNNNNNNNNNNNNNNNNNNNNNNNNN
NNNNNNNNNNNNNNNNNNNNNNNNNNNNNNNNNNNNNNNNNNNNNNNNNNNNNNNNNNNN
NNNNNNNNNNNNNNNNNNNNNNNNNNNNNNNNNNNNNNNNNNNNNNNNNNNNNNNNNNNN
NNNNNNNNNNNNNNNNNNNNNNNNNNNNNNNNNNNNNNNNNNNNNNNNNNNNNNNNNNNN
NNNNNNNNNNNNNNNNNNNNNNNNNNNNNNNNNNNNNNNNNNNNNNNNNNNNNNNNNNNN
NNNNNNNNNNNNNNNNNNNNNNNNNNNNNNNNNNNNNNNNNNNNNNNNNNNNNNNNNNNN
NNNNNNNNNNNNNNNNNNNNNNNNNNNNNNNNNNNNNNNNNNNNNNNNNNNNNNNNNNNN
NNNNNNNNNNNNNNNNNNNNNNNNNNNNNNNNNNNNNNNNNNNNNNNNNNNNNNNNNNNN
NNNNNNNNNNNNNNNNNNNNNNNNNNNNNNNNNNNNNNNNNNNNNNNNNNNNNNNNNNNN
NNNNNNNN

>HelMon
NNNNNNNNNNNNNNNNNNNNNNNNNNNNNNNNNNNNNNNNNNNNNNNNNNNNNNNNAATC
ATCCGAATTGAATTAGCTCAACCTGGATCATTCTTATGTAATGATCAACTATATAACTGC
ATAATTACAGCCCATGGACTAATTATAATCTTCTTTATAGTAATACCCATTCTAATTGGA
GGATTTGGAAATTGATTAATTCCCCTAATAATTGGAGCACCTGATATAGCATTCCCACGA
CTAAATAACTTAAGATTTTGATTACTTCCCCCATCCTTAATTCTACTAGTCTCATCAGCC
TTAGTAGAAAAAGGAGCAGGAACTGGATGAACTGTATATCCCCCATTAGCAGCAAATCTA
GCACATTCAGGACCATCAGTAGATTTAGCTATTTTTTCTCTACATCTTGCTGGTGCATCA
TCAATTCTAGGATCTTTAAACTTTATAACAACTGTAATCAATATACGATGACAAGGAATA
CAAATTGAACGTCTTCCTCTATTTGTATGAGCAGTATTTATTACGGTAGTAGGTGTAGTA
TTATCCATTNNNNNNNNNNNNNNNNNNNNNNNNNNNNNNNNNNNNNNNNNNNNNNNNNNN
NNNNNNNNNNNNNNNNNNNNNNNNNNNNNNNNNNNNNNNNNNNNNNNNNNNNNNNNNNNN
NNNNNNNNNNNNNNNNNNNNNNNNNNNNNNNNNNNNNNNNNNNNNNNNNNNNNNNNNNNN
NNNNNNNNNNNNNNNNNNNNNNNNNNNNNNNNNNNNNNNNNNNNNNNNNNNNNNNNNNNN
NNNNNNNNNNNNNNNNNNNNNNNNNNNNNNNNNNNNNNNNNNNNNNNNNNNNNNNNNNNN
NNNNNNNNNNNNNNNNNNNNNNNNNNNNNNNNNNNNNNNNNNNNNNNNNNNNNNNNNNNN
NNNNNNNNNNNNNNNNNNNNNNNNNNNNNNNNNNNNNNNNNNNNNNNNNNNNNNNNNNNN
NNNNNNNNNNNNNNNNNNNNNNNNNNNNNNNNNNNNNNNNNNNNNNNNNNNNNNNNNNNN
NNNNNNNNNNNNNNNNNNNNNNNNNNNNNNNNNNNNNNNNNNNNNNNNNNNNNNNNNNNN
NNNNNNNNNNNNNNNNNNNNNNNNNNNNNNNNNNNNNNNNNNNNNNNNNNNNNNNNNNNN
NNNNNNNNNNNNNNNNNNNNNNNNNNNNNNNNNNNNNNNNNNNNNNNNNNNNNNNNNNNN
NNNNNNNNNNNNNNNNNNNNNNNNNNNNNNNNNNNNNNNNNNNNNNNNNNNNNNNNNNNN
NNNNNNNNNNNNNNNNNNNNNNNNNNNNNNNNNNNNNNNNNNNNNNNNNNNNNNNNNNNN
NNNNNNNNNNNNNNNNNNNNNNNNNNNNNNNNNNNNNNNNNNNNNNNNNNNNNNNNNNNN
NNNNNNNNNNNNNNNNNNNNNNNNNNNNNNNNNNNNNNNNNNNNNNNNNNNNNNNNNNNN
NNNNNNNNNNNNNNNNNNNNNNNNNNNNNNNNNNNNNNNNNNNNNNNNNNNNNNNNNNNN
NNNNNNNNNNNNNNNNNNNNNNNNNNNNNNNNNNNNNNNNNNNNNNNNNNNNNNNNNNNN
NNNNNNNNNNNNNNNNNNNNNNNNNNNNNNNNNNNNNNNNNNNNNNNNNNNNNNNNNNNN
NNNNNNNNNNNNNNNNNNNNNNNNNNNNNNNNNNNNNNNNNNNNNNNNNNNNNNNNNNNN
NNNNNNNNNNNNNNNNNNNNNNNNNNNNNNNNNNNNNNNNNNNNNNNNNNNNNNNNNNNN
NNNNNNNNNNNNNNNNNNNNNNNNNNNNNNNNNNNNNNNNNNNNNNNNNNNNNNNNNNNN
NNNNNNNNNNNNNNNNNNNNNNNNNNNNNNNNNNNNNNNNNNNNNNNNNNNNNNNNNNNN
NNNNNNNNNNNNNNNNNNNNNNNNNNNNNNNNNNNNNNNNNNNNNNNNNNNNNNNNNNNN
NNNNNNNNNNNNNNNNNNNNNNNNNNNNNNNNNNNNNNNNNNNNNNNNNNNNNNNNNNNN
NNNNNNNNNNNNNNNNNNNNNNNNNNNNNNNNNNNNNNNNNNNNNNNNNNNNNNNNNNNN
NNNNNNNNNNNNNNNNNNNNNNNNNNNNNNNNNNNNNNNNNNNNNNNNNNNNNNNNNNNN
NNNNNNNNNNNNNNNNNNNNNNNNNNNNNNNNNNNNNNNNNNNNNNNNNNNNNNNNNNNN
NNNNNNNNNNNNNNNNNNNNNNNNNNNNNNNNNNNNNNNNNNNNNNNNNNNNNNNNNNNN
NNNNNNNNNNNNNNNNNNNNNNNNNNNNNNNNNNNNNNNNNNNNNNNNNNNNNNNNNNNN
NNNNNNNNNNNNNNNNNNNNNNNNNNNNNNNNNNNNNNNNNNNNNNNNNNNNNNNNNNNN
NNNNNNNN

>HelOct
ACATTATATTTCATATTCGGAGCATGAGCTGCTATAGTAGGGACTGCTATAAGTATAATT
ATCCGAATTGAATTAGCTCAACCTGGATCATTCCTCTGTAATGATCAACTTTACAATTGT
ATAATTACTGCCCATGGACTTATTATAATTTTCTTTATAGTAATGCCTATCCTAATTGGT
GGATTTGGAAACTGATTAATCCCATTAATAATTGGGGCTCCAGACATAGCCTTCCCACGT
CTCAATAACTTAAGATTCTGACTTCTACCTCCTTCTCTAATTCTTCTTGTAACATCAGCC
CTAGTAGAAAAGGGTGCTGGTACAGGATGGACTGTCTATCCACCATTAGCGGCTAACTTA
GCTCATTCAGGTCCTTCAGTAGATTTAGCTATCTTCTCCCTCCATCTGGCTGGAGCTTCA
TCTATTTTAGGGTCTTTAAATTTTATAACTACAGTTATTAACATACGATGATTTGGTATG
CAAATTGAACGTATACCATTATTTGTCATAGCGGTGTTTATTACAGTAGTACTTCTTCAT
TTATCATTACCAGTTCTAGCAGCTGGTACTACTATACTTCTAACAGATCGAAATTTAAAT
ACATCATTCTTTGACCCTATAGGTGGAGGAGACCCATTCTTATACCAACACNNNNNNNNN
NNNNNNNNNNNNNNNNNNNNNNNNNNNNNNNNNNNNNNNNNNNNNNNNNNNNNNNNNNNN
NNNNNNNNNNNNNNNNNNNNNNNNNNNNNNNNNNNNNNNNNNNNNNNNNNNNNNNNNNNN
NNNNNNNNNNNNNNNNNNNNNNNNNNNNNNNNNNNNNNNNNNNNNNNNNNNNNNNNNNNN
NNNNNNNNNNNNNNNNNNNNNNNNNNNNNNNNNNNNNNNNNNNNNNNNNNNNNNNNNNNN
NNNNNNNNNNNNNNNNNNNNNNNNNNNNNNNNNNNNNNNNNNNNNNNNNNNNNNNNNNNN
NNNNNNNNNNNNNNNNNNNNNNNNNNNNNNNNNNNNNNNNNNNNNNNNNNNNNNNNNNNN
NNNNNNNNNNNNNNNNNNNNNNNNNNNNNNNNNNNNNNNNNNNNNNNNNNNNNNNNNNNN
NNNNNNNNNNNNNNNNNNNNNNNNNNNNNNNNNNNNNNNNNNNNNNNNNNNNNNNNNNNN
NNNNNNNNNNNNNNNNNNNNNNNNNNNNNNNNNNNNNNNNNNNNNNNNNNNNNNNNNNNN
NNNNNNNNNNNNNNNNNNNNNNNNNNNNNNNNNNNNNNNNNNNNNNNNNNNNNNNNNNNN
NNNNNNNNNNNNNNNNNNNNNNNNNNNNNNNNNNNNNNNNNNNNNNNNNNNNNNNNNNNN
NNNNNNNNNNNNNNNNNNNNNNNNNNNNNNNNNNNNNNNNNNNNNNNNNNNNNNNNNNNN
NNNNNNNNNNNNNNNNNNNNNNNNNNNNNNNNNNNNNNNNNNNNNNNNNNNNNNNNNNNN
NNNNNNNNNNNNNNNNNNNNNNNNNNNNNNNNNNNNNNNNNNNNNNNNNNNNNNNNNNNN
NNNNNNNNNNNNNNNNNNNNNNNNNNNNNNNNNNNNNNNNNNNNNNNNNNNNNNNNNNNN
NNNNNNNNNNNNNNNNNNNNNNNNNNNNNNNNNNNNNNNNNNNNNNNNNNNNNNNNNNNN
NNNNNNNNNNNNNNNNNNNNNNNNNNNNNNNNNNNNNNNNNNNNNNNNNNNNNNNNNNNN
NNNNNNNNNNNNNNNNNNNNNNNNNNNNNNNNNNNNNNNNNNNNNNNNNNNNNNNNNNNN
NNNNNNNNNNNNNNNNNNNNNNNNNNNNNNNNNNNNNNNNNNNNNNNNNNNNNNNNNNNN
NNNNNNNNNNNNNNNNNNNNNNNNNNNNNNNNNNNNNNNNNNNNNNNNNNNNNNNNNNNN
NNNNNNNNNNNNNNNNNNNNNNNNNNNNNNNNNNNNNNNNNNNNNNNNNNNNNNNNNNNN
NNNNNNNNNNNNNNNNNNNNNNNNNNNNNNNNNNNNNNNNNNNNNNNNNNNNNNNNNNNN
NNNNNNNNNNNNNNNNNNNNNNNNNNNNNNNNNNNNNNNNNNNNNNNNNNNNNNNNNNNN
NNNNNNNNNNNNNNNNNNNNNNNNNNNNNNNNNNNNNNNNNNNNNNNNNNNNNNNNNNNN
NNNNNNNNNNNNNNNNNNNNNNNNNNNNNNNNNNNNNNNNNNNNNNNNNNNNNNNNNNNN
NNNNNNNNNNNNNNNNNNNNNNNNNNNNNNNNNNNNNNNNNNNNNNNNNNNNNNNNNNNN
NNNNNNNNNNNNNNNNNNNNNNNNNNNNNNNNNNNNNNNNNNNNNNNNNNNNNNNNNNNN
NNNNNNNNNNNNNNNNNNNNNNNNNNNNNNNNNNNNNNNNNNNNNNNNNNNNNNNNNNNN
NNNNNNNN

>HelEri
NNNNAATACTTCATATTCGGAGCATGAGCTGCTATAGTAGGAACTGCTATAAGTATAATC
ATCCGAATTGAGCTTGCTCAACCAGGATCATTCTTATGTAATGATCAATTATATAACTGC
ATAATTACCGCCCATGGACTAATTATAATTTTCTTCATAGTTATACCAATTCTAATTGGA
GGGTTTGGAAACTGATTAATTCCATTAATAATTGGAGCTCCTGATATAGCCTTTCCACGA
CTTAATAATCTTAGATTTTGACTCCTCCCGCCATCATTAATTCTCTTAGTATCCTCTGCC
CTAGTAGAAAAAGGTGCTGGGACAGGATGAACTGTATACCCTCCATTAGCAGCTAACTTA
GCACACTCTGGCCCATCTGTTGACCTAGCCATTTTTTCCCTTCATCTTGCAGGAGCATCC
TCTATTCTAGGATCATTAAATTTTATAACCACAGTAATTAACATACGTTGACAAGGAATA
CAAATTGAACGCCTCCCATTATTCGTCTGAGCAGTATTTATTACAGTTGTACTTCTTCTC
CTATCCCTTCCAGTTTTAGCTGCTGGTATTACTATACTTCTAACAGACCGAAACCTTAAT
ACATCCTTCTTCGACCCTATAGGAGGAGGAGATCCAGTATTATATCAACACNNNNNNNNN
NNNNNNNNNNNNNNNNNNNNNNNNNNNNNNNNNNNNNNNNNNNNNNNNNNNNNNNNNNNN
NNNNNNNNNNNNNNNNNNNNNNNNNNNNNNNNNNNNNNNNNNNNNNNNNNNNNNNNNNNN
NNNNNNNNNNNNNNNNNNNNNNNNNNNNNNNNNNNNNNNNNNNNNNNNNNNNNNNNNNNN
NNNNNNNNNNNNNNNNNNNNNNNNNNNNNNNNNNNNNNNNNNNNNNNNNNNNNNNNNNNN
NNNNNNNNNNNNNNNNNNNNNNNNNNNNNNNNNNNNNNNNNNNNNNNNNNNNNNNNNNNN
NNNNNNNNNNNNNNNNNNNNNNNNNNNNNNNNNNNNNNNNNNNNNNNNNNNNNNNNNNNN
NNNNNNNNNNNNNNNNNNNNNNNNNNNNNNNNNNNNNNNNNNNNNNNNNNNNNNNNNNNN
NNNNNNNNNNNNNNNNNNNNNNNNNNNNNNNNNNNNNNNNNNNNNNNNNNNNNNNNNNNN
NNNNNNNNNNNNNNNNNNNNNNNNNNNNNNNNNNNNNNNNNNNNNNNNNNNNNNNNNNNN
NNNNNNNNNNNNNNNNNNNNNNNNNNNNNNNNNNNNNNNNNNNNNNNNNNNNNNNNNNNN
NNNNNNNNNNNNNNNNNNNNNNNNNNNNNNNNNNNNNNNNNNNNNNNNNNNNNNNNNNNN
NNNNNNNNNNNNNNNNNNNNNNNNNNNNNNNNNNNNNNNNNNNNNNNNNNNNNNNNNNNN
NNNNNNNNNNNNNNNNNNNNNNNNNNNNNNNNNNNNNNNNNNNNNNNNNNNNNNNNNNNN
NNNNNNNNNNNNNNNNNNNNNNNNNNNNNNNNNNNNNNNNNNNNNNNNNNNNNNNNNNNN
NNNNNNNNNNNNNNNNNNNNNNNNNNNNNNNNNNNNNNNNNNNNNNNNNNNNNNNNNNNN
NNNNNNNNNNNNNNNNNNNNNNNNNNNNNNNNNNNNNNNNNNNNNNNNNNNNNNNNNNNN
NNNNNNNNNNNNNNNNNNNNNNNNNNNNNNNNNNNNNNNNNNNNNNNNNNNNNNNNNNNN
NNNNNNNNNNNNNNNNNNNNNNNNNNNNNNNNNNNNNNNNNNNNNNNNNNNNNNNNNNNN
NNNNNNNNNNNNNNNNNNNNNNNNNNNNNNNNNNNNNNNNNNNNNNNNNNNNNNNNNNNN
NNNNNNNNNNNNNNNNNNNNNNNNNNNNNNNNNNNNNNNNNNNNNNNNNNNNNNNNNNNN
NNNNNNNNNNNNNNNNNNNNNNNNNNNNNNNNNNNNNNNNNNNNNNNNNNNNNNNNNNNN
NNNNNNNNNNNNNNNNNNNNNNNNNNNNNNNNNNNNNNNNNNNNNNNNNNNNNNNNNNNN
NNNNNNNNNNNNNNNNNNNNNNNNNNNNNNNNNNNNNNNNNNNNNNNNNNNNNNNNNNNN
NNNNNNNNNNNNNNNNNNNNNNNNNNNNNNNNNNNNNNNNNNNNNNNNNNNNNNNNNNNN
NNNNNNNNNNNNNNNNNNNNNNNNNNNNNNNNNNNNNNNNNNNNNNNNNNNNNNNNNNNN
NNNNNNNNNNNNNNNNNNNNNNNNNNNNNNNNNNNNNNNNNNNNNNNNNNNNNNNNNNNN
NNNNNNNNNNNNNNNNNNNNNNNNNNNNNNNNNNNNNNNNNNNNNNNNNNNNNNNNNNNN
NNNNNNNNNNNNNNNNNNNNNNNNNNNNNNNNNNNNNNNNNNNNNNNNNNNNNNNNNNNN
NNNNNNNN

>HelBol
ACACTATACTTTATATTCGGTGCATGAGCTGCTATAGTAGGAACCGCTATAAGAATAATT
ATTCGTATTGAATTAGCTCAACCAGGTTCATTTCTAAATAATGATCAACTATATAACTGT
TTAATTACAGCACACGGTTTAATTATAATTTTCTTTATAGTAATACCTATTTTAATTGGT
GGATTCGGTAACTGACTAATTCCCTTGATAATTGGAGCCCCAGATATAGCTTTCCCCCGA
TTAAATAACCTAAGATTTTGATTACTTCCACCATCACTAATCCTTCTTGTTACCTCAGCC
TTAGTAGAAAAGGGAGCTGGAACAGGATGGACAGTATACCCACCCTTAGCTGCTAATCTA
GCCCATTCTGGCCCATCTGTAGACCTAGCAATTTTTTCTTTACATTTAGCTGGAGCCTCA
TCAATTTTAGGGTCACTAAATTTTATAACTACCGTTATTAATATACGCTGACAAGGAATA
CAAATTGAACGGCTTCCACTATTCGTATGAGCAGTATTTATTACTGTAGTATTATTACTA
CTATCACTTCCTGTGTTAGCTGCAGGAATTACCATATTATTAACAGACCGGAACCTAAAT
ACTTCCTTCTTCGATCCTATAGGTGGCGGGGACCCAGTACTATATCAACACNNNNNNNNN
NNNNNNNNNNNNNNNNNNNNNNNNNNNNNNNNNNNNNNNNNNNNNNNNNNNNNNNNNNNN
NNNNNNNNNNNNNNNNNNNNNNNNNNNNNNNNNNNNNNNNNNNNNNNNNNNNNNNNNNNN
NNNNNNNNNNNNNNNNNNNNNNNNNNNNNNNNNNNNNNNNNNNNNNNNNNNNNNNNNNNN
NNNNNNNNNNNNNNNNNNNNNNNNNNNNNNNNNNNNNNNNNNNNNNNNNNNNNNNNNNNN
NNNNNNNNNNNNNNNNNNNNNNNNNNNNNNNNNNNNNNNNNNNNNNNNNNNNNNNNNNNN
NNNNNNNNNNNNNNNNNNNNNNNNNNNNNNNNNNNNNNNNNNNNNNNNNNNNNNNNNNNN
NNNNNNNNNNNNNNNNNNNNNNNNNNNNNNNNNNNNNNNNNNNNNNNNNNNNNNNNNNNN
NNNNNNNNNNNNNNNNNNNNNNNNNNNNNNNNNNNNNNNNNNNNNNNNNNNNNNNNNNNN
NNNNNNNNNNNNNNNNNNNNNNNNNNNNNNNNNNNNNNNNNNNNNNNNNNNNNNNNNNNN
NNNNNNNNNNNNNNNNNNNNNNNNNNNNNNNNNNNNNNNNNNNNNNNNNNNNNNNNNNNN
NNNNNNNNNNNNNNNNNNNNNNNNNNNNNNNNNNNNNNNNNNNNNNNNNNNNNNNNNNNN
NNNNNNNNNNNNNNNNNNNNNNNNNNNNNNNNNNNNNNNNNNNNNNNNNNNNNNNNNNNN
NNNNNNNNNNNNNNNNNNNNNNNNNNNNNNNNNNNNNNNNNNNNNNNNNNNNNNNNNNNN
NNNNNNNNNNNNNNNNNNNNNNNNNNNNNNNNNNNNNNNNNNNNNNNNNNNNNNNNNNNN
NNNNNNNNNNNNNNNNNNNNNNNNNNNNNNNNNNNNNNNNNNNNNNNNNNNNNNNNNNNN
NNNNNNNNNNNNNNNNNNNNNNNNNNNNNNNNNNNNNNNNNNNNNNNNNNNNNNNNNNNN
NNNNNNNNNNNNNNNNNNNNNNNNNNNNNNNNNNNNNNNNNNNNNNNNNNNNNNNNNNNN
NNNNNNNNNNNNNNNNNNNNNNNNNNNNNNNNNNNNNNNNNNNNNNNNNNNNNNNNNNNN
NNNNNNNNNNNNNNNNNNNNNNNNNNNNNNNNNNNNNNNNNNNNNNNNNNNNNNNNNNNN
NNNNNNNNNNNNNNNNNNNNNNNNNNNNNNNNNNNNNNNNNNNNNNNNNNNNNNNNNNNN
NNNNNNNNNNNNNNNNNNNNNNNNNNNNNNNNNNNNNNNNNNNNNNNNNNNNNNNNNNNN
NNNNNNNNNNNNNNNNNNNNNNNNNNNNNNNNNNNNNNNNNNNNNNNNNNNNNNNNNNNN
NNNNNNNNNNNNNNNNNNNNNNNNNNNNNNNNNNNNNNNNNNNNNNNNNNNNNNNNNNNN
NNNNNNNNNNNNNNNNNNNNNNNNNNNNNNNNNNNNNNNNNNNNNNNNNNNNNNNNNNNN
NNNNNNNNNNNNNNNNNNNNNNNNNNNNNNNNNNNNNNNNNNNNNNNNNNNNNNNNNNNN
NNNNNNNNNNNNNNNNNNNNNNNNNNNNNNNNNNNNNNNNNNNNNNNNNNNNNNNNNNNN
NNNNNNNNNNNNNNNNNNNNNNNNNNNNNNNNNNNNNNNNNNNNNNNNNNNNNNNNNNNN
NNNNNNNNNNNNNNNNNNNNNNNNNNNNNNNNNNNNNNNNNNNNNNNNNNNNNNNNNNNN
NNNNNNNN

>HelSoc
NNNNNNNNNNNNNNNNNNNNNNNNNNNNNNNNNNNNNNNAGAACCGCCATAAGTATCATT
ATCCGAATTGAACTAGCACAACCAGGATCATTCTTACACAATGACCAATTATATAACTGT
ATAATTACAGCTCACGGCCTAATCATAATTTTCTTCATAGTTATACCTATTCTTATTGGT
GGATTTGGTAACTGACTAATCCCATTAATAATTGGAGCACCAGATATAGCATTTCCACGA
CTAAATAATCTTAGATTCTGACTATTGCCACCATCCCTAATTTTACTAGTAACATCAGCA
TTAGTAGAAAAAGGGGCAGGAACGGGATGAACCGTATATCCACCTCTTGCAGCCAACCTA
GCCCATTCCGGACCATCAGTAGACTTAGCTATTTTTTCTCTACATCTAGCAGGTGCATCA
TCAATCTTAGGATCACTAAACTTTATGACAACCGTTATTAATATACGATGACAAGGAATA
CAAATTGAACGTTTACCATTATTCGTATGAGCAGTATTTATCACAGTCGTTTTACTACTT
TTATCCCTTCCAGTTTTAGCTGCTGGAATCACTATACTTCTTACTGATCGAAATCTAAAT
ACAGCCTTTTTCGACCCTATAGGAGGTGGTGNNNNNNNNNNNNNNNNNNNNNNNNNNNNN
NNNNNNNNNNNNNNNNNNNNNNNNNNNNNNNNNNNNNNNNNNNNNNNNNNNNNNNNNNNN
NNNNNNNNNNNNNNNNNNNNNNNNNNNNNNNNNNNNNNNNNNNNNNNNNNNNNNNNNNNN
NNNNNNNNNNNNNNNNNNNNNNNNNNNNNNNNNNNNNNNNNNNNNNNNNNNNNNNNNNNN
NNNNNNNNNNNNNNNNNNNNNNNNNNNNNNNNNNNNNNNNNNNNNNNNNNNNNNNNNNNN
NNNNNNNNNNNNNNNNNNNNNNNNNNNNNNNNNNNNNNNNNNNNNNNNNNNNNNNNNNNN
NNNNNNNNNNNNNNNNNNNNNNNNNNNNNNNNNNNNNNNNNNNNNNNNNNNNNNNNNNNN
NNNNNNNNNNNNNNNNNNNNNNNNNNNNNNNNNNNNNNNNNNNNNNNNNNNNNNNNNNNN
NNNNNNNNNNNNNNNNNNNNNNNNNNNNNNNNNNNNNNNNNNNNNNNNNNNNNNNNNNNN
NNNNNNNNNNNNNNNNNNNNNNNNNNNNNNNNNNNNNNNNNNNNNNNNNNNNNNNNNNNN
NNNNNNNNNNNNNNNNNNNNNNNNNNNNNNNNNNNNNNNNNNNNNNNNNNNNNNNNNNNN
NNNNNNNNNNNNNNNNNNNNNNNNNNNNNNNNNNNNNNNNNNNNNNNNNNNNNNNNNNNN
NNNNNNNNNNNNNNNNNNNNNNNNNNNNNNNNNNNNNNNNNNNNNNNNNNNNNNNNNNNN
NNNNNNNNNNNNNNNNNNNNNNNNNNNNNNNNNNNNNNNNNNNNNNNNNNNNNNNNNNNN
NNNNNNNNNNNNNNNNNNNNNNNNNNNNNNNNNNNNNNNNNNNNNNNNNNNNNNNNNNNN
NNNNNNNNNNNNNNNNNNNNNNNNNNNNNNNNNNNNNNNNNNNNNNNNNNNNNNNNNNNN
NNNNNNNNNNNNNNNNNNNNNNNNNNNNNNNNNNNNNNNNNNNNNNNNNNNNNNNNNNNN
NNNNNNNNNNNNNNNNNNNNNNNNNNNNNNNNNNNNNNNNNNNNNNNNNNNNNNNNNNNN
NNNNNNNNNNNNNNNNNNNNNNNNNNNNNNNNNNNNNNNNNNNNNNNNNNNNNNNNNNNN
NNNNNNNNNNNNNNNNNNNNNNNNNNNNNNNNNNNNNNNNNNNNNNNNNNNNNNNNNNNN
NNNNNNNNNNNNNNNNNNNNNNNNNNNNNNNNNNNNNNNNNNNNNNNNNNNNNNNNNNNN
NNNNNNNNNNNNNNNNNNNNNNNNNNNNNNNNNNNNNNNNNNNNNNNNNNNNNNNNNNNN
NNNNNNNNNNNNNNNNNNNNNNNNNNNNNNNNNNNNNNNNNNNNNNNNNNNNNNNNNNNN
NNNNNNNNNNNNNNNNNNNNNNNNNNNNNNNNNNNNNNNNNNNNNNNNNNNNNNNNNNNN
NNNNNNNNNNNNNNNNNNNNNNNNNNNNNNNNNNNNNNNNNNNNNNNNNNNNNNNNNNNN
NNNNNNNNNNNNNNNNNNNNNNNNNNNNNNNNNNNNNNNNNNNNNNNNNNNNNNNNNNNN
NNNNNNNNNNNNNNNNNNNNNNNNNNNNNNNNNNNNNNNNNNNNNNNNNNNNNNNNNNNN
NNNNNNNNNNNNNNNNNNNNNNNNNNNNNNNNNNNNNNNNNNNNNNNNNNNNNNNNNNNN
NNNNNNNNNNNNNNNNNNNNNNNNNNNNNNNNNNNNNNNNNNNNNNNNNNNNNNNNNNNN
NNNNNNNN

>HelEur
ACATTATATTTTATATTCGGAGCCTGAGCTGCTATAGTAGGAACAGCTATAAGTATTATT
ATCCGAATTGAATTAGCACAACCAGGATCATTTCTATGTAATGATCAACTATATAACTGT
ATAATTACAGCTCACGGCCTTATTATAATTTTCTTTATAGTAATACCAATCCTTATTGGT
GGATTTGGTAACTGACTTATTCCATTAATGATTGGAGCGCCAGATATAGCATTTCCACGT
CTAAATAACCTTAGATTTTGATTATTACCTCCTTCTCTAATTCTATTAGTCACATCAGCC
CTAGTAGAAAAAGGAGCCGGAACAGGATGAACTGTATATCCACCACTTGCAGCTAATCTA
GCCCATTCAGGACCATCTGTAGATCTAGCTATTTTTTCATTACATCTAGCAGGTGCTTCA
TCAATTCTAGGATCATTAAACTTTATAACAACTGTCATTAATATACGATGGCAAGGAATA
CAAATTGAACGTTTACCATTGTTTGTATGAGCAGTATTTATCACAGTTGTTTTACTACTC
CTATCACTACCAGTCTTAGCTGCTGGTATTACTATACTTCTTACAGATCGAAATTTAAAT
ACAGCTTTCTTTGATCCTATAGGTGGTGGAGACCCAGTACTATATCAACATNNNNNNNNN
NNNNNNNNNNNNNNNNNNNNNNNNNNNNNNNNNNNNNNNNNNNNNNNNNNNNNNNNNNNN
NNNNNNNNNNNNNNNNNNNNNNNNNNNNNNNNNNNNNNNNNNNNNNNNNNNNNNNNNNNN
NNNNNNNNNNNNNNNNNNNNNNNNNNNNNNNNNNNNNNNNNNNNNNNNNNNNNNNNNNNN
NNNNNNNNNNNNNNNNNNNNNNNNNNNNNNNNNNNNNNNNNNNNNNNNNNNNNNNNNNNN
NNNNNNNNNNNNNNNNNNNNNNNNNNNNNNNNNNNNNNNNNNNNNNNNNNNNNNNNNNNN
NNNNNNNNNNNNNNNNNNNNNNNNNNNNNNNNNNNNNNNNNNNNNNNNNNNNNNNNNNNN
NNNNNNNNNNNNNNNNNNNNNNNNNNNNNNNNNNNNNNNNNNNNNNNNNNNNNNNNNNNN
NNNNNNNNNNNNNNNNNNNNNNNNNNNNNNNNNNNNNNNNNNNNNNNNNNNNNNNNNNNN
NNNNNNNNNNNNNNNNNNNNNNNNNNNNNNNNNNNNNNNNNNNNNNNNNNNNNNNNNNNN
NNNNNNNNNNNNNNNNNNNNNNNNNNNNNNNNNNNNNNNNNNNNNNNNNNNNNNNNNNNN
NNNNNNNNNNNNNNNNNNNNNNNNNNNNNNNNNNNNNNNNNNNNNNNNNNNNNNNNNNNN
NNNNNNNNNNNNNNNNNNNNNNNNNNNNNNNNNNNNNNNNNNNNNNNNNNNNNNNNNNNN
NNNNNNNNNNNNNNNNNNNNNNNNNNNNNNNNNNNNNNNNNNNNNNNNNNNNNNNNNNNN
NNNNNNNNNNNNNNNNNNNNNNNNNNNNNNNNNNNNNNNNNNNNNNNNNNNNNNNNNNNN
NNNNNNNNNNNNNNNNNNNNNNNNNNNNNNNNNNNNNNNNNNNNNNNNNNNNNNNNNNNN
NNNNNNNNNNNNNNNNNNNNNNNNNNNNNNNNNNNNNNNNNNNNNNNNNNNNNNNNNNNN
NNNNNNNNNNNNNNNNNNNNNNNNNNNNNNNNNNNNNNNNNNNNNNNNNNNNNNNNNNNN
NNNNNNNNNNNNNNNNNNNNNNNNNNNNNNNNNNNNNNNNNNNNNNNNNNNNNNNNNNNN
NNNNNNNNNNNNNNNNNNNNNNNNNNNNNNNNNNNNNNNNNNNNNNNNNNNNNNNNNNNN
NNNNNNNNNNNNNNNNNNNNNNNNNNNNNNNNNNNNNNNNNNNNNNNNNNNNNNNNNNNN
NNNNNNNNNNNNNNNNNNNNNNNNNNNNNNNNNNNNNNNNNNNNNNNNNNNNNNNNNNNN
NNNNNNNNNNNNNNNNNNNNNNNNNNNNNNNNNNNNNNNNNNNNNNNNNNNNNNNNNNNN
NNNNNNNNNNNNNNNNNNNNNNNNNNNNNNNNNNNNNNNNNNNNNNNNNNNNNNNNNNNN
NNNNNNNNNNNNNNNNNNNNNNNNNNNNNNNNNNNNNNNNNNNNNNNNNNNNNNNNNNNN
NNNNNNNNNNNNNNNNNNNNNNNNNNNNNNNNNNNNNNNNNNNNNNNNNNNNNNNNNNNN
NNNNNNNNNNNNNNNNNNNNNNNNNNNNNNNNNNNNNNNNNNNNNNNNNNNNNNNNNNNN
NNNNNNNNNNNNNNNNNNNNNNNNNNNNNNNNNNNNNNNNNNNNNNNNNNNNNNNNNNNN
NNNNNNNNNNNNNNNNNNNNNNNNNNNNNNNNNNNNNNNNNNNNNNNNNNNNNNNNNNNN
NNNNNNNN

>HelLin
NNNTTATACTTTATGTTTGGGGCTTGAGCTGCTATAGTCGGCACAGCCATAAGAATTATT
ATTCGAATTGAGCTAGCCCAACCAGGATCATTTTTAAACAACGACCAACTTTATAATTGT
ATAATTACAGCACATGGCCTAATTATAATTTTCTTTATAGTAATACCTATTTTAATTGGT
GGATTTGGGAACTGACTTATTCCATTAATAATTGGAGCTCCAGATATAGCATTTCCACGA
CTAAATAACCTTAGCTTCTGACTTTTACCCCCATCATTAATTTTACTAGTTACATCGGCA
CTAGTTGAAAAAGGTGCTGGGACTGGGTGAACAGTATATCCACCATTAGCAGCAAACTTA
GCCCATTCAGGGCCATCAGTAGATCTTGCTATTTTCTCCCTTCATCTAGCAGGTGCATCA
TCAATTTTAGGTTCATTAAACTTTATAACAACAGTCATTAATATGCGATGACAAGGAATA
CAAATTGAACGTTTACCTCTATTTGTCTGAGCAGTATTTATCACCGTTGTATTACTGCTC
CTATCCCTACCAGTTCTAGCTGCAGGTATCACAATACTACTAACTGATCGTAACTTACAT
ACAGCATTTTTTGATCCTATTGGGGGTGGTGACCCAGTACTTTATCAACACNNNNNNNNN
NNNNNNNNNNNNNNNNNNNNNNNNNNNNNNNNNNNNNNNNNNNNNNNNNNNNNNNNNNNN
NNNNNNNNNNNNNNNNNNNNNNNNNNNNNNNNNNNNNNNNNNNNNNNNNNNNNNNNNNNN
NNNNNNNNNNNNNNNNNNNNNNNNNNNNNNNNNNNNNNNNNNNNNNNNNNNNNNNNNNNN
NNNNNNNNNNNNNNNNNNNNNNNNNNNNNNNNNNNNNNNNNNNNNNNNNNNNNNNNNNNN
NNNNNNNNNNNNNNNNNNNNNNNNNNNNNNNNNNNNNNNNNNNNNNNNNNNNNNNNNNNN
NNNNNNNNNNNNNNNNNNNNNNNNNNNNNNNNNNNNNNNNNNNNNNNNNNNNNNNNNNNN
NNNNNNNNNNNNNNNNNNNNNNNNNNNNNNNNNNNNNNNNNNNNNNNNNNNNNNNNNNNN
NNNNNNNNNNNNNNNNNNNNNNNNNNNNNNNNNNNNNNNNNNNNNNNNNNNNNNNNNNNN
NNNNNNNNNNNNNNNNNNNNNNNNNNNNNNNNNNNNNNNNNNNNNNNNNNNNNNNNNNNN
NNNNNNNNNNNNNNNNNNNNNNNNNNNNNNNNNNNNNNNNNNNNNNNNNNNNNNNNNNNN
NNNNNNNNNNNNNNNNNNNNNNNNNNNNNNNNNNNNNNNNNNNNNNNNNNNNNNNNNNNN
NNNNNNNNNNNNNNNNNNNNNNNNNNNNNNNNNNNNNNNNNNNNNNNNNNNNNNNNNNNN
NNNNNNNNNNNNNNNNNNNNNNNNNNNNNNNNNNNNNNNNNNNNNNNNNNNNNNNNNNNN
NNNNNNNNNNNNNNNNNNNNNNNNNNNNNNNNNNNNNNNNNNNNNNNNNNNNNNNNNNNN
NNNNNNNNNNNNNNNNNNNNNNNNNNNNNNNNNNNNNNNNNNNNNNNNNNNNNNNNNNNN
NNNNNNNNNNNNNNNNNNNNNNNNNNNNNNNNNNNNNNNNNNNNNNNNNNNNNNNNNNNN
NNNNNNNNNNNNNNNNNNNNNNNNNNNNNNNNNNNNNNNNNNNNNNNNNNNNNNNNNNNN
NNNNNNNNNNNNNNNNNNNNNNNNNNNNNNNNNNNNNNNNNNNNNNNNNNNNNNNNNNNN
NNNNNNNNNNNNNNNNNNNNNNNNNNNNNNNNNNNNNNNNNNNNNNNNNNNNNNNNNNNN
NNNNNNNNNNNNNNNNNNNNNNNNNNNNNNNNNNNNNNNNNNNNNNNNNNNNNNNNNNNN
NNNNNNNNNNNNNNNNNNNNNNNNNNNNNNNNNNNNNNNNNNNNNNNNNNNNNNNNNNNN
NNNNNNNNNNNNNNNNNNNNNNNNNNNNNNNNNNNNNNNNNNNNNNNNNNNNNNNNNNNN
NNNNNNNNNNNNNNNNNNNNNNNNNNNNNNNNNNNNNNNNNNNNNNNNNNNNNNNNNNNN
NNNNNNNNNNNNNNNNNNNNNNNNNNNNNNNNNNNNNNNNNNNNNNNNNNNNNNNNNNNN
NNNNNNNNNNNNNNNNNNNNNNNNNNNNNNNNNNNNNNNNNNNNNNNNNNNNNNNNNNNN
NNNNNNNNNNNNNNNNNNNNNNNNNNNNNNNNNNNNNNNNNNNNNNNNNNNNNNNNNNNN
NNNNNNNNNNNNNNNNNNNNNNNNNNNNNNNNNNNNNNNNNNNNNNNNNNNNNNNNNNNN
NNNNNNNNNNNNNNNNNNNNNNNNNNNNNNNNNNNNNNNNNNNNNNNNNNNNNNNNNNNN
NNNNNNNN

>HelAus
NNNNNNNNNNNNNNGTTTGGGGCTTGGGCTGCTATAGTCGGCACAGCCATGAGAATTATT
ATCCGAATTGAACTAGCCCAACCAGGTTCATTTTTAGGTAATGACCAACTTTATAATTGC
GTAATTACAGCACATGGTCTAATTATAATTTTCTTTATAGTAATACCTATTTTAATTGGT
GGATTTGGGAACTGATTAATTCCATTAATAATTGGAGCACCAGATATAGCATTCCCACGA
CTAAATAACCTTAGTTTCTGACTTTTACCGCCATCATTAATTTTATTAGTAACATCCGCT
TTAGTTGAAAAGGGTGCTGGAACAGGTTGGACAGTATACCCACCATTAGCAGCAAACTTA
GCCCATTCTGGCCCATCTGTAGATCTTGCTATTTTCTCTCTTCACCTAGCAGGTGCATCA
TCAATTTTAGGGTCATTAAACTTTATAACAACAGTTATTAATATGCGATGACAAGGAATA
CAAATTGAACGTTTGCCACTATTTGTTTGAGCAGTATTCATCACCGTTGTTTTATTACTT
CTATCGCTACCGGTTCTAGCTGCAGGGATTACTATACTACTAACAGACCGTAATCTAAAC
ACAGCATTTTTTGACCCTGTTGGTGGAGGTGATCCAGTTCTATANNNNNNNNNNNNNNNN
NNNNNNNNNNNNNNNNNNNNNNNNNNNNNNNNNNNNNNNNNNNNNNNNNNNNNNNNNNNN
NNNNNNNNNNNNNNNNNNNNNNNNNNNNNNNNNNNNNNNNNNNNNNNNNNNNNNNNNNNN
NNNNNNNNNNNNNNNNNNNNNNNNNNNNNNNNNNNNNNNNNNNNNNNNNNNNNNNNNNNN
NNNNNNNNNNNNNNNNNNNNNNNNNNNNNNNNNNNNNNNNNNNNNNNNNNNNNNNNNNNN
NNNNNNNNNNNNNNNNNNNNNNNNNNNNNNNNNNNNNNNNNNNNNNNNNNNNNNNNNNNN
NNNNNNNNNNNNNNNNNNNNNNNNNNNNNNNNNNNNNNNNNNNNNNNNNNNNNNNNNNNN
NNNNNNNNNNNNNNNNNNNNNNNNNNNNNNNNNNNNNNNNNNNNNNNNNNNNNNNNNNNN
NNNNNNNNNNNNNNNNNNNNNNNNNNNNNNNNNNNNNNNNNNNNNNNNNNNNNNNNNNNN
NNNNNNNNNNNNNNNNNNNNNNNNNNNNNNNNNNNNNNNNNNNNNNNNNNNNNNNNNNNN
NNNNNNNNNNNNNNNNNNNNNNNNNNNNNNNNNNNNNNNNNNNNNNNNNNNNNNNNNNNN
NNNNNNNNNNNNNNNNNNNNNNNNNNNNNNNNNNNNNNNNNNNNNNNNNNNNNNNNNNNN
NNNNNNNNNNNNNNNNNNNNNNNNNNNNNNNNNNNNNNNNNNNNNNNNNNNNNNNNNNNN
NNNNNNNNNNNNNNNNNNNNNNNNNNNNNNNNNNNNNNNNNNNNNNNNNNNNNNNNNNNN
NNNNNNNNNNNNNNNNNNNNNNNNNNNNNNNNNNNNNNNNNNNNNNNNNNNNNNNNNNNN
NNNNNNNNNNNNNNNNNNNNNNNNNNNNNNNNNNNNNNNNNNNNNNNNNNNNNNNNNNNN
NNNNNNNNNNNNNNNNNNNNNNNNNNNNNNNNNNNNNNNNNNNNNNNNNNNNNNNNNNNN
NNNNNNNNNNNNNNNNNNNNNNNNNNNNNNNNNNNNNNNNNNNNNNNNNNNNNNNNNNNN
NNNNNNNNNNNNNNNNNNNNNNNNNNNNNNNNNNNNNNNNNNNNNNNNNNNNNNNNNNNN
NNNNNNNNNNNNNNNNNNNNNNNNNNNNNNNNNNNNNNNNNNNNNNNNNNNNNNNNNNNN
NNNNNNNNNNNNNNNNNNNNNNNNNNNNNNNNNNNNNNNNNNNNNNNNNNNNNNNNNNNN
NNNNNNNNNNNNNNNNNNNNNNNNNNNNNNNNNNNNNNNNNNNNNNNNNNNNNNNNNNNN
NNNNNNNNNNNNNNNNNNNNNNNNNNNNNNNNNNNNNNNNNNNNNNNNNNNNNNNNNNNN
NNNNNNNNNNNNNNNNNNNNNNNNNNNNNNNNNNNNNNNNNNNNNNNNNNNNNNNNNNNN
NNNNNNNNNNNNNNNNNNNNNNNNNNNNNNNNNNNNNNNNNNNNNNNNNNNNNNNNNNNN
NNNNNNNNNNNNNNNNNNNNNNNNNNNNNNNNNNNNNNNNNNNNNNNNNNNNNNNNNNNN
NNNNNNNNNNNNNNNNNNNNNNNNNNNNNNNNNNNNNNNNNNNNNNNNNNNNNNNNNNNN
NNNNNNNNNNNNNNNNNNNNNNNNNNNNNNNNNNNNNNNNNNNNNNNNNNNNNNNNNNNN
NNNNNNNNNNNNNNNNNNNNNNNNNNNNNNNNNNNNNNNNNNNNNNNNNNNNNNNNNNNN
NNNNNNNN

>HelRob
NNNNNNNNNNNNNNNNNNNNNGCTTGAGCTGCTATAGTCGGCACAGCCATAAGAATTATT
ATTCGAATTGAACTAGCCCAACCAGGATCATTTTTAAGTAATGATCAACTTTATAATTGT
GTGATTACAGCACATGGTCTAATTATAATTTTCCTTATAGTGATACCTATTTTAATTGGT
GGATTTGGAAACTGACTTATCCCATTAATAATTGGAGCACCAGATATAGCATTCCCACGA
CTAAATAACCTTAGCTTCTGACTCTTACCACCATCATTAATTTTACTAGTAACATCAGCA
CTAGTTGAAAAAGGTGCTGGAACAGGATGAACAGCATATCCACCACTAGCAGCAAACTTA
GCTCATTCAGGGCCATCAGTAGATCTTGCTATTTTCTCCCTTCACCTAGCAGGTGCATCA
TCAATTTTAGGGTCATTAAACTTTATAACAACAGTTATTAATATGCGATGACAAGGAATA
CAAATTGAACGTTTACCACTATTTGTCTGAGCAGTATTCATCACCGTTGTATTACTGCTC
CTATCTCTACCAGTTCTAGCTGCAGGAATCACAATACTACTAACNNNNNNNNNNNNNNNN
NNNNNNNNNNNNNNNNNNNNNNNNNNNNNNNNNNNNNNNNNNNNNNNNNNNNNNNNNNNN
NNNNNNNNNNNNNNNNNNNNNNNNNNNNNNNNNNNNNNNNNNNNNNNNNNNNNNNNNNNN
NNNNNNNNNNNNNNNNNNNNNNNNNNNNNNNNNNNNNNNNNNNNNNNNNNNNNNNNNNNN
NNNNNNNNNNNNNNNNNNNNNNNNNNNNNNNNNNNNNNNNNNNNNNNNNNNNNNNNNNNN
NNNNNNNNNNNNNNNNNNNNNNNNNNNNNNNNNNNNNNNNNNNNNNNNNNNNNNNNNNNN
NNNNNNNNNNNNNNNNNNNNNNNNNNNNNNNNNNNNNNNNNNNNNNNNNNNNNNNNNNNN
NNNNNNNNNNNNNNNNNNNNNNNNNNNNNNNNNNNNNNNNNNNNNNNNNNNNNNNNNNNN
NNNNNNNNNNNNNNNNNNNNNNNNNNNNNNNNNNNNNNNNNNNNNNNNNNNNNNNNNNNN
NNNNNNNNNNNNNNNNNNNNNNNNNNNNNNNNNNNNNNNNNNNNNNNNNNNNNNNNNNNN
NNNNNNNNNNNNNNNNNNNNNNNNNNNNNNNNNNNNNNNNNNNNNNNNNNNNNNNNNNNN
NNNNNNNNNNNNNNNNNNNNNNNNNNNNNNNNNNNNNNNNNNNNNNNNNNNNNNNNNNNN
NNNNNNNNNNNNNNNNNNNNNNNNNNNNNNNNNNNNNNNNNNNNNNNNNNNNNNNNNNNN
NNNNNNNNNNNNNNNNNNNNNNNNNNNNNNNNNNNNNNNNNNNNNNNNNNNNNNNNNNNN
NNNNNNNNNNNNNNNNNNNNNNNNNNNNNNNNNNNNNNNNNNNNNNNNNNNNNNNNNNNN
NNNNNNNNNNNNNNNNNNNNNNNNNNNNNNNNNNNNNNNNNNNNNNNNNNNNNNNNNNNN
NNNNNNNNNNNNNNNNNNNNNNNNNNNNNNNNNNNNNNNNNNNNNNNNNNNNNNNNNNNN
NNNNNNNNNNNNNNNNNNNNNNNNNNNNNNNNNNNNNNNNNNNNNNNNNNNNNNNNNNNN
NNNNNNNNNNNNNNNNNNNNNNNNNNNNNNNNNNNNNNNNNNNNNNNNNNNNNNNNNNNN
NNNNNNNNNNNNNNNNNNNNNNNNNNNNNNNNNNNNNNNNNNNNNNNNNNNNNNNNNNNN
NNNNNNNNNNNNNNNNNNNNNNNNNNNNNNNNNNNNNNNNNNNNNNNNNNNNNNNNNNNN
NNNNNNNNNNNNNNNNNNNNNNNNNNNNNNNNNNNNNNNNNNNNNNNNNNNNNNNNNNNN
NNNNNNNNNNNNNNNNNNNNNNNNNNNNNNNNNNNNNNNNNNNNNNNNNNNNNNNNNNNN
NNNNNNNNNNNNNNNNNNNNNNNNNNNNNNNNNNNNNNNNNNNNNNNNNNNNNNNNNNNN
NNNNNNNNNNNNNNNNNNNNNNNNNNNNNNNNNNNNNNNNNNNNNNNNNNNNNNNNNNNN
NNNNNNNNNNNNNNNNNNNNNNNNNNNNNNNNNNNNNNNNNNNNNNNNNNNNNNNNNNNN
NNNNNNNNNNNNNNNNNNNNNNNNNNNNNNNNNNNNNNNNNNNNNNNNNNNNNNNNNNNN
NNNNNNNNNNNNNNNNNNNNNNNNNNNNNNNNNNNNNNNNNNNNNNNNNNNNNNNNNNNN
NNNNNNNNNNNNNNNNNNNNNNNNNNNNNNNNNNNNNNNNNNNNNNNNNNNNNNNNNNNN
NNNNNNNNNNNNNNNNNNNNNNNNNNNNNNNNNNNNNNNNNNNNNNNNNNNNNNNNNNNN
NNNNNNNN

>HelMel
ACATTATATTTTATATTCGGAGCATGAGCAGCTATAGTAGGTACAGCTATAAGTATTATC
ATCCGAATTGAATTAGCACAACCTGGATCATTCCTATGCAATGATCAATTATACAACTGC
ATAATTACAGCACACGGATTAATTATAATTTTCTTTATAGTAATACCTATCCTAATTGGT
GGATTTGGTAATTGACTTATTCCGCTAATAATTGGAGCCCCAGACATAGCCTTTCCCCGA
TTAAACAACCTTAGATTTTGATTATTACCTCCATCATTAATCCTATTAGTAACATCTGCC
TTAGTAGAAAAAGGAGCAGGAACAGGATGAACTGTATATCCACCATTAGCAGCAAACTTA
GCACATTCTGGACCATCAGTAGATTTAGCCATCTTTTCTTTACATTTAGCAGGAGCCTCA
TCAATTTTAGGATCCTTAAACTTCATAACCACTGTTATCAATATACGATGACAAGGAATA
CAAATCGAACGTCTACCATTATTTGTATGAGCCGTATTTATTACAGTAGTCTTATTATTA
CTTTCCTTACCAGTTCTAGCTGCTGGAATCACAATATTATTAACTGATCGAAACCTAAAT
ACTGCATTCTTCGACCCTATAGGAGGAGGAGACCCAGTATTATATCAACACNNNNNNNNN
NNNNNNNNNNNNNNNNNNNNNNNNNNNNNNNNNNNNNNNNNNNNNNNNNNNNNNNNNNNN
NNNNNNNNNNNNNNNNNNNNNNNNNNNNNNNNNNNNNNNNNNNNNNNNNNNNNNNNNNNN
NNNNNNNNNNNNNNNNNNNNNNNNNNNNNNNNNNNNNNNNNNNNNNNNNNNNNNNNNNNN
NNNNNNNNNNNNNNNNNNNNNNNNNNNNNNNNNNNNNNNNNNNNNNNNNNNNNNNNNNNN
NNNNNNNNNNNNNNNNNNNNNNNNNNNNNNNNNNNNNNNNNNNNNNNNNNNNNNNNNNNN
NNNNNNNNNNNNNNNNNNNNNNNNNNNNNNNNNNNNNNNNNNNNNNNNNNNNNNNNNNNN
NNNNNNNNNNNNNNNNNNNNNNNNNNNNNNNNNNNNNNNNNNNNNNNNNNNNNNNNNNNN
NNNNNNNNNNNNNNNNNNNNNNNNNNNNNNNNNNNNNNNNNNNNNNNNNNNNNNNNNNNN
NNNNNNNNNNNNNNNNNNNNNNNNNNNNNNNNNNNNNNNNNNNNNNNNNNNNNNNNNNNN
NNNNNNNNNNNNNNNNNNNNNNNNNNNNNNNNNNNNNNNNNNNNNNNNNNNNNNNNNNNN
NNNNNNNNNNNNNNNNNNNNNNNNNNNNNNNNNNNNNNNNNNNNNNNNNNNNNNNNNNNN
NNNNNNNNNNNNNNNNNNNNNNNNNNNNNNNNNNNNNNNNNNNNNNNNNNNNNNNNNNNN
NNNNNNNNNNNNNNNNNNNNNNNNNNNNNNNNNNNNNNNNNNNNNNNNNNNNNNNNNNNN
NNNNNNNNNNNNNNNNNNNNNNNNNNNNNNNNNNNNNNNNNNNNNNNNNNNNNNNNNNNN
NNNNNNNNNNNNNNNNNNNNNNNNNNNNNNNNNNNNNNNNNNNNNNNNNNNNNNNNNNNN
NNNNNNNNNNNNNNNNNNNNNNNNNNNNNNNNNNNNNNNNNNNNNNNNNNNNNNNNNNNN
NNNNNNNNNNNNNNNNNNNNNNNNNNNNNNNNNNNNNNNNNNNNNNNNNNNNNNNNNNNN
NNNNNNNNNNNNNNNNNNNNNNNNNNNNNNNNNNNNNNNNNNNNNNNNNNNNNNNNNNNN
NNNNNNNNNNNNNNNNNNNNNNNNNNNNNNNNNNNNNNNNNNNNNNNNNNNNNNNNNNNN
NNNNNNNNNNNNNNNNNNNNNNNNNNNNNNNNNNNNNNNNNNNNNNNNNNNNNNNNNNNN
NNNNNNNNNNNNNNNNNNNNNNNNNNNNNNNNNNNNNNNNNNNNNNNNNNNNNNNNNNNN
NNNNNNNNNNNNNNNNNNNNNNNNNNNNNNNNNNNNNNNNNNNNNNNNNNNNNNNNNNNN
NNNNNNNNNNNNNNNNNNNNNNNNNNNNNNNNNNNNNNNNNNNNNNNNNNNNNNNNNNNN
NNNNNNNNNNNNNNNNNNNNNNNNNNNNNNNNNNNNNNNNNNNNNNNNNNNNNNNNNNNN
NNNNNNNNNNNNNNNNNNNNNNNNNNNNNNNNNNNNNNNNNNNNNNNNNNNNNNNNNNNN
NNNNNNNNNNNNNNNNNNNNNNNNNNNNNNNNNNNNNNNNNNNNNNNNNNNNNNNNNNNN
NNNNNNNNNNNNNNNNNNNNNNNNNNNNNNNNNNNNNNNNNNNNNNNNNNNNNNNNNNNN
NNNNNNNNNNNNNNNNNNNNNNNNNNNNNNNNNNNNNNNNNNNNNNNNNNNNNNNNNNNN
NNNNNNNN

>HelCan
ACTTTATACTTTATATTCGGAGCTTGGGCTGCCATAGTAGGTACAGCTATGAGAATTATT
ATTCGAATTGAGCTAGCTCAACCAGGATCATTTCTTTGTAATGATCAACTTTATAACTGC
ATAATCACTGCTCATGGACTAATTATAATCTTCTTTATAGTAATACCAATTTTAATTGGT
GGATTTGGTAATTGGTTAGTACCATTAATAATTGGGGCACCAGATATAGCCTTTCCACGC
CTAAATAACTTAAGATTTTGACTTCTTCCCCCGTCATTAATTCTTTTAGTGACTTCTGCC
CTAGTAGAAAAAGGAGCCGGAACAGGATGAACTGTTTACCCTCCATTAGCCGCTAATTTA
GCTCATTCGGGACCATCTGTAGATCTTGCTATTTTTTCTTTACATCTAGCAGGAGCATCT
TCAATTTTAGGGGCTCTGAATTTTATAACTACAGTTATTAACATACGATGAAATGGAATA
CAAATTGAACGTCTTCCATTATTTGTATGAGCTGTATTTATCACAGTAGTACTACTATTA
TTATCTCTCCCTGTATTAGCAGCTGGAATTACAATACTTCTAACAGATCGAAACTTAAAC
ACTACTTCTTTTGATCCTATAGGGAGGGGGGACCCACTATTATATCAACACNNNNNNNNN
NNNNNNNNNNNNNNNNNNNNNNNNNNNNNNNNNNNNNNNNNNNNNNNNNNNNNNNNNNNN
NNNNNNNNNNNNNNNNNNNNNNNNNNNNNNNNNNNNNNNNNNNNNNNNNNNNNNNNNNNN
NNNNNNNNNNNNNNNNNNNNNNNNNNNNNNNNNNNNNNNNNNNNNNNNNNNNNNNNNNNN
NNNNNNNNNNNNNNNNNNNNNNNNNNNNNNNNNNNNNNNNNNNNNNNNNNNNNNNNNNNN
NNNNNNNNNNNNNNNNNNNNNNNNNNNNNNNNNNNNNNNNNNNNNNNNNNNNNNNNNNNN
NNNNNNNNNNNNNNNNNNNNNNNNNNNNNNNNNNNNNNNNNNNNNNNNNNNNNNNNNNNN
NNNNNNNNNNNNNNNNNNNNNNNNNNNNNNNNNNNNNNNNNNNNNNNNNNNNNNNNNNNN
NNNNNNNNNNNNNNNNNNNNNNNNNNNNNNNNNNNNNNNNNNNNNNNNNNNNNNNNNNNN
NNNNNNNNNNNNNNNNNNNNNNNNNNNNNNNNNNNNNNNNNNNNNNNNNNNNNNNNNNNN
NNNNNNNNNNNNNNNNNNNNNNNNNNNNNNNNNNNNNNNNNNNNNNNNNNNNNNNNNNNN
NNNNNNNNNNNNNNNNNNNNNNNNNNNNNNNNNNNNNNNNNNNNNNNNNNNNNNNNNNNN
NNNNNNNNNNNNNNNNNNNNNNNNNNNNNNNNNNNNNNNNNNNNNNNNNNNNNNNNNNNN
NNNNNNNNNNNNNNNNNNNNNNNNNNNNNNNNNNNNNNNNNNNNNNNNNNNNNNNNNNNN
NNNNNNNNNNNNNNNNNNNNNNNNNNNNNNNNNNNNNNNNNNNNNNNNNNNNNNNNNNNN
NNNNNNNNNNNNNNNNNNNNNNNNNNNNNNNNNNNNNNNNNNNNNNNNNNNNNNNNNNNN
NNNNNNNNNNNNNNNNNNNNNNNNNNNNNNNNNNNNNNNNNNNNNNNNNNNNNNNNNNNN
NNNNNNNNNNNNNNNNNNNNNNNNNNNNNNNNNNNNNNNNNNNNNNNNNNNNNNNNNNNN
NNNNNNNNNNNNNNNNNNNNNNNNNNNNNNNNNNNNNNNNNNNNNNNNNNNNNNNNNNNN
NNNNNNNNNNNNNNNNNNNNNNNNNNNNNNNNNNNNNNNNNNNNNNNNNNNNNNNNNNNN
NNNNNNNNNNNNNNNNNNNNNNNNNNNNNNNNNNNNNNNNNNNNNNNNNNNNNNNNNNNN
NNNNNNNNNNNNNNNNNNNNNNNNNNNNNNNNNNNNNNNNNNNNNNNNNNNNNNNNNNNN
NNNNNNNNNNNNNNNNNNNNNNNNNNNNNNNNNNNNNNNNNNNNNNNNNNNNNNNNNNNN
NNNNNNNNNNNNNNNNNNNNNNNNNNNNNNNNNNNNNNNNNNNNNNNNNNNNNNNNNNNN
NNNNNNNNNNNNNNNNNNNNNNNNNNNNNNNNNNNNNNNNNNNNNNNNNNNNNNNNNNNN
NNNNNNNNNNNNNNNNNNNNNNNNNNNNNNNNNNNNNNNNNNNNNNNNNNNNNNNNNNNN
NNNNNNNNNNNNNNNNNNNNNNNNNNNNNNNNNNNNNNNNNNNNNNNNNNNNNNNNNNNN
NNNNNNNNNNNNNNNNNNNNNNNNNNNNNNNNNNNNNNNNNNNNNNNNNNNNNNNNNNNN
NNNNNNNNNNNNNNNNNNNNNNNNNNNNNNNNNNNNNNNNNNNNNNNNNNNNNNNNNNNN
NNNNNNNN

>AlbHet
ACATTATATATAATTTTAGGTGCCTGAGCAGCTATAGTAGGTACAGCAATAAGAATTATT
ATTCGTATTGAATTAGCTCAACCAGGATCTTTTTTAAATAATGATCAACTATATAATTGC
ATTATTACAGCACACGGATTAATTATAATTTTCTTTATGGTTATACCTATTTTAATTGGG
GGGTTTGGAAATTGATTAATTCCCCTTATAGTAGGTTCACCAGATATAGCCTTTCCACGA
CTAAATAATTTAAGATTTTGATTACTTCCACCATCTTTAATTTTATTAGTAACATCTGCT
TTAGTAGAAAAAGGAGTAGGAACTGGATGAACAGTTTATCCTCCATTATCTGCTAATTTA
GCTCATTCTGGTCCTTCTGTAGACTTAGCAATTTTCTCTTTACATTTAGCAGGAGCATCA
TCAATTTTAGGATCTTTAAATTTTATTACTACAGTAATTAATATACGCTGAGAAGGAATA
ACATTAGAACGTTTACCTTTATTTGTATGAGCAGTATTTATTACAGTTATTTTATTATTA
TTATCATTACCTGTTTTAGCTGCAGGAATTACAATATTATTAACAGATCGAAATTTAAAT
ACTTCTTTCTTTGATCCTATGGGAGGAGGAGATCCAGTACTTTATCAACATTATGCTTGT
CTCAAAGATTAAGCCATGCATGTCTAAGCACGAACTTTAACACGGTGAAGCTGCGAATGG
CTCATTAGGCCACCCATGATTTCTTAGATCGTATAATCCTACTTGGATAACTGTGGTAAT
TCTAGAGCTAATACATGCAAAAAAGCTCGGACCCTTGCGGGAACGAGCGCGTTTATTAGA
TCAAAACCAATCGGTCCGTCCCGTTGGTGACTCTGGATAACTTCGAGCAGATCGCACGGC
CTAGCGCCGGCGACGGGTCTTTCAAGTGTGTGCCCTATCAACTTTCGATGGTACGCGACC
TGCCTACCATGGTTGTAACGGGTAACGGGGAATCAGGGTTCGATTCCGGAGAGGGAGCAT
GAGAAACGGCTACCACATCCAAGGAAGGCAGCAGGCGCGCAAATTACCCACTCCTAACGC
AGGGAGGTAGTGACGAAAAATAACGATACGGGACTCTAATGAGGCCCCGTAATCGGAATG
AGTACACTTTAAATCCTTTAACGAGGATCAATTGGAGGGCAAGTCTGGTGCCAGCAGCCG
CGGTAATTCCAGCTCCAATAGCGTATATTAAAGTTGTTGCAGTTAAAAAGCTCGTAGTTG
GATCTCGGGTTTGGGCCGGCGGTTCGCTTCGCGGCGTTACTGCCGGCGCCGACCTACCTG
CCGGTGCGCGCGGTGCTCTTCACCGAGCGCACGTGGCCGGAACGTTTACTTTGAAAAAAT
TAGAGTGCTCAAAGCAGGCGTCTAGCCTGAATAGTAGTGCATGGAATAATGGAATAGGAC
CTCGGTTCTATTTTGTTGGTTTTCGGAGCTCGAGGTAATGATTAAGAGGGACGGACGGGG
GCATTCGTATTACGGTGTTAGAGGTGAAATTCTTGGATCGCCGTAAGACGAACTACTGCG
AAAGCATTTGCCAAGAATGTTTTCATTAATCAAGAACGAAAGTCAGAGGTTCGAAGACGA
TCAGATACCGTCGTAGTTCTGACCATAAACGATGTCGACCGGCGATCCGCGGGAGTTGTC
CGAATGACCCCGCGGGCAGCCTCCGGGAAACCAAAGTTTTTGGATTCCGGGGGAAGTATG
GTTGCAAAGCCGAAACTTAAAGGAATTGACGGAAGGGCACCACCAGGAGTGGAGCCTGCG
GCTTAATTTGACTCAACACGGGAAAACTCACCCGGCCCGGACACCGCGAGGATTGACAGA
TTGAGAGCTCTTTCTTGATTCGGTGGGTGGTGGTGCATGGTTCTTAGTTGGTGGAGCGAT
TTGTCTGGTTAATTCCGATAACGAACGAGACTCTAGCCTGCTAAATAGTCCGCCGGTCGG
CGCGACTTCTTAGAGGGACAAGCGGCGTATAGTCGCACGAGATTGAGCAATAACAGGTCT
GTGATGCCCTTAGATGTTCGGGGCCGCACGCGCGCTACACTGAAGGAATCAGCGTGTCCT
CGCTCCTGGTCCGCAAGGACCGGGTAACCCGTTGAACCTCCTTCGTGCTAGGGATCGGGG
CTTGTAATTCTTCCCCGTGAACGAGGAATTCCCAGTAAGCGCGAGTCATAAGCTCGCGTT
GATTACGTCCCTGCCCTTTGTACACACCGCCCGTCGCTACTACCGATTGGATGGTTTAGT
GAGGTCCTCGGATTGGAACCGTCGAGCGGGGCAACCCGCGCGGCGACGTTCCGAGAAGAC
GATCGAAC

>HypPo2
ACTTTATATTTCATATTAGGAGCTTGATCAGCTATAGTAGGTACTGCAATAAGAATTATT
ATTCGTATTGAACTAGCTCAACCAGGTTCATTTCTCGCTAATGATCAATTATATAATTGT
ATTATTACTGCTCATGGATTAATTATAATTTTCTTTATAGTCATACCTATTTTAATTGGT
GGATTTGGAAATTGATTAATTCCTTTAATAATTGGTGCACCAGATATAGCCTTTCCACGC
CTAAATAATTTAAGTTTTTGACTGCTACCTCCATCTATAATTTTATTAGTTACTTCAGCC
TTAGTTGAAAAAGGAGTAGGAACTGGATGAACTGTATATCCTCCATTAGCTGCTAATCTA
GCACATTCAGGTCCATCTGTAGATTTAGCTATTTTCTCCTTACATTTAGCCGGAGCCTCT
TCTATTTTAGGTTCATTAAATTTTATTACCACTGTAATTAATATACGATGAAATGGAATA
ACATTAGAACGATTACCATTATTTGTATGAGCTGTATTTATTACCGTTATTTTACTTTTA
TTATCTCTACCCGTATTAGCTGCAGCTATTACTATACTCCTAACAGATCGAAATTTAAAT
ACCTCTTTTTTTGATCCTGTTGGAGGAGGTGATCCAGTTTTATATCAACATTATGCTTGT
CTCAAAGATTAAGCCATGCATGTCTAAGCACAAACTTTAACACGGTGAAGCTGCGAATGG
CTCATTAGGCCACCCATGATTTCTTAGATCGTACAATCCTACTTGGATAACTGTGGTAAT
TCTAGAGCTAATACATGCAAAAAAGCTCGGACCCTCGCGGGAACGAGCGCGTTTATTAGA
TCAAAACCAATCGGTCCGTCCCGTTGGTGACTCTGGATAACTTCGAGCAGATCGCACGGC
CTCGCGCCGGCGACGGGTCTTTCAAGTGTGTGCCCTATCAACTTTCGATGGTACGCGACC
TGCCTACCATGGTTGTAACGGGTAACGGGGAATCAGGGTTCGATTCCGGAGAGGGAGCAT
GAGAAACGGCTACCACATCCAAGGAAGGCAGCAGGCGCGCAAATTACCCACTCCTAACGC
AGGGAGGTAGTGACGAAAAATAACGATACGGGACTCTAATGAGGCCCCGTAATCGGAATG
AGTACACTTTAAATCCTTTAACGAGGATCAATTGGAGGGCAAGTCTGGTGCCAGCAGCCG
CGGTAATTCCAGCTCCAATAGCGTATATTAAAGTTGTTGCAGTTAAAAAGCTCGTAGTTG
GATCTCGGGTTTGGGCCGGCGGTTCGCTTCGCGGCGCTACTGCCGGCGCCGACCTACCTG
CCGGTGCGCGCGGTGCTCTTCGCCGAGCGCGCGTGGCCGGAACGTTTACTTTGAAAAAAT
TAGAGTGCTCAAAGCAGGCGTCTCGCCTGAATAGTAGTGCATGGAATAATAGAATAGGAC
CTCGGTTCTATTTTGTTGGTTTTCGGAGCTCGAGGTAATGATTAAGAGGGACGGACGGGG
GCATTCGTATTACGGTGTTAGAGGTGAAATTCTTGGATCGCCGTAAGACGAACTACTGCG
AAAGCATTTGCCAAGAATGTTTTCATTAATCAAGAACGAAAGTCAGAGGTTCGAAGACGA
TCAGATACCGTCGTAGTTCTGACCATAAACGATGTCGACCGGCGATCCGCGGGAGTTGTC
CGAATGACCCCGCGGGCAGCCTCCGGGAAACCAAAGTTTTTGGATTCCGGGGGAAGTATG
GTTGCAAAGCCGAAACTTAAAGGAATTGACGGAAGGGCACCACCAGGAGTGGAGCCTGCG
GCTTAATTTGACTCAACACGGGAAAACTCACCCGGCCCGGACACCGCGAGGATTGACAGA
TTGAGAGCTCTTTCTTGATTCGGTGGGTGGTGGTGCATGGTTCTTAGTTGGTGGAGCGAT
TTGTCTGGTTAATTCCGATAACGAACGAGACTCTAGCCTGCTAAATAGTCCGCCGGTCGG
CGCGACTTCTTAGAGGGACAAGCGGCGTATAGTCGCACGAGATTGAGCAATAACAGGTCT
GTGATGCCCTTAGATGTTCGGGGCCGCACGCGCGCTACACTGAAGGAATCAGCGTGTCCT
CGCTCCTGGTCCGCAAGGACCGGGTAACCCGTTGAACCTCCTTCGTGCTAGGGATCGGGG
CTTGTAATTCTTCCCCGTGAACGAGGAATTCCCAGTAAGCGCGAGTCATAAGCTCGCGTT
GATTACGTCCCTGCCCTTTGTACACACCGCCCGTCGCTACTACCGATTGGATGGTTTAGT
GAGGTCCTCGGATTGGATCCGTCGCGCGAGGCGACTCGCGCGGCGGCGTTCCGAGAAGAC
GATCGAAC
