# Supplementary material for: Cryptic taxonomic diversity and high-latitude melanism in the glossiphoniid leech assemblage from the Eurasian Arctic
Source: Sci Rep. 2022 Nov 30;12:20630. doi: 10.1038/s41598-022-24989-7 (PMC9712395; doi:10.1038/s41598-022-24989-7)
Supplement: Supplementary file 1 — Supplementary Information 1. [file 41598_2022_24989_MOESM1_ESM.zip › COI+18S_IQ_TREE.tre]

(AcaPel:0.2728947734,((((((TorTuk:0.0305806824,HemSp1:0.0417204629)97:0.0117441236,((((HemYan:0.0709609514,HemSch:0.0142746098)46:0.0000021491,HemMar:0.0390087534)48:0.0008577479,((HemMya:0.0219239154,(HemKha:0.0059587370,HemKas:0.0068896050)100:0.0081265206)99:0.0102835006,HemKhb:0.0091546336)97:0.0038754719)58:0.0054810749,HemTum:0.0251967636)58:0.0104445536)95:0.0127701407,(((((((AlbPal:0.0175077496,AlbPap:0.0110098515)93:0.0033044293,AlbHet:0.0003248141)94:0.0131994470,(AlbLat:0.0064224834,(AlbPah:0.0112865947,(AlbMas:0.0142911869,AlbKor:0.0378532703)54:0.0040981328)54:0.0050673129)99:0.0146720625)95:0.0079358819,AlbMya:0.0550952772)99:0.0088105395,AlbQua:0.0695500777)100:0.0107117565,((((GloBai:0.0143006047,GloCon:0.0146097921)98:0.0061252092,((GloVer:0.0077919514,GloNeb:0.0054554318)100:0.0084551262,GloRos:0.0095005734)91:0.0035357260)52:0.0003076382,((((GloBal:0.0015052175,GloCom:0.0077043637)100:0.0078179894,GloTay:0.0082752600)77:0.0034043598,GloMon:0.0229311895)96:0.0049523198,GloEle:0.0296990605)56:0.0019745394)88:0.0059152698,(GloNor:0.0169849337,((GloSp2:0.0041253724,GloChe:0.0106736667)100:0.0097157610,GloArc:0.0078787538)100:0.0075744278)100:0.0078645306)100:0.0153146352)99:0.0135901023,(((PlaSia:0.0014667763,PlaSir:0.0220368734)100:0.0515559485,((TheTes:0.0053179445,TheMol:0.0134040527)97:0.0036463349,(((TheMac:0.0060205737,TheCau:0.0128022890)94:0.0029557397,(TheCa2:0.0081302290,TheCa3:0.0030209512)100:0.0116539464)97:0.0054128238,TheOnt:0.0141113985)98:0.0035970063)97:0.0089651223)96:0.0095291611,(HypPo1:0.0005889743,HypPo2:0.0000670575)100:0.0332068271)63:0.0065625240)35:0.0029556057)26:0.0045559987,(((((BatAmn:0.0066360460,BatTri:0.0105364560)100:0.0089919111,BatSp2:0.0148203816)91:0.0009335904,BatBan:0.0263107226)83:0.0033007992,BatKor:0.0068729384)85:0.0034187182,(((BatYau:0.0049150537,(BatCon:0.0056718846,BatInd:0.0055412884)100:0.0023674865)100:0.0010928973,BatHla:0.0044097392)98:0.0013053690,BatSp3:0.0073828248)91:0.0000020714)100:0.0354985137)74:0.0078768796,((((HaeGhi:0.0241460480,HaeGra:0.0278773646)100:0.0167701192,HaeLut:0.0838630711)99:0.0138548952,((((((HelElo:0.0555064115,(((((((HelSp3:0.0075325221,((HelSp5:0.0062509453,HelSp6:0.0040174689)100:0.0052992678,HelS06:0.0121977424)71:0.0023938384)99:0.0059826591,HelEch:0.0154135819)100:0.0163302436,(HelS05:0.0141623227,HelS07:0.0116140092)100:0.0082014342)98:0.0069024013,((HelBri:0.0103263582,HelAla:0.0076089535)100:0.0182501806,HelS03:0.0279325444)98:0.0130123748)72:0.0065187276,HelEri:0.0404817849)75:0.0070341297,HelS02:0.0271199220)76:0.0072868840,HelOct:0.0574683359)72:0.0023530041)74:0.0048595567,(HelNun:0.0301039069,HelPar:0.0185041779)99:0.0177895330)75:0.0133932692,(((HelAtl:0.0494447746,HelBow:0.0207975137)98:0.0074928413,(HelCal:0.0076321154,HelSer:0.0053192762)100:0.0162857211)100:0.0169515941,(HelMod:0.0239301934,HelMon:0.0135546083)100:0.0154299921)97:0.0132547973)93:0.0116927037,(((HelFus:0.0277039545,(((HelPap:0.0035411577,HelTra:0.0065023598)99:0.0030413582,HelAus:0.0215599366)47:0.0007443191,(HelLin:0.0105679495,HelRob:0.0047827967)51:0.0013688246)100:0.0379533810)90:0.0102135047,((HelTri:0.0077274306,HelSoc:0.0272724866)100:0.0050922281,HelEur:0.0244484123)100:0.0105555653)89:0.0129007601,HelMel:0.0487251804)87:0.0182127465)72:0.0117661906,HelSor:0.0267373148)74:0.0105905747,((HelPic:0.0263322381,HelBol:0.0243034137)100:0.0228864924,HelCan:0.0737920168)83:0.0098781464)100:0.0165702389)98:0.0101719270,(((PlaBia:0.0312318351,PlaPic:0.0214226359)100:0.0190611937,((PlaCos:0.0279993858,(PlaMon:0.0322979173,PlaPed:0.0331823428)86:0.0092822519)86:0.0080168544,((PlaMul:0.0298731295,PlaPar:0.0213029477)91:0.0067392975,PlaPap:0.0345673885)85:0.0068070500)79:0.0045288037)79:0.0049553799,PlaTra:0.0393163228)98:0.0123993761)91:0.0149398872)100:0.0815234719,((((((AleMak:0.0692992455,CalViv:0.0575708034)97:0.0158477225,BraTor:0.0656852978)88:0.0281876590,PisGeo:0.0733446271)78:0.0271951068,MyzLug:0.1170313915)77:0.0201328614,StiMac:0.0881676849)100:0.2711752488,(OzoBra:0.0164484731,OzoMar:0.0632636986)100:0.2880171620)100:0.0864467218)78:0.0244739559,(((((((ErpJap:0.0191158514,ErpMon:0.0285905111)92:0.0063728811,ErpTes:0.0266320317)99:0.0204520548,(DinDub:0.0382602143,NepObs:0.0393453399)100:0.0130659689)100:0.0306897722,((ErpPun:0.0224547875,MooMel:0.0430513922)100:0.0216429671,MooBuc:0.0412682523)100:0.0221744673)100:0.0420501783,((GasExt:0.0693956463,GasAmp:0.0331812152)100:0.0368799098,(OroKoi:0.0360591569,OroEsu:0.0373506894)100:0.0401408805)68:0.0134367866)62:0.0052333779,((BarGwa:0.0162530393,BarWeb:0.0185581831)100:0.0442783201,(SalMot:0.0985193684,(FamGe1:0.0176028152,FamGe2:0.0169810467)100:0.0571607212)95:0.0125850656)100:0.0369334742)100:0.1075256351,((((HirOri:0.0187121071,HirTro:0.0108299037)100:0.0336939940,(((AliAfr:0.0705679394,(AliMic:0.0605119939,PoeNan:0.0470376112)78:0.0126286070)99:0.0117767669,(HirJav:0.0422215624,GodEle:0.0637887780)96:0.0151608031)99:0.0186325717,(HaeLat:0.0000028190,HaeMar:0.0084357770)100:0.0581231132)99:0.0136241310)100:0.0755041051,(ChtBil:0.0724494279,HaeSyl:0.0372318534)100:0.0731501249)100:0.0375863077,MacDec:0.0988137601)100:0.1296062280)100:0.1055208500);
