# Supplementary material for: Cryptic taxonomic diversity and high-latitude melanism in the glossiphoniid leech assemblage from the Eurasian Arctic
Source: Sci Rep. 2022 Nov 30;12:20630. doi: 10.1038/s41598-022-24989-7 (PMC9712395; doi:10.1038/s41598-022-24989-7)
Supplement: Supplementary file 1 — Supplementary Information 1. [file 41598_2022_24989_MOESM1_ESM.zip › COI+18S_partitions_codons.txt]

DNA, coi_1st = 1-651\3
DNA, coi_2nd = 2-651\3
DNA, coi_3rd = 3-651\3
DNA, 18s = 652-2348
