# Supplementary material for: Cryptic taxonomic diversity and high-latitude melanism in the glossiphoniid leech assemblage from the Eurasian Arctic
Source: Sci Rep. 2022 Nov 30;12:20630. doi: 10.1038/s41598-022-24989-7 (PMC9712395; doi:10.1038/s41598-022-24989-7)
Supplement: Supplementary file 1 — Supplementary Information 1. [file 41598_2022_24989_MOESM1_ESM.zip › Dataset S5 - ReadMe.txt]

Dataset S5. The combined COI + 18S rRNA fasta alignment, IQ-TREE tree file, and partition txt file (taxonomic names abbreviations correspond to those in Table S1) (ZIP archive file).

Files:
--- COI+18S_alignment.fasta [two-gene sequence alignment; COI: 1-651, 18S rRNA: 652-2348; the 18S rRNA gene alignment was processed with GBlocks v. 0.91b: final length of 1697 bp; 83% of the original 2031 bp].

--- COI+18S_IQ_TREE.tre [Figure 1; output two-locus phylogeny inferred from IQ-TREE v. 1.6.12; http://iqtree.cibiv.univie.ac.at]

--- COI+18S_partitions_codons.txt [partition file used to reconstruct the phylogeny through IQ-TREE v. 1.6.12; http://iqtree.cibiv.univie.ac.at]
