# Supplementary material for: Cryptic taxonomic diversity and high-latitude melanism in the glossiphoniid leech assemblage from the Eurasian Arctic
Source: Sci Rep. 2022 Nov 30;12:20630. doi: 10.1038/s41598-022-24989-7 (PMC9712395; doi:10.1038/s41598-022-24989-7)
Supplement: Supplementary file 3 — Supplementary Information 3. [file 41598_2022_24989_MOESM3_ESM.xlsx]

## Sheet: Dataset S1
Dataset S1. Information on COI sequences of Hirudinea taxa used in the species delimitation modeling. The GenBank accession numbers of the new sequences generated in this study are bold.
Species	COI GenBank acc. no.	Region	Geographic position
Ingroup sequences: Glossiphoniidae
Alboglossiphonia heteroclita	ON631769	Russia: Tyumen Region	Non-Arctic
Alboglossiphonia lata	ON548514	Russia: Primorye	Non-Arctic
Alboglossiphonia lata	ON548515	Russia: Primorye	Non-Arctic
Alboglossiphonia lata	MN393275	South Korea	Non-Arctic
Alboglossiphonia lata	MN393279	South Korea	Non-Arctic
Alboglossiphonia lata	MN393286	South Korea	Non-Arctic
Alboglossiphonia lata	AY962453	USA: Kalihi Stream, Hawaii [non-native]	Non-Arctic
Alboglossiphonia lata	AY962454	Taiwan	Non-Arctic
Alboglossiphonia lata	MN393276	South Korea	Non-Arctic
Alboglossiphonia lata	MN393277	South Korea	Non-Arctic
Alboglossiphonia lata	MN393285	South Korea	Non-Arctic
Alboglossiphonia lata	MN393280	South Korea	Non-Arctic
Alboglossiphonia lata	MN393281	South Korea	Non-Arctic
Alboglossiphonia lata	MN393284	South Korea	Non-Arctic
Alboglossiphonia lata	MN393288	South Korea	Non-Arctic
Alboglossiphonia lata	MN393287	South Korea	Non-Arctic
Alboglossiphonia lata	MN295414	Russia: Primorye	Non-Arctic
Alboglossiphonia pahariensis	MN295404	Myanmar	Non-Arctic
Alboglossiphonia pahariensis	ON548503	India	Non-Arctic
Alboglossiphonia pahariensis	ON548504	India	Non-Arctic
Alboglossiphonia pahariensis	ON548512	India	Non-Arctic
Alboglossiphonia pahariensis	ON548513	India	Non-Arctic
Alboglossiphonia pallida	AF116016	USA: Michigan	Non-Arctic
Alboglossiphonia quadrata	AY962455	Namibia	Non-Arctic
Alboglossiphonia sibirica sp. nov.	MN393256	Russia: Khabarovsk Region	Non-Arctic
Alboglossiphonia sibirica sp. nov.	KM095100	Russia: Eastern Siberia	Non-Arctic
Alboglossiphonia sibirica sp. nov.	MH286267	Russia: Yakutia Republic	Non-Arctic
Alboglossiphonia sibirica sp. nov.	MH286268	Russia: Yakutia Republic	Non-Arctic
Alboglossiphonia sibirica sp. nov.	MH286269	Russia: Yakutia Republic	Non-Arctic
Alboglossiphonia sibirica sp. nov.	MH286270	Russia: Yakutia Republic	Non-Arctic
Alboglossiphonia sibirica sp. nov.	MH286271	Russia: Yakutia Republic	Non-Arctic
Alboglossiphonia sibirica sp. nov.	KM095101	Russia: Eastern Siberia	Non-Arctic
Alboglossiphonia sibirica sp. nov.	ON548508	Russia: Irkutsk Region	Non-Arctic
Alboglossiphonia sibirica sp. nov.	ON548511	Russia: Irkutsk Region	Non-Arctic
Alboglossiphonia sibirica sp. nov.	ON548509	Russia: Primorye	Non-Arctic
Alboglossiphonia sibirica sp. nov.	ON548510	Russia: Primorye	Non-Arctic
Alboglossiphonia sibirica sp. nov.	ON548516	Russia: Amur Region	Non-Arctic
Alboglossiphonia sibirica sp. nov.	ON548517	Russia: Amur Region	Non-Arctic
Alboglossiphonia sibirica sp. nov.	ON873332	Russia: Primorye	Non-Arctic
Alboglossiphonia sp.1 Australia	MG976199	Australia	Non-Arctic
Alboglossiphonia sp.2 Korea	KF966548	South Korea	Non-Arctic
Alboglossiphonia sp.3 Myanmar	ON548507	Myanmar	Non-Arctic
Batracobdella algira	HM246609	Spain	Non-Arctic
Batracobdelloides amnicolus	AY962457	Africa	Non-Arctic
Batracobdelloides bangkhenensis	MT292812	Thailand	Non-Arctic
Batracobdelloides bangkhenensis	MT292811	Thailand	Non-Arctic
Batracobdelloides bangkhenensis	MT292810	Thailand	Non-Arctic
Batracobdelloides conchophylus	MN295401	Myanmar	Non-Arctic
Batracobdelloides conchophylus	MN295408	Myanmar	Non-Arctic
Batracobdelloides conchophylus	ON841608	Myanmar	Non-Arctic
Batracobdelloides conchophylus	ON841620	Myanmar	Non-Arctic
Batracobdelloides hlaingbweensis	MN295453	Myanmar	Non-Arctic
Batracobdelloides hlaingbweensis	MN295455	Myanmar	Non-Arctic
Batracobdelloides hlaingbweensis	MN295457	Myanmar	Non-Arctic
Batracobdelloides hlaingbweensis	MN295458	Myanmar	Non-Arctic
Batracobdelloides hlaingbweensis	MN295453	Myanmar	Non-Arctic
Batracobdelloides indochinensis	MN295399	Myanmar	Non-Arctic
Batracobdelloides indochinensis	MN295402	Myanmar	Non-Arctic
Batracobdelloides indochinensis	MN295409	Myanmar	Non-Arctic
Batracobdelloides koreanus	MN295424	South Korea	Non-Arctic
Batracobdelloides sp.2 Myanmar	ON841607	Myanmar	Non-Arctic
Batracobdelloides sp.2 Myanmar	ON841610	Myanmar	Non-Arctic
Batracobdelloides sp.2 Myanmar	ON841611	Myanmar	Non-Arctic
Batracobdelloides sp.2 Myanmar	ON841614	Myanmar	Non-Arctic
Batracobdelloides sp.3 Myanmar	ON841619	Myanmar	Non-Arctic
Batracobdelloides tricarinatus	MN295444	Africa	Non-Arctic
Batracobdelloides tricarinatus	MN295445	Africa	Non-Arctic
Batracobdelloides tricarinatus	MN295446	Africa	Non-Arctic
Batracobdelloides tricarinatus	MN295448	Africa	Non-Arctic
Batracobdelloides tricarinatus	MN295447	Africa	Non-Arctic
Batracobdelloides tricarinatus	MN295449	Africa	Non-Arctic
Batracobdelloides tricarinatus	MN295450	Africa	Non-Arctic
Batracobdelloides yaukthwa	MN295406	Myanmar	Non-Arctic
Glossiphonia arctica sp. nov.	ON810736	Russia: Polar Urals	Arctic
Glossiphonia arctica sp. nov.	ON810737	Russia: Polar Urals	Arctic
Glossiphonia arctica sp. nov.	ON810735	Russia: Polar Urals	Arctic
Glossiphonia baicalensis	AY047329	Russia: Eastern Siberia	Non-Arctic
Glossiphonia balcanica	MN295386	Russia: Moscow Region	Non-Arctic
Glossiphonia balcanica	MN393260	Russia: Moscow Region	Non-Arctic
Glossiphonia balcanica	MN393270	Russia: Polar Urals	Arctic
Glossiphonia balcanica	MN393271	Russia: Polar Urals	Arctic
Glossiphonia balcanica	ON810711	Russia: Taymyr	Arctic
Glossiphonia balcanica	ON810713	Russia: Taymyr	Arctic
Glossiphonia balcanica	MN393267	Russia: Yamal	Arctic
Glossiphonia balcanica	MN393273	Russia: Arkhangelsk Region, Mezen	Sub-Arctic
Glossiphonia balcanica	MN393274	Russia: Arkhangelsk Region, Mezen	Sub-Arctic
Glossiphonia balcanica	ON810714	Russia: Kanin Peninsula	Arctic
Glossiphonia balcanica	ON810715	Russia: Kanin Peninsula	Arctic
Glossiphonia balcanica	ON810717	Russia: Arkhangelsk Region	Non-Arctic
Glossiphonia balcanica	ON810671	Russia: Arkhangelsk Region	Non-Arctic
Glossiphonia balcanica	ON810673	Russia: Arkhangelsk Region	Non-Arctic
Glossiphonia balcanica	ON810678	Russia: Arkhangelsk Region	Non-Arctic
Glossiphonia balcanica	ON810679	Russia: Murmansk Region	Arctic
Glossiphonia balcanica	ON810681	Russia: Kolguev	Arctic
Glossiphonia balcanica	ON810683	Russia: Kolguev	Arctic
Glossiphonia balcanica	ON810685	Russia: Kolguev	Arctic
Glossiphonia balcanica	ON810687	Russia: Murmansk Region	Arctic
Glossiphonia balcanica	ON810691	Russia: Murmansk Region	Arctic
Glossiphonia balcanica	ON810716	Russia: Arkhangelsk Region	Non-Arctic
Glossiphonia balcanica	ON810686	Russia: Kolguev	Arctic
Glossiphonia balcanica	ON810739	Russia: Moscow Region	Non-Arctic
Glossiphonia balcanica (topotype)	LCHME036-20	Kosovo	Non-Arctic
Glossiphonia balcanica (topotype)	LCHME037-20	Kosovo	Non-Arctic
Glossiphonia cf. concolor	KM095097	Ukraine	Non-Arctic
Glossiphonia cf. concolor	KM095098	Ukraine	Non-Arctic
Glossiphonia complanata	AF003277	France: Aff Stream, Paimpont	Non-Arctic
Glossiphonia complanata	AY047321	UK	Non-Arctic
Glossiphonia complanata	MN400965	Russia: Moscow Region	Non-Arctic
Glossiphonia complanata	MN393263	Russia: Moscow Region	Non-Arctic
Glossiphonia complanata	HM246608	Germany	Non-Arctic
Glossiphonia complanata	MF458715	France	Non-Arctic
Glossiphonia complanata	ON841599	Italy	Non-Arctic
Glossiphonia complanata	ON841602	Morocco	Non-Arctic
Glossiphonia complanata	MK479278	Croatia	Non-Arctic
Glossiphonia complanata	MK479279	Croatia	Non-Arctic
Glossiphonia complanata	MK479280	Croatia	Non-Arctic
Glossiphonia complanata	MK479262	Croatia	Non-Arctic
Glossiphonia complanata	MK479277	Slovenia	Non-Arctic
Glossiphonia complanata	MK479278	Croatia	Non-Arctic
Glossiphonia complanata	MK479279	Croatia	Non-Arctic
Glossiphonia complanata	MK479280	Croatia	Non-Arctic
Glossiphonia complanata	MK479262	Croatia	Non-Arctic
Glossiphonia complanata	MK479277	Slovenia	Non-Arctic
Glossiphonia complanata	ON841622	Russia: Bashkortostan	Non-Arctic
Glossiphonia complanata	ON841636	Montenegro	Non-Arctic
Glossiphonia complanata	ON841643	Montenegro	Non-Arctic
Glossiphonia complanata	ON841645	Montenegro	Non-Arctic
Glossiphonia complanata	ON841647	Montenegro	Non-Arctic
Glossiphonia complanata	ON841649	Montenegro	Non-Arctic
Glossiphonia complanata	ON841652	Montenegro	Non-Arctic
Glossiphonia complanata	ON841653	Montenegro	Non-Arctic
Glossiphonia complanata	LCHME001-20	Bosnia and Hercegovina	Non-Arctic
Glossiphonia complanata	LCHME008-20	Montenegro	Non-Arctic
Glossiphonia complanata	LCHME009-20	Montenegro	Non-Arctic
Glossiphonia complanata	LCHME027-20	Austria	Non-Arctic
Glossiphonia complanata (topotype)	LCHME038-20	Germany	Non-Arctic
Glossiphonia complanata (topotype)	LCHME039-20	Germany	Non-Arctic
Glossiphonia concolor	KY989481	Iran: Bashbolakh, Azerbaijan Gharbi	Non-Arctic
Glossiphonia concolor	AY962458	Sweden: Kila River	Non-Arctic
Glossiphonia concolor	MN295391	Russia: Moscow Region	Non-Arctic
Glossiphonia concolor	MN295418	Russia: Arkhangelsk Region, Mezen	Sub-Arctic
Glossiphonia concolor	ON810676	Russia: Kolguev	Arctic
Glossiphonia concolor	ON810682	Russia: Kolguev	Arctic
Glossiphonia concolor	ON810684	Russia: Kolguev	Arctic
Glossiphonia concolor	ON810672	Russia: Arkhangelsk Region	Non-Arctic
Glossiphonia concolor	ON810674	Kazakhstan	Non-Arctic
Glossiphonia concolor	ON810692	Russia: Taymyr	Arctic
Glossiphonia concolor	ON810694	Russia: Taymyr	Arctic
Glossiphonia concolor	ON810697	Russia: Taymyr	Arctic
Glossiphonia concolor	ON810700	Russia: Taymyr	Arctic
Glossiphonia concolor	ON810702	Russia: Taymyr	Arctic
Glossiphonia concolor	ON810712	Russia: Taymyr	Arctic
Glossiphonia concolor	ON810696	Russia: Taymyr	Arctic
Glossiphonia concolor	ON810709	Russia: Taymyr	Arctic
Glossiphonia concolor	ON810721	Russia: Arkhangelsk Region	Non-Arctic
Glossiphonia concolor	ON810734	Russia: Polar Urals	Arctic
Glossiphonia concolor	ON810738	Russia: Polar Urals	Arctic
Glossiphonia concolor	ON810743	Russia: Krasnoyarsk Region	Non-Arctic
Glossiphonia concolor	MH670850	Russia: Zmeevaya Bay, Lake Baikal	Non-Arctic
Glossiphonia concolor	MH670849	Russia: Monakhovo Bay, Lake Baikal	Non-Arctic
Glossiphonia concolor	MH670848	Russia: Eastern Siberia	Non-Arctic
Glossiphonia concolor	MH670847	Russia: Eastern Siberia	Non-Arctic
Glossiphonia concolor	MH670846	Russia: Eastern Siberia	Non-Arctic
Glossiphonia concolor	MH670845	Russia: Irkutsk Region	Non-Arctic
Glossiphonia concolor	MH670844	Russia: Irkutsk Region	Non-Arctic
Glossiphonia concolor	MH670843	Russia: Irkutsk Region	Non-Arctic
Glossiphonia concolor	MH670842	Russia: Irkutsk Region	Non-Arctic
Glossiphonia concolor	MH670841	Russia: Zmeevaya Bay, Lake Baikal	Non-Arctic
Glossiphonia concolor	MH670840	Russia: Irkutsk Region	Non-Arctic
Glossiphonia concolor	MH670839	Russia: Irkutsk Region	Non-Arctic
Glossiphonia concolor	MH670838	Russia: Angara River	Non-Arctic
Glossiphonia concolor	MH670837	Russia: Posolsky Sor, Lake Baikal	Non-Arctic
Glossiphonia concolor	MH670836	Russia: Malyi Karantsay River	Non-Arctic
Glossiphonia concolor	MH670835	Russia: Irkutsk Region	Non-Arctic
Glossiphonia concolor	LCHME041-20	Germany	Non-Arctic
Glossiphonia elegans	AF003258	North America	Non-Arctic
Glossiphonia elegans	AY047322	USA: Michigan	Non-Arctic
Glossiphonia elegans	HQ961468	Canada	Non-Arctic
Glossiphonia elegans	HQ920206	Canada	Non-Arctic
Glossiphonia elegans	HQ961446	Canada	Non-Arctic
Glossiphonia elegans	HQ961453	Canada	Non-Arctic
Glossiphonia elegans	HQ961456	Canada	Non-Arctic
Glossiphonia elegans	HQ961461	Canada	Non-Arctic
Glossiphonia elegans	HQ961466	Canada	Non-Arctic
Glossiphonia elegans	HQ961469	Canada	Non-Arctic
Glossiphonia elegans	HQ961472	Canada	Non-Arctic
Glossiphonia elegans	HQ961473	Canada	Non-Arctic
Glossiphonia elegans	HQ961476	Canada	Non-Arctic
Glossiphonia elegans	HQ961477	Canada	Non-Arctic
Glossiphonia elegans	HQ961478	Canada	Non-Arctic
Glossiphonia elegans	HQ961502	Canada	Non-Arctic
Glossiphonia elegans	HQ961505	Canada	Non-Arctic
Glossiphonia elegans	HQ961506	Canada	Non-Arctic
Glossiphonia elegans	KM611854	Canada	Non-Arctic
Glossiphonia elegans	KM612220	Canada	Non-Arctic
Glossiphonia elegans	MG422158	Canada	Non-Arctic
Glossiphonia elegans	MG422187	Canada	Non-Arctic
Glossiphonia elegans	MG422380	Canada	Non-Arctic
Glossiphonia elegans	MG422471	Canada	Non-Arctic
Glossiphonia elegans	MG422507	Canada	Non-Arctic
Glossiphonia elegans	MG423512	Canada	Non-Arctic
Glossiphonia elegans	HQ961495	Canada	Non-Arctic
Glossiphonia elegans	HQ961498	Canada	Non-Arctic
Glossiphonia elegans	HQ961499	Canada	Non-Arctic
Glossiphonia elegans	MG422798	Canada	Non-Arctic
Glossiphonia elegans	ON841597	Canada	Non-Arctic
Glossiphonia elegans	ON841598	Canada	Non-Arctic
Glossiphonia elegans	ON841603	USA	Non-Arctic
Glossiphonia mollissima	MN295375	Russia: Khabarovsk Region	Non-Arctic
Glossiphonia mollissima	MN393257	Russia: Khabarovsk Region	Non-Arctic
Glossiphonia mollissima	MN393258	Russia: Khabarovsk Region	Non-Arctic
Glossiphonia mollissima	MN393272	Russia: Primorye	Non-Arctic
Glossiphonia mollissima	ON810669	Russia: Primorye	Non-Arctic
Glossiphonia mollissima	ON810675	Russia: Yakutia	Non-Arctic
Glossiphonia mollissima	ON810680	Russia: Chukotka	Arctic
Glossiphonia mollissima	ON810689	Russia: Chukotka	Arctic
Glossiphonia mollissima	ON810690	Russia: Chukotka	Arctic
Glossiphonia mollissima	ON810710	Russia: Taymyr	Arctic
Glossiphonia mollissima	ON810723	Russia: Yakutia Republic	Non-Arctic
Glossiphonia mollissima	ON810730	Russia: Yakutia Republic	Non-Arctic
Glossiphonia mollissima	ON810725	Russia: Primorye	Non-Arctic
Glossiphonia mollissima	ON810727	Russia: Primorye	Non-Arctic
Glossiphonia mollissima	ON810740	Russia: Primorye	Non-Arctic
Glossiphonia mollissima	ON810744	Russia: Yakutia Republic	Arctic
Glossiphonia mollissima	ON810745	Russia: Yakutia Republic	Arctic
Glossiphonia mollissima	ON810746	Russia: Yakutia Republic	Arctic
Glossiphonia mollissima	ON810747	Russia: Yakutia Republic	Arctic
Glossiphonia mollissima	ON810749	Russia: Yakutia Republic	Arctic
Glossiphonia mollissima	ON810750	Russia: Yakutia Republic	Arctic
Glossiphonia mollissima	ON810751	Russia: Yakutia Republic	Arctic
Glossiphonia mollissima	ON810748	Russia: Yakutia Republic	Arctic
Glossiphonia mollissima	ON810752	Russia: Yakutia Republic	Arctic
Glossiphonia mollissima	ON810754	Russia: Putorana Plateau	Arctic
Glossiphonia mollissima	ON810756	Russia: Kamchatka	Non-Arctic
Glossiphonia mollissima	ON810757	Russia: Kamchatka	Non-Arctic
Glossiphonia mollissima	ON810759	Russia: Kamchatka	Non-Arctic
Glossiphonia nebulosa	MN295412	Russia: Polar Urals	Arctic
Glossiphonia nebulosa	ON810698	Russia: Taymyr	Arctic
Glossiphonia nebulosa	ON810704	Russia: Taymyr	Arctic
Glossiphonia nebulosa	ON810707	Russia: Taymyr	Arctic
Glossiphonia nebulosa	ON810708	Russia: Taymyr	Arctic
Glossiphonia nebulosa	ON810718	Russia: Arkhangelsk Region	Non-Arctic
Glossiphonia nebulosa	ON810729	Russia: North Ossetia–Alania	Non-Arctic
Glossiphonia nebulosa (topotype)	LCHME044-20	Germany	Non-Arctic
Glossiphonia sp.3 Balkans	AY962459	Italy: Rio Sadde	Non-Arctic
Glossiphonia sp.3 Balkans	MK479263	Croatia	Non-Arctic
Glossiphonia sp.3 Balkans	MK479264	Croatia	Non-Arctic
Glossiphonia sp.3 Balkans	MK479263	Croatia	Non-Arctic
Glossiphonia sp.3 Balkans	MK479264	Croatia	Non-Arctic
Glossiphonia sp.3 Balkans	LCHME004_20	Kosovo	Non-Arctic
Glossiphonia sp.3 Balkans	LCHME005_20	Kosovo	Non-Arctic
Glossiphonia sp.3 Balkans	LCHME002_20	Bosnia and Hercegowina	Non-Arctic
Glossiphonia sp.3 Balkans	LCHME042_20	Kosovo	Non-Arctic
Glossiphonia sp.1 Montenegro	ON841644	Montenegro	Non-Arctic
Glossiphonia sp.1 Montenegro	ON841648	Montenegro	Non-Arctic
Glossiphonia sp.1 Montenegro	ON841646	Montenegro	Non-Arctic
Glossiphonia sp.1 Montenegro	ON841650	Montenegro	Non-Arctic
Glossiphonia sp.2 Korea	MN295429	South Korea	Non-Arctic
Glossiphonia sp.2 Korea	MN393278	South Korea	Non-Arctic
Glossiphonia sp.2 Korea	MN393283	South Korea	Non-Arctic
Glossiphonia sp.2 Korea	MN393282	South Korea	Non-Arctic
Glossiphonia sp.2 Korea	ON841601	South Korea	Non-Arctic
Glossiphonia taymyrensis sp. nov.	ON810693	Russia: Taymyr	Arctic
Glossiphonia taymyrensis sp. nov.	ON810705	Russia: Taymyr	Arctic
Glossiphonia taymyrensis sp. nov.	ON810706	Russia: Taymyr	Arctic
Glossiphonia taymyrensis sp. nov.	ON810695	Russia: Taymyr	Arctic
Glossiphonia taymyrensis sp. nov.	ON810701	Russia: Taymyr	Arctic
Glossiphonia taymyrensis sp. nov.	ON810699	Russia: Taymyr	Arctic
Glossiphonia taymyrensis sp. nov.	ON810731	Russia: Kemerovo Region	Non-Arctic
Glossiphonia taymyrensis sp. nov.	ON810755	Russia: Putorana Plateau	Arctic
Glossiphonia verrucata	ON810762	Russia: Putorana Plateau	Arctic
Glossiphonia verrucata	MN295411	Russia: Yamal	Arctic
Glossiphonia verrucata	KM095099	Russia: Buryatia Republic	Non-Arctic
Glossiphonia verrucata	MH670858	Russia: Irkutsk Region	Non-Arctic
Glossiphonia verrucata	MH670857	Russia: Irkutsk Region	Non-Arctic
Glossiphonia verrucata	MH670856	Russia: Irkutsk Region	Non-Arctic
Glossiphonia verrucata	MH670855	Russia: Lena River	Non-Arctic
Glossiphonia verrucata	MH670854	Russia: Lena River	Non-Arctic
Glossiphonia verrucata	MH670853	Russia: Irkutsk Region	Non-Arctic
Glossiphonia verrucata	MH670852	Russia: Irkutsk Region	Non-Arctic
Glossiphonia verrucata	MH670851	Russia: Irkutsk Region	Non-Arctic
Haementeria acuecueyetzin	JN850899	Mexico	Non-Arctic
Haementeria acuecueyetzin	JN850901	Mexico	Non-Arctic
Haementeria acuecueyetzin	JN850909	Mexico	Non-Arctic
Haementeria acuecueyetzin	KX451317	Mexico	Non-Arctic
Haementeria depressa	AF003276	Uruguay	Non-Arctic
Haementeria depressa	AF329034	Uruguay	Non-Arctic
Haementeria depressa	JN850902	Uruguay: Tajamar en Maldonado	Non-Arctic
Haementeria depressa	JN850903	Uruguay: Jaureguiberry	Non-Arctic
Haementeria depressa	JN850904	Uruguay: Colonia	Non-Arctic
Haementeria depressa	JN850913	Uruguay: La Trinidad	Non-Arctic
Haementeria depressa	JN850914	Uruguay: La Trinidad	Non-Arctic
Haementeria depressa	JN850916	Uruguay: Tajamar en Maldonado	Non-Arctic
Haementeria depressa	JN850918	Uruguay: Jaureguiberry	Non-Arctic
Haementeria depressa	JN850915	Uruguay: Tajamar en Maldonado	Non-Arctic
Haementeria depressa	JN850917	Uruguay: Colonia	Non-Arctic
Haementeria ghilianii	AF116017	Brazil	Non-Arctic
Haementeria ghilianii	AF329035	French Guiana	Non-Arctic
Haementeria lopezi	JN850898	Mexico: Colima	Non-Arctic
Haementeria lopezi	JN850905	Mexico: Jalisco	Non-Arctic
Haementeria lopezi	JN850919	Mexico: Jalisco	Non-Arctic
Haementeria officinalis	JN850900	Mexico: Durango	Non-Arctic
Haementeria officinalis	JN850906	Mexico: Michoacan	Non-Arctic
Haementeria officinalis	JN850907	Mexico: Queretaro	Non-Arctic
Haementeria paraguayensis	JN850908	Argentina: Chaco	Non-Arctic
Haementeria paraguayensis	KP972451	Brazil	Non-Arctic
Haementeria sp.1 Brazil	KP972452	Brazil	Non-Arctic
Haementeria sp.2 Peru	JN850912	Peru	Non-Arctic
Haementeria tuberculifera	JN850910	Brazil	Non-Arctic
Helobdella aff. robusta	DQ995299	USA: Sacramento, California	Non-Arctic
Helobdella aff. robusta	DQ995302	USA: Sacramento, California	Non-Arctic
Helobdella aff. robusta	DQ995305	USA: Tarrytown, New York	Non-Arctic
Helobdella aff. robusta	MF067148	N/A	Non-Arctic
Helobdella aff. robusta	MH729330	N/A	Non-Arctic
Helobdella aff. robusta	MN071350	USA	Non-Arctic
Helobdella aff. robusta	MN071349	USA	Non-Arctic
Helobdella atli	HQ179850	Mexico: Aljojuca	Non-Arctic
Helobdella atli	HQ179851	Mexico: Totolcingo	Non-Arctic
Helobdella atli	HQ179852	Mexico: Xochimilco	Non-Arctic
Helobdella austinensis	DQ995306	USA: Austin	Non-Arctic
Helobdella austinensis	DQ995307	USA: Austin	Non-Arctic
Helobdella austinensis	DQ995310	USA: Austin	Non-Arctic
Helobdella austinensis	DQ995308	USA: Austin	Non-Arctic
Helobdella austinensis	DQ995309	USA: Austin	Non-Arctic
Helobdella austinensis	KC812736	USA: Austin	Non-Arctic
Helobdella austinensis	MH729328	USA: Austin	Non-Arctic
Helobdella austinensis	HQ179864	Mexico: Catemaco	Non-Arctic
Helobdella bolivianita	AF329053	Bolivia: Laguna Volcan	Non-Arctic
Helobdella bowermani	KF683192	USA: Oregon	Non-Arctic
Helobdella bowermani	KF683193	USA: Oregon	Non-Arctic
Helobdella bowermani	KF683194	USA: Oregon	Non-Arctic
Helobdella californica	HQ686307	USA: California	Non-Arctic
Helobdella cf. stagnalis	MN295389	Russia: Moscow Oblast	Non-Arctic
Helobdella echoensis	JN692266	USA: Oregon	Non-Arctic
Helobdella echoensis	JN692267	USA: Pennsylvania	Non-Arctic
Helobdella echoensis	JN692268	USA: Pennsylvania	Non-Arctic
Helobdella echoensis	KM612173	Canada	Non-Arctic
Helobdella echoensis	MF067147	Uruguay: Arroyo Aspinas	Non-Arctic
Helobdella echoensis	MF544489	Canada: Ontario	Non-Arctic
Helobdella echoensis	MF545084	Canada: Ontario	Non-Arctic
Helobdella echoensis	MG421696	Canada: Ontario	Non-Arctic
Helobdella echoensis	MG422248	Canada: Ontario	Non-Arctic
Helobdella echoensis	MG423276	Canada: Ontario	Non-Arctic
Helobdella echoensis	MN071310	USA: Minnewaska Beach	Non-Arctic
Helobdella echoensis	MN071309	USA: Minnewaska Beach	Non-Arctic
Helobdella echoensis	MN071308	USA: Minnewaska Beach	Non-Arctic
Helobdella echoensis	MN071307	USA: Minnewaska Beach	Non-Arctic
Helobdella echoensis	MN071306	USA: Minnewaska Beach	Non-Arctic
Helobdella echoensis	MN071305	USA: Minnewaska Beach	Non-Arctic
Helobdella echoensis	MN071304	USA: Minnewaska Beach	Non-Arctic
Helobdella echoensis	MN071303	USA: Minnewaska Beach	Non-Arctic
Helobdella echoensis	MN071302	USA: Minnewaska Beach	Non-Arctic
Helobdella echoensis	MN071301	USA: Minnewaska Beach	Non-Arctic
Helobdella echoensis	MN071300	USA: Minnewaska Beach	Non-Arctic
Helobdella echoensis	MN071299	USA: Minnewaska Beach	Non-Arctic
Helobdella echoensis	MN071298	USA: Minnewaska Beach	Non-Arctic
Helobdella echoensis	MN071297	USA: Minnewaska Beach	Non-Arctic
Helobdella echoensis	MN071296	USA: Minnewaska Beach	Non-Arctic
Helobdella echoensis	MN071295	USA: Minnewaska Beach	Non-Arctic
Helobdella echoensis	MN071294	USA: Minnewaska Beach	Non-Arctic
Helobdella echoensis	MN071293	USA: Minnewaska Beach	Non-Arctic
Helobdella echoensis	MN071292	USA: Mohonk Cove, NY	Non-Arctic
Helobdella echoensis	MN071291	USA	Non-Arctic
Helobdella echoensis	MN071290	USA	Non-Arctic
Helobdella echoensis	MN071289	USA	Non-Arctic
Helobdella echoensis	MN071288	USA	Non-Arctic
Helobdella echoensis	MN071287	USA	Non-Arctic
Helobdella echoensis	MN071286	USA	Non-Arctic
Helobdella echoensis	MN071285	USA	Non-Arctic
Helobdella echoensis	MN071284	USA	Non-Arctic
Helobdella elongata	AF329045	USA: Michigan	Non-Arctic
Helobdella elongata	MG422160	Canada: Ontario	Non-Arctic
Helobdella elongata	MG422517	Canada: Ontario	Non-Arctic
Helobdella elongata	HQ179863	Mexico: Jalisco	Non-Arctic
Helobdella elongata	MN071347	USA	Non-Arctic
Helobdella elongata	MN071346	USA	Non-Arctic
Helobdella elongata	MN071345	Mexico	Non-Arctic
Helobdella elongata	MN071344	USA	Non-Arctic
Helobdella elongata	MN071343	USA	Non-Arctic
Helobdella eriensis	KM196604	USA: Ohio	Non-Arctic
Helobdella eriensis	MF158968	USA	Non-Arctic
Helobdella eriensis	MN071313	USA: Stoney Pond, NY	Non-Arctic
Helobdella eriensis	MN071312	USA: Moraine Lake, NY	Non-Arctic
Helobdella eriensis	MN071311	USA: Skannatati Lake, NY	Non-Arctic
Helobdella europaea	DQ995303	USA: California, San Francisco	Non-Arctic
Helobdella europaea	DQ995311	Mexico: Xochimilco	Non-Arctic
Helobdella europaea	HQ179866	Mexico: Jalisco	Non-Arctic
Helobdella europaea	HQ179867	Mexico: Guanajuato	Non-Arctic
Helobdella europaea	HQ179868	Mexico: Quere´taro	Non-Arctic
Helobdella europaea	HQ179869	Mexico: Hidalgo	Non-Arctic
Helobdella europaea	HQ179870	Mexico: Guanajuato	Non-Arctic
Helobdella europaea	HQ179871	Mexico: Cuautla	Non-Arctic
Helobdella europaea	HQ179872	Mexico: Cuautla	Non-Arctic
Helobdella europaea	AY856047	Australia	Non-Arctic
Helobdella europaea	AF329052	Australia	Non-Arctic
Helobdella europaea	AY856048	South Africa	Non-Arctic
Helobdella europaea	DQ995297	USA: California	Non-Arctic
Helobdella europaea	DQ995298	USA: California	Non-Arctic
Helobdella europaea	DQ995304	USA: California	Non-Arctic
Helobdella europaea	FJ000349	Taiwan	Non-Arctic
Helobdella europaea	FJ000350	Taiwan	Non-Arctic
Helobdella europaea	FJ000351	Taiwan	Non-Arctic
Helobdella europaea	FJ000352	Taiwan	Non-Arctic
Helobdella europaea	KU738724	Hungary	Non-Arctic
Helobdella europaea	MG976140	Australia	Non-Arctic
Helobdella europaea	KC904241	Spain	Non-Arctic
Helobdella europaea	KC904243	Spain	Non-Arctic
Helobdella europaea	KC904242	Spain	Non-Arctic
Helobdella europaea	MF804537	USA: Mississippi	Non-Arctic
Helobdella europaea	MT258557	Ukraine (aquarium)	Non-Arctic
Helobdella fusca	AF329038	USA: Michigan	Non-Arctic
Helobdella lineata	AF329039	USA: Virginia	Non-Arctic
Helobdella lineata	MN071352	Canada	Non-Arctic
Helobdella lineata	MN071348	USA	Non-Arctic
Helobdella melananus	FJ000353	Taiwan	Non-Arctic
Helobdella melananus	FJ000354	Taiwan	Non-Arctic
Helobdella melananus	FJ000355	Taiwan	Non-Arctic
Helobdella michaelseni	AF536824	Chile	Non-Arctic
Helobdella modesta	JF319988	USA: Connecticut	Non-Arctic
Helobdella modesta	JF319994	USA: Connecticut	Non-Arctic
Helobdella modesta	JF319989	USA: Connecticut	Non-Arctic
Helobdella modesta	JF319990	USA: Connecticut	Non-Arctic
Helobdella modesta	JF319992	USA: Connecticut	Non-Arctic
Helobdella modesta	JF319991	USA: Connecticut	Non-Arctic
Helobdella modesta	JF319993	USA: Connecticut	Non-Arctic
Helobdella modesta	JF319995	USA: Connecticut	Non-Arctic
Helobdella modesta	JF319996	USA: Connecticut	Non-Arctic
Helobdella modesta	JN692263	USA: New Jersey	Non-Arctic
Helobdella modesta	MF158964	USA	Non-Arctic
Helobdella modesta	KP176608	USA: Massachusetts	Non-Arctic
Helobdella modesta	MF158963	USA	Non-Arctic
Helobdella modesta	MF158965	USA	Non-Arctic
Helobdella modesta	MF158966	USA	Non-Arctic
Helobdella modesta	MF158967	USA	Non-Arctic
Helobdella modesta	MN071318	USA: Beaver Lake	Non-Arctic
Helobdella modesta	MN071317	USA: Beaver Lake	Non-Arctic
Helobdella modesta	MN071316	USA	Non-Arctic
Helobdella modesta	MN071315	USA	Non-Arctic
Helobdella modesta	MN071314	USA	Non-Arctic
Helobdella sp. 'Korea'	MN295428	South Korea	Non-Arctic
Helobdella nununununojensis	AF329047	Bolivia	Non-Arctic
Helobdella nununununojensis	AF329048	Bolivia	Non-Arctic
Helobdella octatestisaca	FJ000342	Taiwan	Non-Arctic
Helobdella octatestisaca	FJ000346	Taiwan	Non-Arctic
Helobdella octatestisaca	FJ000347	Taiwan	Non-Arctic
Helobdella octatestisaca	FJ000348	Taiwan	Non-Arctic
Helobdella octatestisaca	FJ000343	Taiwan	Non-Arctic
Helobdella octatestisaca	FJ000344	Taiwan	Non-Arctic
Helobdella octatestisaca	FJ000345	Taiwan	Non-Arctic
Helobdella octatestisaca	HQ179855	Mexico: Queretaro	Non-Arctic
Helobdella octatestisaca	HQ179856	Jalisco: Ameca	Non-Arctic
Helobdella octatestisaca	HQ179857	Mexico: Hidalgo	Non-Arctic
Helobdella octatestisaca	HQ179858	Mexico: Guanajuato	Non-Arctic
Helobdella octatestisaca	HQ179859	Mexico: Tabasco	Non-Arctic
Helobdella octatestisaca	HQ179860	South Africa	Non-Arctic
Helobdella octatestisaca	MG821608	Mexico	Non-Arctic
Helobdella octatestisaca	MG821609	Mexico	Non-Arctic
Helobdella octatestisaca	MG821610	Mexico	Non-Arctic
Helobdella octatestisaca	MG821611	Mexico	Non-Arctic
Helobdella octatestisaca	MG821612	Mexico	Non-Arctic
Helobdella octatestisaca	MG821613	Mexico	Non-Arctic
Helobdella octatestisaca	MG821614	Mexico	Non-Arctic
Helobdella octatestisaca	MH729329	Taiwan	Non-Arctic
Helobdella octatestisaca	MN071319	Panama	Non-Arctic
Helobdella okhotica sp. nov.	MN295372	Russia: Khabarovsk Region	Non-Arctic
Helobdella okhotica sp. nov.	MN393255	Russia: Khabarovsk Region	Non-Arctic
Helobdella okhotica sp. nov.	ON810688	Russia: Chukotka	Arctic
Helobdella okhotica sp. nov.	ON810719	Russia: Kamchatka	Non-Arctic
Helobdella okhotica sp. nov.	ON810720	Russia: Kamchatka	Non-Arctic
Helobdella okhotica sp. nov.	ON810724	Russia: Primorye	Non-Arctic
Helobdella okhotica sp. nov.	ON810726	Russia: Primorye	Non-Arctic
Helobdella okhotica sp. nov.	ON810728	Russia: Eastern Siberia	Non-Arctic
Helobdella okhotica sp. nov.	ON810741	Russia: Primorye	Non-Arctic
Helobdella okhotica sp. nov.	ON810742	Russia: Primorye	Non-Arctic
Helobdella okhotica sp. nov.	ON810758	Russia: Kamchatka	Non-Arctic
Helobdella papillata	AF329042	USA: Michigan	Non-Arctic
Helobdella papillata	AF329043	USA	Non-Arctic
Helobdella papillata	AF329046	USA: Virginia	Non-Arctic
Helobdella papillata	KP176607	USA: Massachusetts	Non-Arctic
Helobdella paranensis	AF116019	Uruguay	Non-Arctic
Helobdella paranensis	AF329037	Uruguay: Arroyo Espinas	Non-Arctic
Helobdella paranensis	KF683195	Argentina: Buenos Aires Province	Non-Arctic
Helobdella paranensis	KF683196	Argentina: Buenos Aires Province	Non-Arctic
Helobdella paranensis	KF683197	Argentina: Buenos Aires Province	Non-Arctic
Helobdella pichipanan	AY962456	Chile: Lago Chico	Non-Arctic
Helobdella robusta	DQ995300	USA: California	Non-Arctic
Helobdella robusta	DQ995301	USA: California	Non-Arctic
Helobdella serendipitous	JN692265	USA: New Jersey	Non-Arctic
Helobdella socimulcensis	MG821616	Mexico	Non-Arctic
Helobdella sorojchi	AF329049	Bolivia	Non-Arctic
Helobdella sorojchi	AF329050	Bolivia	Non-Arctic
Helobdella sp. Alaska	ON841604	USA: Alaska	Non-Arctic
Helobdella sp. British Columbia	ON841605	Canada: British Columbia	Non-Arctic
Helobdella sp. Canada	HQ920188	Canada	Non-Arctic
Helobdella sp. Canada	HQ920190	Canada	Non-Arctic
Helobdella sp. Canada	HQ920193	Canada	Non-Arctic
Helobdella sp. Canada	HQ961447	Canada	Non-Arctic
Helobdella sp. Canada	MG422825	Canada: Manitoba	Non-Arctic
Helobdella sp. Canada	HQ920189	Canada	Non-Arctic
Helobdella sp. Canada	HQ920191	Canada	Non-Arctic
Helobdella sp. Canada	HQ920192	Canada	Non-Arctic
Helobdella sp. Canada	HQ920197	Canada	Non-Arctic
Helobdella sp. Canada	HQ961440	Canada	Non-Arctic
Helobdella sp. Canada	HQ961497	Canada	Non-Arctic
Helobdella sp. Canada	HQ961442	Canada	Non-Arctic
Helobdella sp. Canada	MG422681	Canada: Manitoba	Non-Arctic
Helobdella sp. Canada	MN071351	Canada	Non-Arctic
Helobdella sp.1 Montana	JN692264	USA: Montana	Non-Arctic
Helobdella sp.2 Mexico	HQ179862	Mexico: Temixco	Non-Arctic
Helobdella sp.2 sensu Iwama et al., 2020	MN071321	USA	Non-Arctic
Helobdella sp.2 sensu Iwama et al., 2020	MN071320	USA	Non-Arctic
Helobdella sp.3 sensu Iwama et al., 2020	MN071322	Canada	Non-Arctic
Helobdella sp.5 sensu Iwama et al., 2020	MN071328	USA	Non-Arctic
Helobdella sp.5 sensu Iwama et al., 2020	MN071327	Canada	Non-Arctic
Helobdella sp.5 sensu Iwama et al., 2020	MN071326	Canada	Non-Arctic
Helobdella sp.5 sensu Iwama et al., 2020	MN071325	Canada	Non-Arctic
Helobdella sp.5 sensu Iwama et al., 2020	MN071324	Canada	Non-Arctic
Helobdella sp.5 sensu Iwama et al., 2020	KF000141	USA	Non-Arctic
Helobdella sp.5 sensu Iwama et al., 2020	KF000158	USA	Non-Arctic
Helobdella sp.5 sensu Iwama et al., 2020	KM612127	Canada: Manitoba	Non-Arctic
Helobdella sp.6 sensu Iwama et al., 2020	AF329040	USA: Ohio	Non-Arctic
Helobdella sp.6 sensu Iwama et al., 2020	HQ961445	Canada	Non-Arctic
Helobdella sp.6 sensu Iwama et al., 2020	HQ961489	Canada	Non-Arctic
Helobdella sp.6 sensu Iwama et al., 2020	HQ961491	Canada	Non-Arctic
Helobdella sp.6 sensu Iwama et al., 2020	HQ961492	Canada	Non-Arctic
Helobdella sp.6 sensu Iwama et al., 2020	MG422435	Canada: Manitoba	Non-Arctic
Helobdella sp.6 sensu Iwama et al., 2020	HQ961480	Canada	Non-Arctic
Helobdella sp.6 sensu Iwama et al., 2020	HQ961481	Canada	Non-Arctic
Helobdella sp.6 sensu Iwama et al., 2020	HQ961486	Canada	Non-Arctic
Helobdella sp.6 sensu Iwama et al., 2020	HQ961496	Canada	Non-Arctic
Helobdella sp.6 sensu Iwama et al., 2020	KM612072	Canada: Manitoba	Non-Arctic
Helobdella sp.6 sensu Iwama et al., 2020	HQ961501	Canada	Non-Arctic
Helobdella sp.6 sensu Iwama et al., 2020	MG423070	Canada: Manitoba	Non-Arctic
Helobdella sp.6 sensu Iwama et al., 2020	KM611981	Canada: Manitoba	Non-Arctic
Helobdella sp.6 sensu Iwama et al., 2020	KM612200	Canada: Manitoba	Non-Arctic
Helobdella sp.6 sensu Iwama et al., 2020	KM612015	Canada: Alberta	Non-Arctic
Helobdella sp.6 sensu Iwama et al., 2020	KM612052	Canada: Alberta	Non-Arctic
Helobdella sp.6 sensu Iwama et al., 2020	KM612054	Canada: Alberta	Non-Arctic
Helobdella sp.6 sensu Iwama et al., 2020	KM612131	Canada: Alberta	Non-Arctic
Helobdella sp.6 sensu Iwama et al., 2020	MN071342	Canada	Non-Arctic
Helobdella sp.6 sensu Iwama et al., 2020	MN071341	Canada	Non-Arctic
Helobdella sp.6 sensu Iwama et al., 2020	MN071340	Canada	Non-Arctic
Helobdella sp.6 sensu Iwama et al., 2020	MN071339	Canada	Non-Arctic
Helobdella sp.6 sensu Iwama et al., 2020	MN071338	Canada	Non-Arctic
Helobdella sp.6 sensu Iwama et al., 2020	MN071337	Canada	Non-Arctic
Helobdella sp.6 sensu Iwama et al., 2020	MN071336	Canada	Non-Arctic
Helobdella sp.6 sensu Iwama et al., 2020	MN071335	Canada	Non-Arctic
Helobdella sp.6 sensu Iwama et al., 2020	MN071334	Canada	Non-Arctic
Helobdella sp.6 sensu Iwama et al., 2020	MN071333	Canada	Non-Arctic
Helobdella sp.6 sensu Iwama et al., 2020	MN071332	Canada	Non-Arctic
Helobdella sp.6 sensu Iwama et al., 2020	MN071331	Canada	Non-Arctic
Helobdella sp.6 sensu Iwama et al., 2020	MN071330	Canada	Non-Arctic
Helobdella sp.6 sensu Iwama et al., 2020	MN071329	Canada	Non-Arctic
Helobdella sp.7 Washington	MN071323	Canada	Non-Arctic
Helobdella sp.7 Washington	HQ179853	USA: Washington	Non-Arctic
Helobdella sp.7 Washington	HQ179854	USA: Washington	Non-Arctic
Helobdella sp.8 Uruguay	AF329036	Uruguay	Non-Arctic
Helobdella stagnalis	KY989483	Iran: Aharchay River, Azerbaijan Gharbi	Non-Arctic
Helobdella stagnalis	KY989485	Iran: Solouklee Wetland, Golestan	Non-Arctic
Helobdella stagnalis	KY989482	Iran: Douzaghol, Azerbaijan Gharbi	Non-Arctic
Helobdella stagnalis	MW538536	Turkey: Asartepe Dam Lake, Ayas, Ankara	Non-Arctic
Helobdella stagnalis	MW538537	Turkey: Yanik, Kizilcahamam, Ankara	Non-Arctic
Helobdella stagnalis	MW538538	Turkey: Cikrik (Kavaközü), Kizilcahamam, Ankara	Non-Arctic
Helobdella stagnalis	MW538539	Turkey: Camlidere Dam Lake, Camlidere, Ankara	Non-Arctic
Helobdella stagnalis	MW538540	Turkey: Eymir Lake, Cankaya, Ankara	Non-Arctic
Helobdella stagnalis	MW538541	Turkey: Ikizce Pond, Haymana, Ankara	Non-Arctic
Helobdella stagnalis	MW538542	Turkey: Kayapinar Pond, Cubuk, Ankara	Non-Arctic
Helobdella stagnalis	ON098218	Azerbaijan: Privolnoye River, Celilabad	Non-Arctic
Helobdella stagnalis	MN295387	Russia: Moscow Region	Non-Arctic
Helobdella stagnalis	AF116018	France	Non-Arctic
Helobdella stagnalis	AF329041	UK	Non-Arctic
Helobdella stagnalis	MG488293	Germany: Kassel	Non-Arctic
Helobdella stagnalis	MG488294	Germany: Kassel	Non-Arctic
Helobdella stagnalis	MN295393	Russia: Moscow Region	Non-Arctic
Helobdella stagnalis	MN393265	Uzbekistan	Non-Arctic
Helobdella stagnalis	MN393266	Russia: Yamalo-Nenets Region	Non-Arctic
Helobdella stagnalis	MF150165	Turkey: Bayırkonağı, Çınar/Diyarbakır	Non-Arctic
Helobdella stagnalis	ON564919	Russia: Taymyr	Arctic
Helobdella stagnalis	ON564920	Russia: Taymyr	Arctic
Helobdella stagnalis	ON564930	Russia: Arkhangelsk Region	Non-Arctic
Helobdella stagnalis	MN393264	Tajikistan	Non-Arctic
Helobdella stagnalis	MN393269	Russia: Kolguev	Arctic
Helobdella stagnalis	KM095095	Russia: Buryatia Republic	Non-Arctic
Helobdella stagnalis	KM095096	Russia: Buryatia Republic	Non-Arctic
Helobdella stagnalis	MF150166	Turkey: Dağbaşı, Siverek/Şanlıurfa	Non-Arctic
Helobdella stagnalis	MF150168	Iceland	Arctic
Helobdella stagnalis	ON564910	Russia: Arkhangelsk Region	Non-Arctic
Helobdella stagnalis	ON564911	Russia: Arkhangelsk Region	Non-Arctic
Helobdella stagnalis	ON564912	Russia: Arkhangelsk Region	Non-Arctic
Helobdella stagnalis	ON564913	Russia: Kolguev	Arctic
Helobdella stagnalis	ON564914	Russia: Kolguev	Arctic
Helobdella stagnalis	ON564915	Russia: Kolguev	Arctic
Helobdella stagnalis	ON564916	Russia: Kolguev	Arctic
Helobdella stagnalis	ON564917	Russia: Kolguev	Arctic
Helobdella stagnalis	ON564918	Russia: Kolguev	Arctic
Helobdella stagnalis	MN071259	Norway	Non-Arctic
Helobdella stagnalis	MN071260	Norway	Non-Arctic
Helobdella stagnalis	MN071261	Sweden	Non-Arctic
Helobdella stagnalis	ON564921	Russia: Taymyr	Arctic
Helobdella stagnalis	ON564922	Russia: Taymyr	Arctic
Helobdella stagnalis	ON564923	Russia: Taymyr	Arctic
Helobdella stagnalis	ON564924	Russia: Taymyr	Arctic
Helobdella stagnalis	ON564925	Russia: Taymyr	Arctic
Helobdella stagnalis	ON564926	Russia: Taymyr	Arctic
Helobdella stagnalis	ON564927	Russia: Taymyr	Arctic
Helobdella stagnalis	ON564928	Russia: Taymyr	Arctic
Helobdella stagnalis	ON564929	Russia: Kanin	Arctic
Helobdella stagnalis	MN071283	Sweden	Non-Arctic
Helobdella stagnalis	MN071282	Norway	Non-Arctic
Helobdella stagnalis	MN071281	Norway	Non-Arctic
Helobdella stagnalis	MN071280	Arctic Norway	Arctic
Helobdella stagnalis	MN071279	Sweden	Non-Arctic
Helobdella stagnalis	MN071278	Norway	Non-Arctic
Helobdella stagnalis	MN071277	Norway	Non-Arctic
Helobdella stagnalis	MN071276	Norway	Non-Arctic
Helobdella stagnalis	MN071275	Norway	Non-Arctic
Helobdella stagnalis	MN071274	Norway	Non-Arctic
Helobdella stagnalis	MN071273	Norway	Non-Arctic
Helobdella stagnalis	MN071272	Norway	Non-Arctic
Helobdella stagnalis	MN071271	Arctic Norway	Arctic
Helobdella stagnalis	MN071270	Arctic Norway	Arctic
Helobdella stagnalis	MN071269	Norway	Non-Arctic
Helobdella stagnalis	MN071268	Norway	Non-Arctic
Helobdella stagnalis	MN071267	Norway	Non-Arctic
Helobdella stagnalis	MN071266	Norway	Non-Arctic
Helobdella stagnalis	MN071265	Norway	Non-Arctic
Helobdella stagnalis	MN071264	Norway	Non-Arctic
Helobdella stagnalis	MN071263	Norway	Non-Arctic
Helobdella stagnalis	MN071262	Sweden	Non-Arctic
Helobdella stagnalis	MN071261	Sweden	Non-Arctic
Helobdella stagnalis	MN071260	Norway	Non-Arctic
Helobdella stagnalis	MN071259	Norway	Non-Arctic
Helobdella stagnalis	MN071258	Norway	Non-Arctic
Helobdella stagnalis	MN071257	Sweden	Non-Arctic
Helobdella stagnalis	MN071256	Norway	Non-Arctic
Helobdella stagnalis	MN071255	Norway	Non-Arctic
Helobdella stagnalis	MN071254	Sweden	Non-Arctic
Helobdella stagnalis	MN071253	Norway	Non-Arctic
Helobdella stagnalis	MN071252	Sweden	Non-Arctic
Helobdella stagnalis	MN071251	Sweden	Non-Arctic
Helobdella stagnalis	MN071250	Sweden	Non-Arctic
Helobdella stagnalis	MN071249	Sweden	Non-Arctic
Helobdella stagnalis	MN071248	Slovenia	Non-Arctic
Helobdella stagnalis	MN071247	Sweden	Non-Arctic
Helobdella stagnalis	ON564931	Russia: Bashkortostan	Non-Arctic
Helobdella stagnalis	ON564932	Russia: Bashkortostan	Non-Arctic
Helobdella stagnalis	ON564936	Russia: Kemerovo Region	Non-Arctic
Helobdella stagnalis	ON564943	Russia: Saratov Region	Non-Arctic
Helobdella stagnalis	ON564945	Russia: Saratov Region	Non-Arctic
Helobdella stagnalis	ON564946	Russia: Samara Region	Non-Arctic
Helobdella stagnalis	ON564947	Russia: Krasnoyarsk Region	Non-Arctic
Helobdella stagnalis	ON564948	Russia: Krasnoyarsk Region	Non-Arctic
Helobdella stagnalis	ON564933	Russia: Bashkortostan	Non-Arctic
Helobdella stagnalis	ON564934	Russia: Karelia	Non-Arctic
Helobdella stagnalis	ON564935	Russia: Karelia	Non-Arctic
Helobdella stagnalis	ON564937	Russia: Polar Urals	Arctic
Helobdella stagnalis	ON564938	Russia: Polar Urals	Arctic
Helobdella stagnalis	ON564939	Russia: Samara Region	Non-Arctic
Helobdella stagnalis	ON564940	Russia: Moscow Region	Non-Arctic
Helobdella stagnalis	ON564941	Russia: Dagestan	Non-Arctic
Helobdella stagnalis	ON564942	Russia: Saratov Region	Non-Arctic
Helobdella stagnalis	ON564944	Russia: Saratov Region	Non-Arctic
Helobdella stagnalis	ON564948	Russia: Krasnoyarsk Region	Non-Arctic
Helobdella stagnalis (neotype)	MN071246	Sweden	Non-Arctic
Helobdella transversa	AF329044	USA: Michigan	Non-Arctic
Helobdella triserialis	AF329054	Bolivia: Laguna Volcan	Non-Arctic
Hemiclepsis kasmiana	MN295376	Russia: Khabarovsk Krai	Non-Arctic
Hemiclepsis kasmiana	MN295378	Russia: Khabarovsk Krai	Non-Arctic
Hemiclepsis kasmiana	MN295377	Russia: Khabarovsk Krai	Non-Arctic
Hemiclepsis kasmiana	MN295379	Russia: Khabarovsk Krai	Non-Arctic
Hemiclepsis kasmiana	MN295380	Russia: Khabarovsk Krai	Non-Arctic
Hemiclepsis kasmiana	MN295381	Russia: Khabarovsk Krai	Non-Arctic
Hemiclepsis kasmiana	MN295382	Russia: Khabarovsk Krai	Non-Arctic
Hemiclepsis kasmiana	MN295383	Russia: Khabarovsk Krai	Non-Arctic
Hemiclepsis kasmiana	MN295422	Russia: Primorsky Krai	Non-Arctic
Hemiclepsis kasmiana	MN295439	Russia: Primorsky Krai	Non-Arctic
Hemiclepsis kasmiana	MN295440	Russia: Primorsky Krai	Non-Arctic
Hemiclepsis kasmiana	MN295443	Russia: Primorsky Krai	Non-Arctic
Hemiclepsis kasmiana	MN295384	Russia: Khabarovsk Krai	Non-Arctic
Hemiclepsis kasmiana	MN295423	South Korea	Non-Arctic
Hemiclepsis kasmiana	MN295426	South Korea	Non-Arctic
Hemiclepsis kasmiana	MN295427	South Korea	Non-Arctic
Hemiclepsis kasmiana	MN295434	South Korea	Non-Arctic
Hemiclepsis kasmiana	MN295435	South Korea	Non-Arctic
Hemiclepsis kasmiana	MN295436	South Korea	Non-Arctic
Hemiclepsis kasmiana	MN295442	South Korea	Non-Arctic
Hemiclepsis kasmiana	MN295425	Russia: Primorsky Krai	Non-Arctic
Hemiclepsis kasmiana	MN295431	South Korea	Non-Arctic
Hemiclepsis kasmiana	MN295430	South Korea	Non-Arctic
Hemiclepsis kasmiana	MN295433	South Korea	Non-Arctic
Hemiclepsis kasmiana	MN295432	South Korea	Non-Arctic
Hemiclepsis kasmiana	MN295437	South Korea	Non-Arctic
Hemiclepsis kasmiana	MN295438	South Korea	Non-Arctic
Hemiclepsis kasmiana	ON841628	Russia: Khabarovsk Region	Non-Arctic
Hemiclepsis kasmiana	ON841629	Russia: Khabarovsk Region	Non-Arctic
Hemiclepsis kasmiana	ON841641	Russia: Primorye	Non-Arctic
Hemiclepsis khankiana	MN295421	Russia: Primorsky Krai	Non-Arctic
Hemiclepsis khankiana	MN295420	Russia: Primorsky Krai	Non-Arctic
Hemiclepsis khankiana	MN295441	Russia: Primorsky Krai	Non-Arctic
Hemiclepsis khankiana	ON841637	Russia: Primorye	Non-Arctic
Hemiclepsis khankiana	ON841638	Russia: Primorye	Non-Arctic
Hemiclepsis khankiana	ON841639	Russia: Primorye	Non-Arctic
Hemiclepsis khankiana	ON841640	Russia: Primorye	Non-Arctic
Hemiclepsis khankiana	ON841642	Russia: Primorye	Non-Arctic
Hemiclepsis marginata	AF003259	France	Non-Arctic
Hemiclepsis marginata	MN295452	Russia: Moscow Oblast	Non-Arctic
Hemiclepsis marginata	MN295385	Russia: Moscow Oblast	Non-Arctic
Hemiclepsis marginata	MN295388	Russia: Moscow Oblast	Non-Arctic
Hemiclepsis marginata	MN295390	Russia: Moscow Oblast	Non-Arctic
Hemiclepsis marginata	KM095093	Russia: Buryatia	Non-Arctic
Hemiclepsis marginata	KM095094	Russia: Mongolia	Non-Arctic
Hemiclepsis marginata	ON841621	Russia: Tatarstan	Non-Arctic
Hemiclepsis marginata	ON841634	Kazakhstan	Non-Arctic
Hemiclepsis marginata	ON841626	Russia: Bashkortostan	Non-Arctic
Hemiclepsis myanmariana	MN295394	Myanmar	Non-Arctic
Hemiclepsis myanmariana	MN295397	Myanmar	Non-Arctic
Hemiclepsis myanmariana	MN295398	Myanmar	Non-Arctic
Hemiclepsis myanmariana	MN295400	Myanmar	Non-Arctic
Hemiclepsis myanmariana	MN295403	Myanmar	Non-Arctic
Hemiclepsis myanmariana	ON841609	Myanmar	Non-Arctic
Hemiclepsis myanmariana	ON841612	Myanmar	Non-Arctic
Hemiclepsis myanmariana	ON841613	Myanmar	Non-Arctic
Hemiclepsis myanmariana	ON841615	Myanmar	Non-Arctic
Hemiclepsis myanmariana	ON841618	Myanmar	Non-Arctic
Hemiclepsis myanmariana	ON841616	Myanmar	Non-Arctic
Hemiclepsis myanmariana	ON841617	Myanmar	Non-Arctic
Hemiclepsis schrencki	MN295415	Russia: Primorye	Non-Arctic
Hemiclepsis schrencki	MN295416	Russia: Primorye	Non-Arctic
Hemiclepsis schrencki	ON841623	Russia: Primorye	Non-Arctic
Hemiclepsis schrencki	ON841624	Russia: Primorye	Non-Arctic
Hemiclepsis schrencki	ON841625	Russia: Primorye	Non-Arctic
Hemiclepsis schrencki	ON841632	Russia: Yakutia Republic	Non-Arctic
Hemiclepsis schrencki	ON841633	Russia: Yakutia Republic	Non-Arctic
Hemiclepsis schrencki	ON841635	Russia: Primorye	Non-Arctic
Hemiclepsis sp.1 Korea	KF966547	South Korea	Non-Arctic
Hemiclepsis sp.2 Khabarovsk	ON841627	Russia: Khabarovsk Region	Non-Arctic
Hemiclepsis tumniniana	MN295371	Russia: Khabarovsk Region	Non-Arctic
Hemiclepsis tumniniana	MN295373	Russia: Khabarovsk Region	Non-Arctic
Hemiclepsis tumniniana	MN295374	Russia: Khabarovsk Region	Non-Arctic
Hemiclepsis tumniniana	MN295417	Russia: Khabarovsk Region	Non-Arctic
Hemiclepsis tumniniana	MN295410	Russia: Khabarovsk Region	Non-Arctic
Hemiclepsis yangtzenensis	MW699107	China	Non-Arctic
Hyperboreomyzon polaris gen. & sp. nov.	ON810677	Russia: Kolguev	Arctic
Hyperboreomyzon polaris gen. & sp. nov.	ON810753	Russia: Putorana Plateau	Arctic
Marsupiobdella africana	AF116015	South Africa	Non-Arctic
Oligobdella brasiliensis	JN850911	Brazil	Non-Arctic
Oosthuizobdella garoui	AY962460	South Africa: Gauteng	Non-Arctic
Placobdella ali	KP176598	USA: Rhode Island	Non-Arctic
Placobdella ali	KP176599	USA: Massachusetts	Non-Arctic
Placobdella ali	KP176600	USA: Massachusetts	Non-Arctic
Placobdella ali	KP176602	USA: Massachusetts	Non-Arctic
Placobdella ali	KP176603	USA: Massachusetts	Non-Arctic
Placobdella ali	KP176601	USA: Massachusetts	Non-Arctic
Placobdella ali	HM347040	USA: Connecticut	Non-Arctic
Placobdella ali	HM347041	USA: New York	Non-Arctic
Placobdella ali	HM347042	USA: New York	Non-Arctic
Placobdella ali	MF067145	USA: New York	Non-Arctic
Placobdella ali	MF067146	USA: New York	Non-Arctic
Placobdella biannulata	AF116021	USA	Non-Arctic
Placobdella burresonae	MF067144	USA	Non-Arctic
Placobdella costata	AY962461	Italy	Non-Arctic
Placobdella costata	MF067142	Portugal	Non-Arctic
Placobdella costata	MF067143	Portugal	Non-Arctic
Placobdella costata	ON841600	Russia: Penza Region	Non-Arctic
Placobdella costata	MN295392	Russia: Rostov Oblast	Non-Arctic
Placobdella costata	MN393261	Russia: Volgograd Oblast	Non-Arctic
Placobdella costata	MN393268	Georgia: Abkhazia	Non-Arctic
Placobdella costata	ON841651	Montenegro	Non-Arctic
Placobdella cryptobranchii	KF601755	USA: Missouri	Non-Arctic
Placobdella cryptobranchii	KF601756	USA: Missouri	Non-Arctic
Placobdella cryptobranchii	KF601757	USA: Missouri	Non-Arctic
Placobdella cryptobranchii	KF601758	USA: Missouri	Non-Arctic
Placobdella cryptobranchii	KF601759	USA: Missouri	Non-Arctic
Placobdella cryptobranchii	KF601760	USA: Missouri	Non-Arctic
Placobdella cryptobranchii	KF601761	USA: Missouri	Non-Arctic
Placobdella hollensis	KF771652	USA: Massachusetts	Non-Arctic
Placobdella hollensis	KF771653	USA: Massachusetts	Non-Arctic
Placobdella hollensis	KF771654	USA: Massachusetts	Non-Arctic
Placobdella hollensis	KF771655	USA: Massachusetts	Non-Arctic
Placobdella hollensis	KP176605	USA: Massachusetts	Non-Arctic
Placobdella hollensis	KP176606	USA: Massachusetts	Non-Arctic
Placobdella hollensis	KP176604	USA: Rhode Island	Non-Arctic
Placobdella hollensis	KY741539	USA: North Carolina	Non-Arctic
Placobdella hollensis	KY741540	USA: North Carolina	Non-Arctic
Placobdella hollensis	MF067140	Canada: Ontario	Non-Arctic
Placobdella hollensis	MF067141	Canada: Ontario	Non-Arctic
Placobdella kwetlumye	MF067138	USA: Washington	Non-Arctic
Placobdella kwetlumye	MF067139	USA: Idaho	Non-Arctic
Placobdella lamothei	MF067137	Mexico: Michoacan	Non-Arctic
Placobdella lamothei	MF067134	Mexico: Tonatico	Non-Arctic
Placobdella lamothei	MF067135	Mexico: Tonatico	Non-Arctic
Placobdella lamothei	MF067136	Mexico: Tonatico	Non-Arctic
Placobdella lamothei	MF067090	USA: Maryland	Non-Arctic
Placobdella mexicana	MF067132	Mexico: El Vergel	Non-Arctic
Placobdella mexicana	MF067133	Mexico	Non-Arctic
Placobdella montifera	AY047323	USA	Non-Arctic
Placobdella montifera	MF067129	USA: Washington	Non-Arctic
Placobdella montifera	MF067130	USA: Washington	Non-Arctic
Placobdella multilineata	AY962464	USA: Maurepas Swamp	Non-Arctic
Placobdella multilineata	MF804536	USA: Mississippi	Non-Arctic
Placobdella multilineata	KM396760	USA: Oklahoma	Non-Arctic
Placobdella multilineata	KM396761	USA: Oklahoma	Non-Arctic
Placobdella multilineata	KX370819	USA: Mississippi	Non-Arctic
Placobdella nuchalis	MF067126	USA: New York	Non-Arctic
Placobdella nuchalis	MF067127	USA: New York	Non-Arctic
Placobdella nuchalis	MF067128	USA: New York	Non-Arctic
Placobdella ornata	JQ812128	USA: Connecticut	Non-Arctic
Placobdella ornata	JQ812129	USA: Connecticut	Non-Arctic
Placobdella ornata	JQ812130	USA: Connecticut	Non-Arctic
Placobdella ornata	JQ812131	USA: Connecticut	Non-Arctic
Placobdella ornata	JQ812132	USA: Connecticut	Non-Arctic
Placobdella ornata	JQ812136	USA: Massachusetts	Non-Arctic
Placobdella ornata	JQ812133	USA: Massachusetts	Non-Arctic
Placobdella ornata	JQ812134	USA: Massachusetts	Non-Arctic
Placobdella ornata	JQ812135	USA: Massachusetts	Non-Arctic
Placobdella ornata	KP176597	Belgium: East Flanders Province	Non-Arctic
Placobdella papillifera	AF329469	Uruguay	Non-Arctic
Placobdella papillifera	AY047325	Uruguay	Non-Arctic
Placobdella papillifera	KC505241	USA: Connecticut	Non-Arctic
Placobdella papillifera	KC505243	USA: Connecticut	Non-Arctic
Placobdella papillifera	KC505244	USA: Connecticut	Non-Arctic
Placobdella papillifera	KC505245	USA: Connecticut	Non-Arctic
Placobdella papillifera	KC505242	USA: Connecticut	Non-Arctic
Placobdella papillifera	MF067124	USA: New York	Non-Arctic
Placobdella papillifera	KC505246	USA: New Hampshire	Non-Arctic
Placobdella papillifera	KF771656	USA: Oklahoma	Non-Arctic
Placobdella papillifera	MF067125	USA: New York	Non-Arctic
Placobdella parasitica	AF003261	Canada	Non-Arctic
Placobdella parasitica	KF058895	USA: Minnesota	Non-Arctic
Placobdella parasitica	KF058896	USA: Minnesota	Non-Arctic
Placobdella parasitica	KF058897	USA: Minnesota	Non-Arctic
Placobdella parasitica	KF058898	USA: Minnesota	Non-Arctic
Placobdella parasitica	KF058899	USA: Minnesota	Non-Arctic
Placobdella parasitica	MF067122	Canada: Ontario	Non-Arctic
Placobdella parasitica	MF067123	Canada: Ontario	Non-Arctic
Placobdella parasitica	MG421798	Canada: Ontario	Non-Arctic
Placobdella pediculata	AY047327	USA: Minnesota	Non-Arctic
Placobdella pediculata	MF067120	Canada: Ontario	Non-Arctic
Placobdella pediculata	MF067121	Canada: Ontario	Non-Arctic
Placobdella phalera	AF003278	USA: Virginia	Non-Arctic
Placobdella phalera	AY047320	USA: Virginia	Non-Arctic
Placobdella phalera	MF067117	USA: New York	Non-Arctic
Placobdella picta	AF116020	Canada	Non-Arctic
Placobdella picta	MF067109	Canada: Saskatchewan	Non-Arctic
Placobdella picta	MF067110	USA: Nebraska	Non-Arctic
Placobdella picta	MF067111	Canada: Ontario	Non-Arctic
Placobdella picta	MF067112	Canada: Ontario	Non-Arctic
Placobdella picta	MF067113	Canada: Ontario	Non-Arctic
Placobdella ringueleti	MF067107	Mexico: Veracruz	Non-Arctic
Placobdella ringueleti	MF067108	Mexico: Chiapas	Non-Arctic
Placobdella ringueleti	MG821617	Mexico	Non-Arctic
Placobdella rugosa	AY047324	North America	Non-Arctic
Placobdella rugosa	KM611861	Canada: Manitoba	Non-Arctic
Placobdella rugosa	MF067101	Canada: Saskatchewan	Non-Arctic
Placobdella rugosa	MF067098	Canada: Manitoba	Non-Arctic
Placobdella rugosa	MF067099	Canada: Manitoba	Non-Arctic
Placobdella rugosa	MF067100	Canada: Manitoba	Non-Arctic
Placobdella rugosa	MF067102	USA: Nebraska	Non-Arctic
Placobdella rugosa	MF067103	Canada: Ontario	Non-Arctic
Placobdella rugosa	AY047326	North America	Non-Arctic
Placobdella rugosa	MF067104	Canada: Ontario	Non-Arctic
Placobdella rugosa	MF067105	Canada: Ontario	Non-Arctic
Placobdella rugosa	MF067106	Canada: Ontario	Non-Arctic
Placobdella rugosa	MG422177	Canada: Ontario	Non-Arctic
Placobdella rugosa	MG422704	Canada: Ontario	Non-Arctic
Placobdella rugosa	MG422929	Canada: Ontario	Non-Arctic
Placobdella rugosa	MG423197	Canada: Ontario	Non-Arctic
Placobdella rugosa	ON841594	Canada	Non-Arctic
Placobdella rugosa	ON841596	Canada	Non-Arctic
Placobdella rugosa	ON841606	Canada	Non-Arctic
Placobdella sophieae	KF990594	USA: Oregon	Non-Arctic
Placobdella sophieae	KF990595	USA: Oregon	Non-Arctic
Placobdella sophieae	MF067096	USA: Washington	Non-Arctic
Placobdella sophieae	MF067097	USA: Washington	Non-Arctic
Placobdella sp.2 Virginia	KF990590	USA: Virginia	Non-Arctic
Placobdella sp.2 Virginia	KF990591	USA: Virginia	Non-Arctic
Placobdella sp.2 Virginia	KF990593	USA: Virginia	Non-Arctic
Placobdella sp.3 Canada	KM612030	Canada: Alberta	Non-Arctic
Placobdella sp.3 Canada	KM612035	Canada: Alberta	Non-Arctic
Placobdella sp.3 Canada	MF067094	Canada: Saskatchewan	Non-Arctic
Placobdella sp.3 Canada	KM612192	Canada: Alberta	Non-Arctic
Placobdella sp.3 Canada	KM612227	Canada: Alberta	Non-Arctic
Placobdella sp.3 Canada	MF067095	Canada: Alberta	Non-Arctic
Placobdella sp.4 Maryland	MF067091	USA: Maryland	Non-Arctic
Placobdella sp.5	MF067116	USA: New York	Non-Arctic
Placobdella sp.6 New York	MF067092	USA: New York	Non-Arctic
Placobdella sp.6 New York	MF067093	Canada: Saskatchewan	Non-Arctic
Placobdella transluscens	AY047319	USA: Tennessee	Non-Arctic
Placobdella transluscens	MF067115	USA: Tennessee	Non-Arctic
Placobdella transluscens	AY047328	North America	Non-Arctic
Placobdella transluscens	JX122778	USA: Nebraska	Non-Arctic
Placobdella transluscens	MF067118	Canada: Ontario	Non-Arctic
Placobdella transluscens	MF067119	Canada: Ontario	Non-Arctic
Placobdelloides fimbriata	AY962465	Burkina Faso: Bobo dioulasso	Non-Arctic
Placobdelloides jaegerskioeldi	AY962463	South Africa: Nelspruit	Non-Arctic
Placobdelloides siamensis	MN221458	Thailand	Non-Arctic
Placobdelloides siamensis	MN221460	Thailand	Non-Arctic
Placobdelloides sirikanchanai	MK282432	Thailand	Non-Arctic
Placobdelloides sirikanchanai	MK282431	Thailand	Non-Arctic
Placobdelloides sirikanchanai	MK282430	Thailand	Non-Arctic
Placobdelloides sirikanchanai	MK282429	Thailand	Non-Arctic
Theromyzon maculosum	ON810703	Russia: Taymyr	Arctic
Theromyzon maculosum	ON810732	Russia: Arkhangelsk Region	Non-Arctic
Theromyzon mollissimum	ON810733	Russia: Arkhangelsk Region	Non-Arctic
Theromyzon sp. North Caucasus	ON841630	Russia: North Ossetia–Alania	Non-Arctic
Theromyzon sp. North Caucasus	ON841631	Russia: North Ossetia–Alania	Non-Arctic
Theromyzon sp.1 Ontario	ON841595	Canada	Non-Arctic
Theromyzon sp.2 Canada	KM612217	Canada	Non-Arctic
Theromyzon sp.3 Canada	HQ961484	Canada	Non-Arctic
Theromyzon sp.3 Canada	HQ961494	Canada	Non-Arctic
Theromyzon sp.3 Canada	MG423481	Canada	Non-Arctic
Theromyzon sp.3 Canada	MG422754	Canada	Non-Arctic
Theromyzon sp.3 Canada	MG421697	Canada	Non-Arctic
Theromyzon sp.3 Canada	MG422031	Canada	Non-Arctic
Theromyzon sp.3 Canada	MG422455	Canada	Non-Arctic
Theromyzon sp.3 Canada	MG422884	Canada	Non-Arctic
Theromyzon sp.4 Canada	HQ961504	Canada	Non-Arctic
Theromyzon sp.5 Canada	HQ961462	Canada	Non-Arctic
Theromyzon sp.5 Canada	KM612191	Canada	Non-Arctic
Theromyzon tessulatum	AF003262	Canada: Ontario	Non-Arctic
Theromyzon tessulatum	AF003279	France	Non-Arctic
Theromyzon tessulatum	AY047318	N/A	Non-Arctic
Theromyzon tessulatum	AY047330	N/A	Non-Arctic
Theromyzon tessulatum	MN393259	Russia: Moscow Region	Non-Arctic
Theromyzon tessulatum	ON810670	Russia: Arkhangelsk Region	Non-Arctic
Theromyzon tessulatum	ON810722	Russia: Kaliningrad Region	Non-Arctic
Theromyzon tessulatum	ON810760	Montenegro	Non-Arctic
Theromyzon tessulatum	ON810761	Montenegro	Non-Arctic
Torix tukubana	LC413905	Japan	Non-Arctic
Torix tukubana	LC538264	Japan	Non-Arctic
Torix tukubana	LC538265	Japan	Non-Arctic
Torix tukubana	LC413909	Japan	Non-Arctic
Torix tukubana	LC413910	Japan	Non-Arctic
Torix tukubana	LC413912	Japan	Non-Arctic
Outgroup sequence: Piscicolidae
Alexandrobdella makhrovi (paratype)	MN295413	Russia: Primorye, Lake Khanka
