# Supplementary material for: Cryptic taxonomic diversity and high-latitude melanism in the glossiphoniid leech assemblage from the Eurasian Arctic
Source: Sci Rep. 2022 Nov 30;12:20630. doi: 10.1038/s41598-022-24989-7 (PMC9712395; doi:10.1038/s41598-022-24989-7)
Supplement: Supplementary file 4 — Supplementary Information 4. [file 41598_2022_24989_MOESM4_ESM.xlsx]

## Sheet: Dataset S2
Dataset S2. Occurrences and information on DNA sequences of freshwater leeches (Glossiphoniidae), belonging to the Arctic fauna
Species	COI GenBank acc. no.	18S Genbank acc. No.	Specimen voucher	Taxonomic status of specimen	Geographic position	Region	Locality	Habitat	Latitude	Longitude	Collecting Date	Collectors	Reference
Alboglossiphonia heteroclita	N/A	N/A	RMBH Hir_0029	Non-type material	Arctic	Russia: Yamal Peninsula	Ob River at Salekhard - Labytnangy ferry pier	River	66.6386	66.5205	2011-07-22	D. M. Palatov	This study
Alboglossiphonia heteroclita	N/A	N/A	MNHN	Non-type material	Non-Arctic	Morocco	Dar Goundafi [Douar Azib El Goundafi], Marrakech	N/A	31.6773	-8.0582	1914	P. Pallary	Ahmed et al. (2015a)
Alboglossiphonia heteroclita	ON631769	ON704956	RMBH Hir_0552_1	Non-type material	Non-Arctic	Russia: Tyumen Region	A small floodplain lake of Pyshma River near Chervischevo village, Ob River basin	Small lake	56.9574	65.4181	2019-07-30	G. A. Dvoryankin	This study
Alboglossiphonia sibirica sp. nov.	N/A	N/A	RMBH Hir_0396	Paratype	Arctic	Russia: Yamal Peninsula	Taz River near Tazovsky settlement	Oxbow lake	67.5063	78.6751	2019-08-22	E. S. Babushkin	This study
Alboglossiphonia sibirica sp. nov.	N/A	N/A	RMBH Hir_0542_2-H	Holotype	Non-Arctic	Russia: Primorye	Lake Torfyanka, Vladivostok	Small lake	43.0761	131.962	2021-08-12	Y. E. Chapurina	This study
Alboglossiphonia sibirica sp. nov.	ON873332	N/A	RMBH Hir_0542_2	Paratype	Non-Arctic	Russia: Primorye	Lake Torfyanka, Vladivostok	Small lake	43.0761	131.962	2021-08-12	Y. E. Chapurina	This study
Alboglossiphonia sibirica sp. nov.	MN393256	N/A	RMBH Hir_0003_3	Paratype	Non-Arctic	Russia: Khabarovsk Region	Tumnin River	River	49.9451	139.918	2014-07-14	I. N. Bolotov & I. V. Vikhrev	Bolotov et al. (2019)
Alboglossiphonia sibirica sp. nov.	KM095100	N/A	G22	Non-type material	Non-Arctic	Russia: Buryatia Republic	Lake Gusinoe, Angara - Yenisey river basin	Large lake	51.1253	106.302	2013-07-27	I. Kaygorodova	Kaygorodova et al. (2014)
Alboglossiphonia sibirica sp. nov.	N/A	N/A	RMBH Hir_0013	Paratype	Non-Arctic	Russia: Yakutia Republic	Small floodplain lake of the Lena River near Yakutsk	Small lake	62.3076	129.9	2017-08-20	I. N. Bolotov	Klass et al. (2018)
Alboglossiphonia sibirica sp. nov.	MH286267	MH286273	RMBH Hir_0013_1	Paratype	Non-Arctic	Russia: Yakutia Republic	Small floodplain lake of the Lena River near Yakutsk	Small lake	62.3076	129.9	2017-08-20	I. N. Bolotov	Klass et al. (2018)
Alboglossiphonia sibirica sp. nov.	MH286268	N/A	RMBH Hir_0013_2	Paratype	Non-Arctic	Russia: Yakutia Republic	Small floodplain lake of the Lena River near Yakutsk	Small lake	62.3076	129.9	2017-08-20	I. N. Bolotov	Klass et al. (2018)
Alboglossiphonia sibirica sp. nov.	MH286269	N/A	RMBH Hir_0013_3	Paratype	Non-Arctic	Russia: Yakutia Republic	Small floodplain lake of the Lena River near Yakutsk	Small lake	62.3076	129.9	2017-08-20	I. N. Bolotov	Klass et al. (2018)
Alboglossiphonia sibirica sp. nov.	MH286270	MH286274	RMBH Hir_0013_4	Non-type material	Non-Arctic	Russia: Yakutia Republic	Small floodplain lake of the Lena River near Yakutsk	Small lake	62.3076	129.9	2017-08-20	I. N. Bolotov	Klass et al. (2018)
Alboglossiphonia sibirica sp. nov.	MH286271	MH286275	RMBH Hir_0013_5	Non-type material	Non-Arctic	Russia: Yakutia Republic	Small floodplain lake of the Lena River near Yakutsk	Small lake	62.3076	129.9	2017-08-20	I. N. Bolotov	Klass et al. (2018)
Alboglossiphonia sibirica sp. nov.	KM095101	N/A	G30	Non-type material	Non-Arctic	Russia: Buryatia Republic	Lake Gusinoe, Angara - Yenisey river basin	Large lake	51.1253	106.302	2013-07-27	I. Kaygorodova	Kaygorodova et al. (2014)
Alboglossiphonia sibirica sp. nov.	ON548508	N/A	RMBH Hir_0394	Paratype	Non-Arctic	Russia: Irkutsk Region	Vitim River, Lena River basin	River	57.201	116.43	2019-07-12	E. S. Babushkin	This study
Alboglossiphonia sibirica sp. nov.	ON548511	N/A	RMBH Hir_0417_2	Paratype	Non-Arctic	Russia: Irkutsk Region	Oron Lake, Gnilaya Kuriya, Lena River basin, Vitim Nature Reserve	Lake	57.175	116.403	N/A	E. S. Babushkin	This study
Alboglossiphonia sibirica sp. nov.	ON548509	N/A	RMBH Hir_0409_1	Paratype	Non-Arctic	Russia: Primorye	Knevichi settlement, near road	Ditch	43.3886	132.188	2020-09-10	O. V. Aksenova et al.	This study
Alboglossiphonia sibirica sp. nov.	ON548510	N/A	RMBH Hir_0413	Paratype	Non-Arctic	Russia: Primorye	Artem city, a puddle near railway	Puddle	43.3794	132.219	2020-09-10	O. V. Aksenova et al.	This study
Alboglossiphonia sibirica sp. nov.	ON548516	N/A	RMBH Hir_0509_1	Paratype	Non-Arctic	Russia: Amur Region	A reservoir on the Bolshoy Alim River, near Tolstovka settlement	Reservoir	50.1981	127.943	2021-07-03	O. V. Aksenova et al.	This study
Alboglossiphonia sibirica sp. nov.	ON548517	N/A	RMBH Hir_0510_1	Paratype	Non-Arctic	Russia: Amur Region	oxbow of Bureya River near Novospassk	Oxbow lake	49.6756	129.734	2021-07-03	O. V. Aksenova et al.	This study
Alboglossiphonia sibirica sp. nov.	N/A	N/A	ZIN (?)	Non-type material	Sub-Arctic	Russia: Sub-Arctic Yakutia	Verkhnekolymsk	N/A	65.7191	150.839	1891	I. D. Chersky	Plotnikov (1907)
Glossiphonia arctica sp. nov.	ON810735	ON819028	RMBH Hir_0457_2_1-H	Holotype	Arctic	Russia: Polar Urals	Near Sob' railway station	Large lake	67.048	65.6316	2021-06-23	A. V. Kondakov et al.	This study
Glossiphonia arctica sp. nov.	ON810736	N/A	RMBH Hir_0457_2_2	Paratype	Arctic	Russia: Polar Urals	Near Sob' railway station	Large lake	67.048	65.6316	2021-06-23	A. V. Kondakov et al.	This study
Glossiphonia arctica sp. nov.	ON810737	ON819029	RMBH Hir_0457_2_3	Paratype	Arctic	Russia: Polar Urals	Near Sob' railway station	Large lake	67.048	65.6316	2021-06-23	A. V. Kondakov et al.	This study
Glossiphonia balcanica	MN393267	N/A	RMBH Hir_0075	Non-type material	Arctic	Russia: Yamal Peninsula	Salekhard	Small lake	66.5466	66.7075	2017-07-11	O. V. Travina	Bolotov et al. (2019)
Glossiphonia balcanica	MN393270	N/A	RMBH Hir_0081_1	Non-type material	Arctic	Russia: Polar Urals	Kharp settlement	Small lake	66.8577	65.7926	2017-08-07	N. A. Zubrii & O. D. Kovalev	Bolotov et al. (2019)
Glossiphonia balcanica	MN393271	N/A	RMBH Hir_0083	Non-type material	Arctic	Russia: Polar Urals	Kharp settlement	Small lake	66.8577	65.7926	2017-08-28	N. A. Zubrii & O. D. Kovalev	Bolotov et al. (2019)
Glossiphonia balcanica	Hir_0457_4	N/A	RMBH Hir_0457_4	Non-type material	Arctic	Russia: Polar Urals	Near Sob' railway station	Large lake	67.048	65.6316	2021-06-23	A. V. Kondakov et al.	This study
Glossiphonia balcanica	ON810679	ON819006	RMBH Hir_0233	Non-type material	Arctic	Russia: Kola Peninsula	Imandra Lake	Large lake	68.0799	33.3036	2018-08-17	O. V. Aksenova et al.	This study
Glossiphonia balcanica	ON810681	N/A	RMBH Hir_0242_1	Non-type material	Arctic	Russia: Kolguev Island	Kolguev Island	Small lake	68.9213	49.0561	2018-08-06	O. V. Travina & V. M. Spitsyn	This study
Glossiphonia balcanica	ON810683	N/A	RMBH Hir_0243	Non-type material	Arctic	Russia: Kolguev Island	Kolguev Island	Small lake	68.9213	49.0561	2018-08-06	O. V. Travina & V. M. Spitsyn	This study
Glossiphonia balcanica	ON810685	N/A	RMBH Hir_0248_2	Non-type material	Arctic	Russia: Kolguev Island	Kolguev Island	Small lake	68.9213	49.0561	2018-08-06	O. V. Travina & V. M. Spitsyn	This study
Glossiphonia balcanica	ON810686	N/A	RMBH Hir_0249	Non-type material	Arctic	Russia: Kolguev Island	Kolguev Island	Small lake	68.9282	49.0363	2018-08-06	O. V. Travina & V. M. Spitsyn	This study
Glossiphonia balcanica	ON810687	N/A	RMBH Hir_0250	Non-type material	Arctic	Russia: Kola Peninsula	Near Teriberka settlement	Small lake	69.1982	35.074	2018-08-10	O. V. Aksenova et al.	This study
Glossiphonia balcanica	ON810691	N/A	RMBH Hir_0253	Non-type material	Arctic	Russia: Kola Peninsula	Murmansk	Small lake	68.9901	33.0826	2018-08-16	O. V. Aksenova et al.	This study
Glossiphonia balcanica	ON810711	N/A	RMBH Hir_0275	Non-type material	Arctic	Russia: Taymyr Peninsula	Khatanga, Olenye Lake	Small lake	72.0124	102.309	2018-07-26	S. E. Sokolova & A. R. Shevchenko	This study
Glossiphonia balcanica	ON810713	ON819024	RMBH Hir_0278	Non-type material	Arctic	Russia: Taymyr Peninsula	Khatanga, Olenye Lake	Small lake	72.0124	102.309	2018-07-26	S. E. Sokolova & A. R. Shevchenko	This study
Glossiphonia balcanica	ON810714	ON819025	RMBH Hir_0281_1	Non-type material	Arctic	Russia: Kanin Peninsula	Nes settlement	Oxbow lake	66.5837	44.7373	2019-07-24	S. E. Sokolova & O. V. Travina	This study
Glossiphonia balcanica	ON810715	N/A	RMBH Hir_0283_1	Non-type material	Arctic	Russia: Kanin Peninsula	Nes settlement	Oxbow lake	66.5837	44.7373	2019-07-24	S. E. Sokolova & O. V. Travina	This study
Glossiphonia balcanica	N/A	N/A	N/A	Non-type material	Arctic	Iceland	Lake Mývatn	Large lake	65.6534	-16.9638	N/A	A. F. Bruun	Bruun (1938)
Glossiphonia balcanica	MN393273	N/A	RMBH Hir_0094	Non-type material	Arctic	Russia: Malozemelskaya Tundra	Mezen, Tova River	River	65.8352	44.2457	2017-06-16	O. V. Aksenova, S. E. Sokolova & A. R. Shevchenko	Bolotov et al. (2019)
Glossiphonia balcanica	MN393274	N/A	RMBH Hir_0095_2	Non-type material	Arctic	Russia: Malozemelskaya Tundra	Mezen, a small lake in the city	Small lake	65.8425	44.2418	2017-06-16	O. V. Aksenova, S. E. Sokolova & A. R. Shevchenko	Bolotov et al. (2019)
Glossiphonia balcanica	N/A	N/A	N/A	Non-type material	Arctic	Norway	Near Tromsø	N/A	69.6586	18.9356	N/A	N/A	Blanchard (1893)
Glossiphonia balcanica	MN295386	MN312176	RMBH Hir_0021_1	Non-type material	Non-Arctic	Russia: Moscow Region	Oka River near channel to the Pavlenskoye Lake	River	54.8753	37.4519	2014-06-09	D. M. Palatov	Bolotov et al. (2019)
Glossiphonia balcanica	MN393260	N/A	RMBH Hir_0028_3	Non-type material	Non-Arctic	Russia: Moscow Region	Desna River	River	55.4412	38.9219	2016-11-03	D. M. Palatov	Bolotov et al. (2019)
Glossiphonia balcanica	ON810717	N/A	RMBH Hir_0289	Non-type material	Non-Arctic	Russia: Arkhangelsk Region	Yuras River, Northern Dvina River basin	River	64.4835	40.8006	2019-05-21	Y. V. Bespalaya, O. V. Aksenova & O. V. Travina	This study
Glossiphonia balcanica	ON810671	N/A	RMBH Hir_0131_1	Non-type material	Non-Arctic	Russia: Arkhangelsk Region	Lopshenga Lake near Lopshenga village, Onega Peninsula	Lake	64.9644	37.6758	July 20, 2018	A. V. Kondakov & M. B. Kabakov	This study
Glossiphonia balcanica	ON810673	N/A	RMBH Hir_0135_3	Non-type material	Non-Arctic	Russia: Arkhangelsk Region	Viled River at Grishenskaya village, Northern Dvina River basin	River	61.1506	48.3038	August 29, 2018	A. V. Kondakov	This study
Glossiphonia balcanica	ON810678	N/A	RMBH Hir_0228_1	Non-type material	Non-Arctic	Russia: Arkhangelsk Region	N/A	N/A	N/A	N/A	N/A	N/A	This study
Glossiphonia balcanica	ON810716	N/A	RMBH Hir_0285_2	Non-type material	Non-Arctic	Russia: Arkhangelsk Region	Ustya River, Northern Dvina River basin	River	61.4739	43.7405	2018-08-26	O. V. Aksenova & A. S. Aksenov	This study
Glossiphonia balcanica	ON810739	N/A	RMBH Hir_0461_2	Non-type material	Non-Arctic	Russia: Moscow Region	Moscow River 700 m west of Khrushchevo village, Volga River basin	River	55.6238	36.4042	2021-06-20	D. M. Palatov	This study
Glossiphonia balcanica	LCHME036-20	N/A	Gbalc1	Topotype	Non-Arctic	Kosovo	Toplla Spring, Dečani, Kosovo [the type locality]	Spring	42.5719	20.2906	2016-01-25	V. Berjaolli	Jovanović et al. (2021)
Glossiphonia balcanica	LCHME037-20	N/A	Gbalc2	Topotype	Non-Arctic	Kosovo	Toplla Spring, Dečani, Kosovo [the type locality]	Spring	42.5719	20.2906	2016-01-25	V. Berjaolli	Jovanović et al. (2021)
Glossiphonia concolor	ON810676	N/A	RMBH Hir_0205	Non-type material	Arctic	Russia: Kolguev Island	Kolguev Island	River	69.0422	48.7464	2018-08-09	O. V. Travina & V. M. Spitsyn	This study
Glossiphonia concolor	ON810682	N/A	RMBH Hir_0242_2	Non-type material	Arctic	Russia: Kolguev Island	Kolguev Island	Small lake	68.9213	49.0561	2018-08-06	O. V. Travina & V. M. Spitsyn	This study
Glossiphonia concolor	ON810684	N/A	RMBH Hir_0244_2	Non-type material	Arctic	Russia: Kolguev Island	Kolguev Island	Small lake	68.9282	49.0363	2018-08-06	O. V. Travina & V. M. Spitsyn	This study
Glossiphonia concolor	ON810692	ON819012	RMBH Hir_0255	Non-type material	Arctic	Russia: Taymyr Peninsula	Dudinka	Small lake	69.4124	86.1707	2018-07-19	O. V. Aksenova et al.	This study
Glossiphonia concolor	ON810694	ON819014	RMBH Hir_0257	Non-type material	Arctic	Russia: Taymyr Peninsula	Dudinka	Small lake	69.4008	86.3384	2018-07-16	O. V. Aksenova et al.	This study
Glossiphonia concolor	ON810696	N/A	RMBH Hir_0259	Non-type material	Arctic	Russia: Taymyr Peninsula	Dudinka	Small lake	69.4124	86.1707	2018-07-19	O. V. Aksenova et al.	This study
Glossiphonia concolor	ON810697	N/A	RMBH Hir_0260	Non-type material	Arctic	Russia: Taymyr Peninsula	Dudinka	Small lake	69.4014	86.325	2018-07-20	O. V. Aksenova et al.	This study
Glossiphonia concolor	ON810700	N/A	RMBH Hir_0261_6	Non-type material	Arctic	Russia: Taymyr Peninsula	Dudinka	Small lake	69.4014	86.325	2018-07-15	O. V. Aksenova et al.	This study
Glossiphonia concolor	ON810702	ON819019	RMBH Hir_0263_2	Non-type material	Arctic	Russia: Taymyr Peninsula	Dudinka	Small lake	69.4008	86.3384	2018-07-16	O. V. Aksenova et al.	This study
Glossiphonia concolor	ON810709	N/A	RMBH Hir_0268	Non-type material	Arctic	Russia: Taymyr Peninsula	Dudinka	Small lake	69.4124	86.1707	2018-07-19	O. V. Aksenova et al.	This study
Glossiphonia concolor	ON810712	N/A	RMBH Hir_0277	Non-type material	Arctic	Russia: Taymyr Peninsula	Khatanga	Small lake	71.9849	102.553	2018-07-27	S. E. Sokolova & A. R. Shevchenko	This study
Glossiphonia concolor	ON810734	N/A	RMBH Hir_0457_1	Non-type material	Arctic	Russia: Polar Urals	Near Sob' railway station	Large lake	67.048	65.6316	2021-06-23	A. V. Kondakov et al.	This study
Glossiphonia concolor	ON810738	N/A	RMBH Hir_0459_2	Non-type material	Arctic	Russia: Polar Urals	Lake near Eletz River	Small lake	67.0403	64.1919	2021-06-27	A. V. Kondakov et al.	This study
Glossiphonia concolor	MN295418	N/A	RMBH Hir_0095_1	Non-type material	Arctic	Russia: Malozemelskaya Tundra	Mezen, a small lake in the city	Small lake	65.8425	44.2418	2017-06-16	O. V. Aksenova, S. E. Sokolova & A. R. Shevchenko	Bolotov et al. (2019)
Glossiphonia concolor	AY962458	N/A	N/A	Non-type material	Non-Arctic	Sweden	Kila River	River	59.8685	16.5394	August, 1998	N/A	Siddall et al. (2005)
Glossiphonia concolor	MN295391	N/A	RMBH Hir_0026_4	Non-type material	Non-Arctic	Russia: Moscow Region	A reservoir near Pokrovskoye village	Reservoir	55.3259	37.2066	2017-10-10	D. M. Palatov	Bolotov et al. (2019)
Glossiphonia concolor	ON810672	N/A	RMBH Hir_0134_1	Non-type material	Non-Arctic	Russia: Arkhangelsk Region	A pond near Grishinskoye village, Vilegodsky District	Pond	61.1531	48.3071	2017-08-28	A. V. Kondakov	This study
Glossiphonia concolor	ON810674	N/A	RMBH Hir_0151_1	Non-type material	Non-Arctic	Kazakhstan	Lower Tainty Reservoir, East Kazakhstan	Reservoir	49.4418	83.0585	2018-06-29	D. M. Palatov	This study
Glossiphonia concolor	ON810721	N/A	RMBH Hir_0386_2	Non-type material	Non-Arctic	Russia: Arkhangelsk Region	2nd Svetloye Lake, Kuloy River basin	Lake	65.0856	41.1212	2020-06-27	N/A	This study
Glossiphonia concolor	ON810743	N/A	RMBH Hir_0474_2	Non-type material	Non-Arctic	Russia: Krasnoyarsk Region	Yenisey River at Krasnoyarsk	River	55.9906	92.8682	2021-07-20	O. V. Aksenova et al.	This study
Glossiphonia concolor	MH670850	N/A	H10	Non-type material	Non-Arctic	Russia: Buryatia Republic	Zmeevaya Bay, Lake Baikal	Large lake	53.7684	109.021	N/A	I. Kaygorodova et al.	Kaygorodova et al. (2020)
Glossiphonia concolor	MH670849	N/A	737	Non-type material	Non-Arctic	Russia: Buryatia Republic	Monakhovo Bay, Lake Baikal	Large lake	53.6656	109	N/A	I. Kaygorodova et al.	Kaygorodova et al. (2020)
Glossiphonia concolor	MH670848	N/A	824	Non-type material	Non-Arctic	Russia: Eastern Siberia	Lake Tonkoe at the shore of Lake Baikal	Small lake	54.8535	108.909	N/A	I. Kaygorodova et al.	Kaygorodova et al. (2020)
Glossiphonia concolor	MH670847	N/A	823	Non-type material	Non-Arctic	Russia: Eastern Siberia	Lake Tonkoe at the shore of Lake Baikal	Small lake	54.8535	108.909	N/A	I. Kaygorodova et al.	Kaygorodova et al. (2020)
Glossiphonia concolor	MH670846	N/A	822	Non-type material	Non-Arctic	Russia: Eastern Siberia	Lake Tonkoe at the shore of Lake Baikal	Small lake	54.8535	108.909	N/A	I. Kaygorodova et al.	Kaygorodova et al. (2020)
Glossiphonia concolor	MH670845	N/A	H223	Non-type material	Non-Arctic	Russia: Irkutsk Region	A nameless lake near Meget	Small lake	52.4514	104.027	N/A	I. Kaygorodova et al.	Kaygorodova et al. (2020)
Glossiphonia concolor	MH670844	N/A	H111	Non-type material	Non-Arctic	Russia: Irkutsk Region	Lake Zunduk at the shore of Lake Baikal	Small lake	53.3902	107.424	N/A	I. Kaygorodova et al.	Kaygorodova et al. (2020)
Glossiphonia concolor	MH670843	N/A	F8	Non-type material	Non-Arctic	Russia: Irkutsk Region	Lake Kurminskoe at the shore of Lake Baikal	Small lake	53.183	106.976	N/A	I. Kaygorodova et al.	Kaygorodova et al. (2020)
Glossiphonia concolor	MH670842	N/A	H247	Non-type material	Non-Arctic	Russia: Irkutsk Region	Lake Kurminskoe at the shore of Lake Baikal	Small lake	53.183	106.976	N/A	I. Kaygorodova et al.	Kaygorodova et al. (2020)
Glossiphonia concolor	MH670841	N/A	H9	Non-type material	Non-Arctic	Russia: Buryatia Republic	Zmeevaya Bay, Lake Baikal	Large lake	53.7684	109.021	N/A	I. Kaygorodova et al.	Kaygorodova et al. (2020)
Glossiphonia concolor	MH670840	N/A	731	Non-type material	Non-Arctic	Russia: Irkutsk Region	Chechuy River, Lena River basin	River	58.1946	109.295	N/A	I. Kaygorodova et al.	Kaygorodova et al. (2020)
Glossiphonia concolor	MH670839	N/A	H6	Non-type material	Non-Arctic	Russia: Irkutsk Region	An oxbow lake near Gorkhon, Angara - Yenisey river basin	Oxbow lake	53.7228	103.933	N/A	I. Kaygorodova et al.	Kaygorodova et al. (2020)
Glossiphonia concolor	MH670838	N/A	735	Non-type material	Non-Arctic	Russia: Irkutsk Region	Angara River	River	52.2497	104.285	N/A	I. Kaygorodova et al.	Kaygorodova et al. (2020)
Glossiphonia concolor	MH670837	N/A	H63	Non-type material	Non-Arctic	Russia: Buryatia Republic	Posolsky Sor Bay, Lake Baikal	Large lake	52.077	106.219	N/A	I. Kaygorodova et al.	Kaygorodova et al. (2020)
Glossiphonia concolor	MH670836	N/A	H36	Non-type material	Non-Arctic	Russia: Irkutsk Region	Malyi Karantsay River	River	54.1991	101.086	N/A	I. Kaygorodova et al.	Kaygorodova et al. (2020)
Glossiphonia concolor	MH670835	N/A	H56	Non-type material	Non-Arctic	Russia: Irkutsk Region	Lake Izumrudnoe	Small lake	51.3952	104.646	N/A	I. Kaygorodova et al.	Kaygorodova et al. (2020)
Glossiphonia concolor	LCHME041-20	N/A	Gconc1	Non-type material	Non-Arctic	Germany	Krakower Obersee, Mecklenburg_x0002_Vorpommren	Small lake	53.6074	12.2976	2019-06-10	U. Jueg	Jovanović et al. (2021)
Glossiphonia concolor	KY989481	N/A	ZUTC 6019	Non-type material	Non-Arctic	Iran	Bashbolakh, Azerbaijan Gharbi	Spring	38.3253	47.8544	N/A	N/A	Darabi‐Darestani et al. (2016, 2021)
Glossiphonia mollissima	ON810680	N/A	RMBH Hir_0238	Non-type material	Arctic	Russia: Chukotka Peninsula	Anadyr River	River	65.5175	173.105	2019-07-20	O. V. Aksenova, A. V. Kondakov & I. V. Vikhrev	This study
Glossiphonia mollissima	ON810689	ON819010	RMBH Hir_0251_2	Non-type material	Arctic	Russia: Chukotka Peninsula	Khodeevskoye Lake	Small lake	64.7501	177.777	2019-07-27	O. V. Aksenova, A. V. Kondakov & I. V. Vikhrev	This study
Glossiphonia mollissima	ON810690	ON819011	RMBH Hir_0252	Non-type material	Arctic	Russia: Chukotka Peninsula	Amguema	Small lake	67.1428	-178.737	2019-07-10	O. V. Aksenova, A. V. Kondakov & I. V. Vikhrev	This study
Glossiphonia mollissima	ON810710	N/A	RMBH Hir_0274_2	Non-type material	Arctic	Russia: Taymyr Peninsula	Khatanga, Pike Lake	Small lake	71.9562	102.625	2018-07-24	S. E. Sokolova & A. R. Shevchenko	This study
Glossiphonia mollissima	ON810744	N/A	RMBH Hir_0478	Non-type material	Arctic	Russia: Arctic Yakutia	Chokurdakh, Tunnekh Lake	Small lake	70.4902	147.574	2021-07-24	O. V. Aksenova et al.	This study
Glossiphonia mollissima	ON810745	N/A	RMBH Hir_0479	Non-type material	Arctic	Russia: Arctic Yakutia	Chokurdakh, Sette-Tala Lake	Small lake	70.4343	148.214	2021-07-26	O. V. Aksenova et al.	This study
Glossiphonia mollissima	ON810746	N/A	RMBH Hir_0480	Non-type material	Arctic	Russia: Arctic Yakutia	Chokurdakh, Sette-Tala Lake	Small lake	70.4343	148.214	2021-07-26	O. V. Aksenova et al.	This study
Glossiphonia mollissima	ON810747	N/A	RMBH Hir_0481	Non-type material	Arctic	Russia: Arctic Yakutia	Chokurdakh	Small lake	70.4352	148.209	2021-07-26	O. V. Aksenova et al.	This study
Glossiphonia mollissima	ON810748	N/A	RMBH Hir_0482_1	Non-type material	Arctic	Russia: Arctic Yakutia	Chokurdakh, Sette-Tala Lake	Small lake	70.4344	148.207	2021-07-26	O. V. Aksenova et al.	This study
Glossiphonia mollissima	ON810749	N/A	RMBH Hir_0482_2	Non-type material	Arctic	Russia: Arctic Yakutia	Chokurdakh, Sette-Tala Lake	Small lake	70.4344	148.207	2021-07-26	O. V. Aksenova et al.	This study
Glossiphonia mollissima	ON810750	N/A	RMBH Hir_0483_1	Non-type material	Arctic	Russia: Arctic Yakutia	Chokurdakh, Sette-Tala Lake	Small lake	70.4344	148.207	2021-07-26	O. V. Aksenova et al.	This study
Glossiphonia mollissima	ON810751	N/A	RMBH Hir_0483_2	Non-type material	Arctic	Russia: Arctic Yakutia	Chokurdakh, Sette-Tala Lake	Small lake	70.4344	148.207	2021-07-26	O. V. Aksenova et al.	This study
Glossiphonia mollissima	ON810752	N/A	RMBH Hir_0484	Non-type material	Arctic	Russia: Arctic Yakutia	Chokurdakh, Pitomnik Lake	Lake	70.6296	147.947	2021-07-28	O. V. Aksenova et al.	This study
Glossiphonia mollissima	ON810754	N/A	RMBH Hir_0487	Non-type material	Arctic	Russia: Putorana Plateau	Putorana Plateau	Large lake	68.8992	94.1593	2021-07-01	E. S. Chertoprud	This study
Glossiphonia mollissima	N/A	N/A	N/A	Non-type material	Arctic	Russia: Arctic Yakutia	Ruzhnikovo Lake, Kolyma River floodplane	Large lake	67.857	155.91	N/A	N/A	Lukin (1976b)
Glossiphonia mollissima	MN295375	MN312170	RMBH Hir_0003_1	Non-type material	Non-Arctic	Russia: Khabarovsk Region	Tumnin River	River	49.9451	139.918	2014-07-14	I. N. Bolotov & I. V. Vikhrev	Bolotov et al. (2019)
Glossiphonia mollissima	MN393257	N/A	RMBH Hir_0004_1	Non-type material	Non-Arctic	Russia: Khabarovsk Region	Tumnin River	River	49.9451	139.918	2014-07-14	I. N. Bolotov & I. V. Vikhrev	Bolotov et al. (2019)
Glossiphonia mollissima	MN393258	N/A	RMBH Hir_0005_4	Non-type material	Non-Arctic	Russia: Khabarovsk Region	Tumnin River	River	49.9451	139.918	2014-07-15	I. N. Bolotov & I. V. Vikhrev	Bolotov et al. (2019)
Glossiphonia mollissima	MN393272	N/A	RMBH Hir_0091_2	Non-type material	Non-Arctic	Russia: Primorye	A tributary of Partizanskaya River situated upstream of a bridge near Lozoviy railway station	River	43.0586	133.156	2017-05-27	I. N. Bolotov	Bolotov et al. (2019)
Glossiphonia mollissima	ON810669	N/A	RMBH Hir_0087_1	Non-type material	Non-Arctic	Russia: Primorye	Hoodplain lake of Avvakumovka River near Permskoe village	Oxbow lake	43.7578	135.186	2017-05-31	I. N. Bolotov	This study
Glossiphonia mollissima	ON810675	ON819004	RMBH Hir_0188_2	Non-type material	Non-Arctic	Russia: Yakutia Republic	An unnamed lake near Nakyn settlement	Small lake	64.9928	117.025	2018-07-07	N/A	This study
Glossiphonia mollissima	ON810723	N/A	RMBH Hir_0391_2	Non-type material	Non-Arctic	Russia: Yakutia Republic	Yakutsk, 16th km of the road 'Pokrovsky Tract', oxbow lake in the Lena River	Oxbow lake	61.9244	129.574	2020-08-06	O. V. Aksenova et al.	This study
Glossiphonia mollissima	ON810730	N/A	RMBH Hir_0439_2	Non-type material	Non-Arctic	Russia: Yakutia Republic	Temie Lake near Yakutsk	Small lake	62.0519	129.478	2020-07-26	O. V. Aksenova et al.	This study
Glossiphonia mollissima	ON810725	N/A	RMBH Hir_0403_1	Non-type material	Non-Arctic	Russia: Primorye	Artem city, a puddle near railway	Puddle	43.3794	132.219	2020-09-10	O. V. Aksenova et al.	This study
Glossiphonia mollissima	ON810727	N/A	RMBH Hir_0409_2	Non-type material	Non-Arctic	Russia: Primorye	Knevichi settlement, near road	small ditch	43.3886	132.188	2020-09-10	O. V. Aksenova et al.	This study
Glossiphonia mollissima	ON810740	N/A	RMBH Hir_0472_1	Non-type material	Non-Arctic	Russia: Amur Region	A Gilchinskoe reservoir, near Kozmodemyanovka settlement	Reservoir	50.1538	128.234	2021-07-02	O. V. Aksenova et al.	This study
Glossiphonia mollissima	ON810756	N/A	RMBH Hir_0489	Non-type material	Non-Arctic	Russia: Kamchatka	Aipyn Lake, Kamchatka River basin	Lake	56.3375	160.7	2021-09-08	A. V. Kondakov	This study
Glossiphonia mollissima	ON810757	N/A	RMBH Hir_0490	Non-type material	Non-Arctic	Russia: Kamchatka	An unnamed small lake by the road Klyuchi - Ust-Kamchatsk	Small lake	56.4461	161.006	2021-09-09	A. V. Kondakov	This study
Glossiphonia mollissima	ON810759	N/A	RMBH Hir_0491_2	Non-type material	Non-Arctic	Russia: Kamchatka	An unnamed small lake near Kurazhechnoe Lake, Kamchatka River basin	Small lake	56.338	160.848	2021-09-09	A. V. Kondakov	This study
Glossiphonia mollissima	N/A	N/A	N/A	Syntypes	Non-Arctic	USA: Alaska	Shallow water of Thumb Lake on Kodiak Island	Small lake	57.3507	-153.98	N/A	W. M. Morton	Moore & Meyer (1951)
Glossiphonia mollissima	N/A	N/A	NMNH 4259	Syntypes	Non-Arctic	Russia: Commander Islands	Bering Island	N/A	55.22	166.05	1882-1883	L. Stejneger	Moore (1898); Moore & Meyer (1951)
Glossiphonia mollissima	N/A	N/A	N/A	Non-type material	Non-Arctic	USA: Alaska	Small lake near Northway	Small lake	62.9809	-141.95	August, 1954	M. M. Keith	Keith (1955)
Glossiphonia nebulosa	MN295412	N/A	RMBH Hir_0081_2	Non-type material	Arctic	Russia: Polar Urals	Near Kharp settlement	Small lake	66.8577	65.7926	2017-07-09	N. A. Zubrii & O. D. Kovalev	Bolotov et al. (2019)
Glossiphonia nebulosa	ON810698	ON819015	RMBH Hir_0261_1	Non-type material	Arctic	Russia: Taymyr Peninsula	Dudinka	Small lake	69.4014	86.325	2018-07-15	O. V. Aksenova et al.	This study
Glossiphonia nebulosa	ON810704	ON819020	RMBH Hir_0264_2	Non-type material	Arctic	Russia: Taymyr Peninsula	Dudinka	Small lake	69.4008	86.3384	2018-07-16	O. V. Aksenova et al.	This study
Glossiphonia nebulosa	ON810707	ON819022	RMBH Hir_0265_3	Non-type material	Arctic	Russia: Taymyr Peninsula	Dudinka, Bolgokhtokh River	River	69.378	87.2215	2018-07-21	O. V. Aksenova et al.	This study
Glossiphonia nebulosa	ON810708	ON819023	RMBH Hir_0266_2	Non-type material	Arctic	Russia: Taymyr Peninsula	Dudinka, Bolgokhtokh Lake	Small lake	69.3772	87.2205	2018-07-21	O. V. Aksenova et al.	This study
Glossiphonia nebulosa	ON810718	N/A	RMBH Hir_0291	Non-type material	Non-Arctic	Russia: Arkhangelsk Region	Yuras River, Northern Dvina River basin	River	64.4835	40.8006	2019-05-21	Y. V. Bespalaya, O. V. Aksenova & O. V. Travina	This study
Glossiphonia nebulosa	ON810729	N/A	RMBH Hir_0434_3	Non-type material	Non-Arctic	Russia: North Ossetia–Alania	Bekan Reservoir	Reservoir	43.2581	44.2669	2020-09-23	D. M. Palatov	This study
Glossiphonia nebulosa	LCHME044-20	N/A	Gnebu4	Topotype	Non-Arctic	Germany	Berliner Chausssee stream Nieplitz, Berlin, Germany [the type locality]	Stream	52.1348	12.9517	2015-04-29	C. Grosser	Jovanović et al. (2021)
Glossiphonia nebulosa	N/A	N/A	N/A	Non-type material	Non-Arctic	Turkey	A little stream north of Antalya	Stream	36.8874	30.7075	N/A	E. Neubert	Nesemann & Neubert (1999)
Glossiphonia taymyrensis sp. nov.	ON810693	N/A	RMBH Hir_0256_1	Paratype	Arctic	Russia: Taymyr Peninsula	Dudinka	Small lake	69.3987	86.3505	2018-07-16	O. V. Aksenova et al.	This study
Glossiphonia taymyrensis sp. nov.	N/A	N/A	RMBH Hir_0256_1	Paratype	Arctic	Russia: Taymyr Peninsula	Dudinka	Small lake	69.3987	86.3505	2018-07-16	O. V. Aksenova et al.	This study
Glossiphonia taymyrensis sp. nov.	ON810695	N/A	RMBH Hir_0258_1-H	Holotype	Arctic	Russia: Taymyr Peninsula	Dudinka	Small lake	69.4008	86.3384	2018-07-16	O. V. Aksenova et al.	This study
Glossiphonia taymyrensis sp. nov.	ON810699	ON819016	RMBH Hir_0261_2	Paratype	Arctic	Russia: Taymyr Peninsula	Dudinka	Small lake	69.4014	86.325	2018-07-15	O. V. Aksenova et al.	This study
Glossiphonia taymyrensis sp. nov.	ON810701	ON819017	RMBH Hir_0263_1	Paratype	Arctic	Russia: Taymyr Peninsula	Dudinka	Small lake	69.4008	86.3384	2018-07-16	O. V. Aksenova et al.	This study
Glossiphonia taymyrensis sp. nov.	ON810705	N/A	RMBH Hir_0264_3	Paratype	Arctic	Russia: Taymyr Peninsula	Dudinka	Small lake	69.4008	86.3384	2018-07-16	O. V. Aksenova et al.	This study
Glossiphonia taymyrensis sp. nov.	ON810706	ON819021	RMBH Hir_0265_2	Paratype	Arctic	Russia: Taymyr Peninsula	Dudinka, Bolgokhtokh River	River	69.378	87.2215	2018-07-21	O. V. Aksenova et al.	This study
Glossiphonia taymyrensis sp. nov.	ON810755	N/A	RMBH Hir_0488	Paratype	Arctic	Russia: Putorana Plateau	Putorana Plateau	Lake	68.7607	91.9014	July, 2021	E. S. Chertoprud	This study
Glossiphonia taymyrensis sp. nov.	ON810731	N/A	RMBH Hir_0449	Paratype	Non-Arctic	Russia: Kemerovo Region	Pyzas River near Ust-Kabyrza settlement, Tashtagolsky District	River	52.8277	88.3973	2020-07-23	E. S. Babushkin & M. V. Vinarski	This study
Glossiphonia verrucata	MN295411	ON819003	RMBH Hir_0069	Non-type material	Arctic	Russia: Yamal Peninsula	Salekhard, Lower Ob Basin, Shaytanka River	River	66.5364	66.6	2017-07-14	O. V. Travina	Bolotov et al. (2019)
Glossiphonia verrucata	ON810762	ON819031	RMBH Hir_0605_1	Non-type material	Arctic	Russia: Putorana Plateau	Talnakh, Kyllakh-Kuel Lake, Pyasina River basin	Small lake	69.5091	88.422	2021-07-28	M. V. Vinarski	This study
Glossiphonia verrucata	N/A	N/A	N/A	Non-type material	Arctic	Russia: Yamal Peninsula	Oxbow lake near Khadyta-Yakha River	Oxbow lake	67.2573	69.8253	2005-08-01	D. M. Palatov	This study
Glossiphonia verrucata	N/A	N/A	N/A	Non-type material	Arctic	Russia: Yamal Peninsula	Oxbow lake near Khadyta-Yakha River	Oxbow lake	67.0274	69.6911	2005-08-08	D. M. Palatov	This study
Glossiphonia verrucata	KM095099	N/A	G24	Non-type material	Non-Arctic	Russia: Buryatia Republic	Lake Gusinoe, Angara - Yenisey river basin	Large lake	51.1253	106.302	2013-07-28	I. Kaygorodova	Kaygorodova et al. (2014)
Glossiphonia verrucata	MH670858	N/A	H221	Non-type material	Non-Arctic	Russia: Irkutsk Region	Nameless lake near Meget, Angara - Yenisey river basin	Small lake	52.4514	104.027	N/A	I. Kaygorodova et al.	Kaygorodova et al. (2020)
Glossiphonia verrucata	MH670857	N/A	H271	Non-type material	Non-Arctic	Russia: Irkutsk Region	Chechuy River, Lena River basin	River	58.1946	109.295	N/A	I. Kaygorodova et al.	Kaygorodova et al. (2020)
Glossiphonia verrucata	MH670856	N/A	H270	Non-type material	Non-Arctic	Russia: Irkutsk Region	Chechuy River, Lena River basin	River	58.1946	109.295	N/A	I. Kaygorodova et al.	Kaygorodova et al. (2020)
Glossiphonia verrucata	MH670855	N/A	H269	Non-type material	Non-Arctic	Russia: Irkutsk Region	Lena River at Kirensk	River	57.7742	108.129	N/A	I. Kaygorodova et al.	Kaygorodova et al. (2020)
Glossiphonia verrucata	MH670854	N/A	H13	Non-type material	Non-Arctic	Russia: Irkutsk Region	Lena River at Kirensk	River	57.7742	108.129	N/A	I. Kaygorodova et al.	Kaygorodova et al. (2020)
Glossiphonia verrucata	MH670853	N/A	H263	Non-type material	Non-Arctic	Russia: Irkutsk Region	An oxbow lake near Gorkhon, Angara - Yenisey river basin	Oxbow lake	53.7228	103.933	N/A	I. Kaygorodova et al.	Kaygorodova et al. (2020)
Glossiphonia verrucata	MH670852	N/A	H3	Non-type material	Non-Arctic	Russia: Irkutsk Region	An oxbow lake near Gorkhon, Angara - Yenisey river basin	Oxbow lake	53.7228	103.933	N/A	I. Kaygorodova et al.	Kaygorodova et al. (2020)
Glossiphonia verrucata	MH670851	N/A	H1	Non-type material	Non-Arctic	Russia: Irkutsk Region	An oxbow lake near Gorkhon, Angara - Yenisey river basin	Oxbow lake	53.7228	103.933	N/A	I. Kaygorodova et al.	Kaygorodova et al. (2020)
Glossiphonia verrucata	N/A	N/A	ZIMG II/16226a	Lectotype	Non-Arctic	Germany	Lake Tegel in Berlin	Small lake	52.579	13.259	N/A	F. Müller	Jueg & Michalik (2018)
Glossiphonia verrucata	N/A	N/A	N/A	Non-type material	Non-Arctic	Lithuania	Memel River east of Skirsnemuné, north of Gelgandiškis, Tauragé district	River	55.0934	22.9764	2013-07-26	M. L. Zettler	Jueg & Zettler (2022)
Glossiphonia verrucata	N/A	N/A	N/A	Non-type material	Non-Arctic	The Netherlands	Province of Zuid-Holland, Eiland van Dordrecht, Sluiskil	Canal	51.7575	4.66301	1989-07-31	Bureau Waardenburg	Soes & Cuppen (2004)
Glossiphonia verrucata	N/A	N/A	N/A	Non-type material	Non-Arctic	The Netherlands	Province of Utrecht, Vianen, Polder Autena, ditch	Ditch	51.9572	5.13988	2002-07-11	Bureau Waardenburg	Soes & Cuppen (2004)
Glossiphonia verrucata	N/A	N/A	N/A	Non-type material	Non-Arctic	The Netherlands	Province of Gelderland, Geldermalsen, De Regulieren, ditch	Ditch	51.9304	5.25635	1989-07-31	J. Cuppen	Soes & Cuppen (2004)
Glossiphonia verrucata	N/A	N/A	N/A	Non-type material	Non-Arctic	Russia: Komi Republic	Plesovka Lake, Vychegda River basin	Small lake	61.5914	53.7761	1948	Staff of the Komi Department of the USSR Academy of Sciences	Lukin (1956)
Glossiphonia verrucata	N/A	N/A	N/A	Non-type material	Non-Arctic	Poland	Lake Wigry, Wigry National Park	Large lake	54.0344	23.1297	N/A	N/A	Lukin (1976a)
Glossiphonia verrucata	N/A	N/A	N/A	Non-type material	Non-Arctic	Denmark	Lake Furesø	Large lake	55.8	12.4167	N/A	N/A	Bennike (1943)
Glossiphonia verrucata	N/A	N/A	N/A	Non-type material	Non-Arctic	Denmark	Mølleaa Stream near Fiskebæk	Stream	54.6442	11.8983	N/A	N/A	Bennike (1943)
Glossiphonia verrucata	N/A	N/A	N/A	Non-type material	Non-Arctic	Sweden	Lake Tåkern, Östergötland	Large lake	58.35	14.8	N/A	N/A	Bennike (1943)
Glossiphonia verrucata	N/A	N/A	N/A	Non-type material	Non-Arctic	Sweden	Lake Boren, Östergötland	Large lake	58.5667	15.1667	N/A	N/A	Bennike (1943)
Glossiphonia verrucata	N/A	N/A	N/A	Non-type material	Non-Arctic	Sweden	Lake Vättern	Large lake	58.4	14.6	N/A	N/A	Bennike (1943)
Glossiphonia verrucata	N/A	N/A	N/A	Non-type material	Non-Arctic	Sweden	Lake Mälaren	Large lake	59.5	17.2	N/A	N/A	Bennike (1943)
Glossiphonia verrucata	N/A	N/A	N/A	Non-type material	Non-Arctic	Scotland	Strathclyde Loch, South Lanarkshire	Small lake	55.7909	-4.02805	2016	N/A	Lindsay et al. (2020)
Glossiphonia verrucata	N/A	N/A	N/A	Non-type material	Non-Arctic	Scotland	Forth and Clyde Canal at Lock 17 near Underwood, Stirlingshire	Canal	55.848	-4.42242	2018-12-06	N/A	Lindsay et al. (2020)
Glossiphonia verrucata	N/A	N/A	N/A	Non-type material	Non-Arctic	Ireland	River Camlin in County Longford	River	53.7779	-7.65464	N/A	N/A	Lindsay et al. (2020)
Glossiphonia verrucata	N/A	N/A	N/A	Non-type material	Non-Arctic	England	River Soar at Birstall, Leicestershire	River	52.6752	-1.11649	N/A	N/A	Lindsay et al. (2020)
Glossiphonia verrucata	N/A	N/A	N/A	Non-type material	Non-Arctic	England	River Rea near Edgbaston	River	52.4513	-1.90657	N/A	N/A	Lindsay et al. (2020)
Glossiphonia verrucata	N/A	N/A	N/A	Non-type material	Non-Arctic	England	Oxfordshire	N/A	51.75	-1.28	N/A	N/A	Lindsay et al. (2020)
Glossiphonia verrucata	N/A	N/A	N/A	Non-type material	Non-Arctic	England	Essex	N/A	51.75	0.583333	N/A	N/A	Lindsay et al. (2020)
Helobdella okhotica sp. nov.	ON810688	ON819009	RMBH Hir_0251_1	Paratype	Arctic	Russia: Chukotka Peninsula	Khodeevskoye Lake	Small lake	64.7501	177.777	2019-07-27	O. V. Aksenova, A. V. Kondakov & I. V. Vikhrev	This study
Helobdella okhotica sp. nov.	N/A	N/A	RMBH Hir_0251_1-H	Holotype	Arctic	Russia: Chukotka Peninsula	Khodeevskoye Lake	Small lake	64.7501	177.777	2019-07-27	O. V. Aksenova, A. V. Kondakov & I. V. Vikhrev	This study
Helobdella okhotica sp. nov.	N/A	N/A	N/A	Non-type material	Arctic	Russia: Chukotka Peninsula	Lakes near road from Egvekinot to Iultin	Small lake	67.1399	-178.746	N/A	N/A	Lukin (1976b)
Helobdella okhotica sp. nov.	N/A	N/A	N/A	Non-type material	Arctic	Russia: Arctic Yakutia	Ruzhnikovo Lake, Kolyma River floodplane	Large lake	67.857	155.91	N/A	N/A	Lukin (1976b)
Helobdella okhotica sp. nov.	MN295372	N/A	RMBH Hir_0003	Paratype	Non-Arctic	Russia: Khabarovsk Region	Tumnin River	River	49.9451	139.918	2014-07-14	I. N. Bolotov & I. V. Vikhrev	Bolotov et al. (2019)
Helobdella okhotica sp. nov.	MN393255	N/A	RMBH Hir_0003_2	Paratype	Non-Arctic	Russia: Khabarovsk Region	Tumnin River	River	49.9451	139.918	2014-07-14	I. N. Bolotov & I. V. Vikhrev	Bolotov et al. (2019)
Helobdella okhotica sp. nov.	ON810719	N/A	RMBH Hir_0294	Paratype	Non-Arctic	Russia: Kamchatka	Azabache Lake, Kamchatka River basin	Lake	56.1521	161.856	2019-08-06	O. V. Aksenova, S. E. Sokolova & A. R. Shevchenko	This study
Helobdella okhotica sp. nov.	ON810720	N/A	RMBH Hir_0295	Paratype	Non-Arctic	Russia: Kamchatka	Krasikovskoye Lake, Kamchatka River basin	Lake	56.2411	162.025	2019-08-08	O. V. Aksenova, S. E. Sokolova & A. R. Shevchenko	This study
Helobdella okhotica sp. nov.	ON810724	N/A	RMBH Hir_0402_2	Non-type material	Non-Arctic	Russia: Primorye	Artem city, Orlovka River	River	43.379	132.219	2020-09-10	O. V. Aksenova et al.	This study
Helobdella okhotica sp. nov.	ON810726	N/A	RMBH Hir_0407_1	Non-type material	Non-Arctic	Russia: Primorye	Artem city, a puddle near railway	Puddle	43.3794	132.219	2020-09-10	O. V. Aksenova et al.	This study
Helobdella okhotica sp. nov.	ON810728	N/A	RMBH Hir_0417_1	Non-type material	Non-Arctic	Russia: Irkutsk Region	Oron Lake, Gnilaya Kuriya, Lena River basin, Vitim Nature Reserve	Lake	57.175	116.403	N/A	E. S. Babushkin	This study
Helobdella okhotica sp. nov.	ON810741	N/A	RMBH Hir_0472_4	Non-type material	Non-Arctic	Russia: Amur Region	A Gilchinskoe reservoir, near Kozmodemyanovka settlement	Reservoir	50.1538	128.234	2021-07-02	O. V. Aksenova et al.	This study
Helobdella okhotica sp. nov.	ON810742	N/A	RMBH Hir_0473_3	Non-type material	Non-Arctic	Russia: Amur Region	A Gilchinskoe reservoir, near Kozmodemyanovka settlement	Reservoir	50.1538	128.234	2021-07-02	O. V. Aksenova et al.	This study
Helobdella okhotica sp. nov.	ON810758	N/A	RMBH Hir_0491_1	Non-type material	Non-Arctic	Russia: Kamchatka	An unnamed small lake near Kurazhechnoe Lake, Kamchatka River basin	Small lake	56.338	160.848	2021-09-09	A. V. Kondakov	This study
Helobdella okhotica sp. nov.	N/A	N/A	RMBH Hir_0491_1	Paratype	Non-Arctic	Russia: Kamchatka	An unnamed small lake near Kurazhechnoe Lake, Kamchatka River basin	Small lake	56.338	160.848	2021-09-09	A. V. Kondakov	This study
Helobdella stagnalis	MN393269	N/A	RMBH Hir_0080	Non-type material	Arctic	Russia: Kolguev Island	Kolguev Island	Small lake	69.1563	48.9744	2017-07-28	D. M. Palatov	Bolotov et al. (2019)
Helobdella stagnalis	ON564913	N/A	RMBH Hir_0240	Non-type material	Arctic	Russia: Kolguev Island	Kolguev Island	Small lake	68.9213	49.0561	2018-08-06	O. V. Travina & V. M. Spitsyn	This study
Helobdella stagnalis	ON564914	N/A	RMBH Hir_0241	Non-type material	Arctic	Russia: Kolguev Island	Kolguev Island	Small lake	68.9282	49.0363	2018-08-06	O. V. Travina & V. M. Spitsyn	This study
Helobdella stagnalis	ON564915	N/A	RMBH Hir_0242_3	Non-type material	Arctic	Russia: Kolguev Island	Kolguev Island	Small lake	68.9213	49.0561	2018-08-06	O. V. Travina & V. M. Spitsyn	This study
Helobdella stagnalis	ON564916	ON819007	RMBH Hir_0244_1	Non-type material	Arctic	Russia: Kolguev Island	Kolguev Island	Small lake	68.9282	49.0363	2018-08-06	O. V. Travina & V. M. Spitsyn	This study
Helobdella stagnalis	ON564917	ON819008	RMBH Hir_0247	Non-type material	Arctic	Russia: Kolguev Island	Kolguev Island	Small lake	68.9282	49.0363	2018-08-06	O. V. Travina & V. M. Spitsyn	This study
Helobdella stagnalis	ON564918	N/A	RMBH Hir_0248_1	Non-type material	Arctic	Russia: Kolguev Island	Kolguev Island	Small lake	68.9213	49.0561	2018-08-06	O. V. Travina & V. M. Spitsyn	This study
Helobdella stagnalis	ON564919	ON819013	RMBH Hir_0256_2	Non-type material	Arctic	Russia: Taymyr Peninsula	Dudinka	Small lake	69.3987	86.3505	2018-07-16	O. V. Aksenova et al.	This study
Helobdella stagnalis	ON564920	N/A	RMBH Hir_0261_3	Non-type material	Arctic	Russia: Taymyr Peninsula	Dudinka	Small lake	69.4014	86.325	2018-07-15	O. V. Aksenova et al.	This study
Helobdella stagnalis	ON564921	N/A	RMBH Hir_0265_1	Non-type material	Arctic	Russia: Taymyr Peninsula	Dudinka, Bolgokhtokh River, Yenisey River basin	River	69.378	87.2215	2018-07-16	O. V. Aksenova et al.	This study
Helobdella stagnalis	ON564922	N/A	RMBH Hir_0266_1	Non-type material	Arctic	Russia: Taymyr Peninsula	Dudinka, Bolgokhtokh Lake, Yenisey River basin	Small lake	69.3772	87.2205	2018-07-21	O. V. Aksenova et al.	This study
Helobdella stagnalis	ON564923	N/A	RMBH Hir_0269	Non-type material	Arctic	Russia: Taymyr Peninsula	Khatanga	Small lake	71.9669	102.454	2018-07-29	S. E. Sokolova & A. R. Shevchenko	This study
Helobdella stagnalis	ON564924	N/A	RMBH Hir_0270	Non-type material	Arctic	Russia: Taymyr Peninsula	Khatanga	Small lake	71.9669	102.454	2018-07-29	S. E. Sokolova & A. R. Shevchenko	This study
Helobdella stagnalis	ON564925	N/A	RMBH Hir_0271	Non-type material	Arctic	Russia: Taymyr Peninsula	Khatanga	Small lake	71.9669	102.454	2018-07-29	S. E. Sokolova & A. R. Shevchenko	This study
Helobdella stagnalis	ON564926	N/A	RMBH Hir_0272	Non-type material	Arctic	Russia: Taymyr Peninsula	Khatanga	Small lake	71.9669	102.454	2018-07-29	S. E. Sokolova & A. R. Shevchenko	This study
Helobdella stagnalis	ON564927	N/A	RMBH Hir_0274_1	Non-type material	Arctic	Russia: Taymyr Peninsula	Khatanga, Pike Lake	Small lake	71.9562	102.625	2018-07-24	S. E. Sokolova & A. R. Shevchenko	This study
Helobdella stagnalis	ON564928	N/A	RMBH Hir_0279_1	Non-type material	Arctic	Russia: Taymyr Peninsula	Khatanga, old mining pond	Small lake	71.9843	102.549	2018-07-27	S. E. Sokolova & A. R. Shevchenko	This study
Helobdella stagnalis	ON564929	N/A	RMBH Hir_0280	Non-type material	Arctic	Russia: Kanin Peninsula	Shoyna village	Small lake	67.8373	44.0997	2019-07-13	S. E. Sokolova, O. V. Travina & N. A. Zubrii	This study
Helobdella stagnalis	ON564937	N/A	RMBH Hir_0457_3	Non-type material	Arctic	Russia: Polar Urals	Near Sob' railway station	Large lake	67.048	65.6316	2021-06-23	A. V. Kondakov et al.	This study
Helobdella stagnalis	ON564938	N/A	RMBH Hir_0459_1	Non-type material	Arctic	Russia: Polar Urals	Lake near Eletz River	Small lake	67.0403	64.1919	2021-06-27	A. V. Kondakov et al.	This study
Helobdella stagnalis	MN071270	N/A	ZMBN 129349	Non-type material	Arctic	Arctic Norway	Vesterålen Archipelago, Andøya Island	Small lake	69.2556	16.0697	N/A	Norwegian Taxonomy Initiative	Iwama et al. (2019)
Helobdella stagnalis	MN071280	N/A	ZMBN 129351	Non-type material	Arctic	Arctic Norway	Nordland	Small lake	68.5367	17.2619	N/A	Norwegian Taxonomy Initiative	Iwama et al. (2019)
Helobdella stagnalis	MN071271	N/A	ZMBN 129352	Non-type material	Arctic	Arctic Norway	Vesterålen Archipelago, Andøya Island	Small lake	69.2556	16.0697	N/A	Norwegian Taxonomy Initiative	Iwama et al. (2019)
Helobdella stagnalis	N/A	N/A	N/A	Non-type material	Arctic	Russia: Bolshezemelskaya Tundra	Pechora River delta	Oxbow lake	68.1356	53.6094	N/A	M. A. Baturina & O. A. Loskutova	Baturina et al. (2020)
Helobdella stagnalis	MF150168	N/A	N/A	Non-type material	Arctic	Iceland	Lake Mývatn	Large lake	65.64	-16.92	N/A	D.H. Shain	Saglam et al. (2018)
Helobdella stagnalis	N/A	N/A	N/A	Non-type material	Arctic	Russia: Bolshezemelskaya Tundra	Kleschevoye Lake, Pechora River basin	Oxbow lake	66.304	57.375	1955-07-16	N/A	Lukin (1962)
Helobdella stagnalis	N/A	N/A	N/A	Non-type material	Arctic	Russia: Bolshezemelskaya Tundra	Kolvaty Lake, Pechora River basin	Large lake	67.4578	59.3589	1955-07-27	N/A	Lukin (1962)
Helobdella stagnalis	N/A	N/A	N/A	Non-type material	Arctic	Russia: Bolshezemelskaya Tundra	Makarikhaty Lake, Pechora River basin	Small lake	66.5213	58.258	1955	N/A	Lukin (1962)
Helobdella stagnalis	MN393266	N/A	RMBH Hir_0071	Non-type material	Arctic	Russia: Yamal Peninsula	A branch of Lower Ob River near Labytnangy	River	66.6541	66.4161	2017-07-01	O. V. Travina	Bolotov et al. (2019)
Helobdella stagnalis	MN295387	MN312177	RMBH Hir_0023_2	Non-type material	Non-Arctic	Russia: Moscow Oblast	A small pond in a floodplain of the Mocha River, Volga River basin	Pond	55.3445	37.2822	2017-10-10	D. M. Palatov	Bolotov et al. (2019)
Helobdella stagnalis	AF116018	N/A	N/A	Non-type material	Non-Arctic	France	N/A	N/A	N/A	N/A	N/A	N/A	Apakupakul et al. (1999)
Helobdella stagnalis	AF329041	N/A	N/A	Non-type material	Non-Arctic	UK	England	N/A	N/A	N/A	N/A	N/A	Siddall & Borda (2003)
Helobdella stagnalis	MG488293	N/A	N/A	Non-type material	Non-Arctic	Germany	Kassel	N/A	51.2981	9.5016	August 2017	U. Kutschera	GenBank
Helobdella stagnalis	MG488294	N/A	N/A	Non-type material	Non-Arctic	Germany	Kassel	N/A	51.2981	9.5016	August 2017	U. Kutschera	GenBank
Helobdella stagnalis	MN295393	N/A	RMBH Hir_0041_5	Non-type material	Non-Arctic	Russia: Moscow Oblast	Kashirka River under a bridge of the road 'Don' near Zabelino village	River	55.0298	37.9449	2017-09-11	D. M. Palatov	Bolotov et al. (2019)
Helobdella stagnalis	MN393265	N/A	RMBH Hir_0044_1	Non-type material	Non-Arctic	Uzbekistan	Karasu River near Besh Bay kishlak	River	41.1058	69.4061	2017-10-21	D. M. Palatov	Bolotov et al. (2019)
Helobdella stagnalis	MF150165	N/A	N/A	Non-type material	Non-Arctic	Turkey	Bayırkonağı, Çınar/Diyarbakır	N/A	37.59	40.1	N/A	N. Saglam	Saglam et al. (2018)
Helobdella stagnalis	ON564930	N/A	RMBH Hir_0285_1	Non-type material	Non-Arctic	Russia: Arkhangelsk Region	Ustya River, Northern Dvina River basin	River	61.4739	43.7405	2018-08-26	O. V. Aksenova & A. S. Aksenov	This study
Helobdella stagnalis	MN393264	N/A	RMBH Hir_0042_1	Non-type material	Non-Arctic	Tajikistan	A stream flowing from a hot spring near ruins of the fortress of Deruzh, Shakhdara River basin	Stream	37.3666	72.3654	2016-07-02	D. M. Palatov	Bolotov et al. (2019)
Helobdella stagnalis	KM095095	N/A	G23	Non-type material	Non-Arctic	Russia: Buryatia Republic	Lake Gusinoe	Large lake	51.1253	106.302	July 27, 2013	I. Kaygorodova	Kaygorodova et al. (2014)
Helobdella stagnalis	KM095096	N/A	G25	Non-type material	Non-Arctic	Russia: Buryatia Republic	Lake Gusinoe	Large lake	51.1253	106.302	July 27, 2013	I. Kaygorodova	Kaygorodova et al. (2014)
Helobdella stagnalis	MW538536	N/A	2B	Non-type material	Non-Arctic	Turkey	Asartepe Dam Lake, Ayas, Ankara	Reservoir	40.1487	32.403	N/A	N. Saglam	GenBank
Helobdella stagnalis	MW538537	N/A	3A	Non-type material	Non-Arctic	Turkey	Yanik, Kizilcahamam, Ankara	Stream	40.5232	32.6101	N/A	N. Saglam	GenBank
Helobdella stagnalis	MW538538	N/A	3C	Non-type material	Non-Arctic	Turkey	Cikrik (Kavaközü), Kizilcahamam, Ankara	N/A	40.6311	32.6527	N/A	N. Saglam	GenBank
Helobdella stagnalis	MW538539	N/A	4C	Non-type material	Non-Arctic	Turkey	Camlidere Dam Lake, Camlidere, Ankara	Reservoir	40.4094	32.4148	N/A	N. Saglam	GenBank
Helobdella stagnalis	MW538540	N/A	5A	Non-type material	Non-Arctic	Turkey	Eymir Lake, Cankaya, Ankara	Lake	39.8192	32.8202	N/A	N. Saglam	GenBank
Helobdella stagnalis	MW538541	N/A	6A	Non-type material	Non-Arctic	Turkey	Ikizce Pond, Haymana, Ankara	Pond	39.6144	32.6686	N/A	N. Saglam	GenBank
Helobdella stagnalis	MW538542	N/A	13A	Non-type material	Non-Arctic	Turkey	Kayapinar Pond, Cubuk, Ankara	Pond	40.3564	33.0577	N/A	N. Saglam	GenBank
Helobdella stagnalis	MF150165	N/A	N/A	Non-type material	Non-Arctic	Turkey	Bayırkonağı, Çınar/Diyarbakır	N/A	37.59	40.1	N/A	N. Saglam	Saglam et al. (2018)
Helobdella stagnalis	MF150166	N/A	N/A	Non-type material	Non-Arctic	Turkey	Dağbaşı, Siverek/Şanlıurfa	N/A	37.96	39.33	N/A	N. Saglam	Saglam et al. (2018)
Helobdella stagnalis	ON564910	N/A	RMBH Hir_0131_2	Non-type material	Non-Arctic	Russia: Arkhangelsk Region	Lopshenga Lake near Lopshenga village, Onega Peninsula	Lake	64.9644	37.6758	N/A	A. V. Kondakov & M. B. Kabakov	This study
Helobdella stagnalis	ON564911	N/A	RMBH Hir_0135_2	Non-type material	Non-Arctic	Russia: Arkhangelsk Region	Viled River at Grishenskaya village, Northern Dvina River basin	River	61.1506	48.3038	August 29, 2018	A. V. Kondakov	This study
Helobdella stagnalis	ON564912	N/A	RMBH Hir_0228_2	Non-type material	Non-Arctic	Russia: Arkhangelsk Region	N/A	N/A	N/A	N/A	N/A	N/A	This study
Helobdella stagnalis	MN071259	N/A	CE33008	Non-type material	Non-Arctic	Norway	Lake Nedre Halsatjønnen	Lake	61.6595	8.14711	N/A	Norwegian Taxonomy Initiative	Iwama et al. (2019)
Helobdella stagnalis	MN071260	N/A	CE32971	Non-type material	Non-Arctic	Norway	Raudbergstultjønne	Lake	61.7208	8.39339	N/A	Norwegian Taxonomy Initiative	Iwama et al. (2019)
Helobdella stagnalis	MN071261	N/A	CE9785	Non-type material	Non-Arctic	Sweden	Rossöhamn	Bog	58.8451	11.1933	N/A	N/A	Iwama et al. (2019)
Helobdella stagnalis	MN071283	N/A	CE32775	Non-type material	Non-Arctic	Sweden	Alingsås	Lake	57.9974	12.5866	N/A	N/A	Iwama et al. (2019)
Helobdella stagnalis	MN071282	N/A	CE27575	Non-type material	Non-Arctic	Norway	Lake Jonsvatn, Trondheim Municipality	Lake	63.3957	10.5537	N/A	Norwegian Taxonomy Initiative	Iwama et al. (2019)
Helobdella stagnalis	MN071281	N/A	CE30331	Non-type material	Non-Arctic	Norway	Buvannet, Kongsberg	Lake	59.7255	9.35611	N/A	Norwegian Taxonomy Initiative	Iwama et al. (2019)
Helobdella stagnalis	MN071279	N/A	CE29635	Non-type material	Non-Arctic	Sweden	Lake Hjälmaren	Large lake	59.2362	15.5676	N/A	N/A	Iwama et al. (2019)
Helobdella stagnalis	MN071278	N/A	CE32551	Non-type material	Non-Arctic	Norway	Lake Selsvatn	Lake	61.8453	9.36061	N/A	Norwegian Taxonomy Initiative	Iwama et al. (2019)
Helobdella stagnalis	MN071277	N/A	CE33096	Non-type material	Non-Arctic	Norway	Gloppen Municipality, Vestland County	N/A	61.7169	6.71689	N/A	Norwegian Taxonomy Initiative	Iwama et al. (2019)
Helobdella stagnalis	MN071276	N/A	CE33046	Non-type material	Non-Arctic	Norway	Hornindalsvatn Lake	Lake	61.9395	6.49211	N/A	Norwegian Taxonomy Initiative	Iwama et al. (2019)
Helobdella stagnalis	MN071275	N/A	CE33044	Non-type material	Non-Arctic	Norway	Hornindalsvatn Lake	Lake	61.9395	6.49211	N/A	Norwegian Taxonomy Initiative	Iwama et al. (2019)
Helobdella stagnalis	MN071274	N/A	CE33043	Non-type material	Non-Arctic	Norway	Hornindalsvatn Lake	Lake	61.9395	6.49211	N/A	Norwegian Taxonomy Initiative	Iwama et al. (2019)
Helobdella stagnalis	MN071273	N/A	CE33087	Non-type material	Non-Arctic	Norway	Gloppen Municipality, Vestland County	N/A	61.7169	6.71689	N/A	Norwegian Taxonomy Initiative	Iwama et al. (2019)
Helobdella stagnalis	MN071272	N/A	CE32110	Non-type material	Non-Arctic	Norway	An outlet from Lake Møkjavatn	Stream	63.0301	8.02519	N/A	Norwegian Taxonomy Initiative	Iwama et al. (2019)
Helobdella stagnalis	MN071269	N/A	CE32389	Non-type material	Non-Arctic	Norway	Lake Hostadvatn	Lake	62.9326	7.21211	N/A	Norwegian Taxonomy Initiative	Iwama et al. (2019)
Helobdella stagnalis	MN071268	N/A	CE32111	Non-type material	Non-Arctic	Norway	An outlet from Lake Møkjavatn	Stream	63.0301	8.02519	N/A	Norwegian Taxonomy Initiative	Iwama et al. (2019)
Helobdella stagnalis	MN071267	N/A	CE27552	Non-type material	Non-Arctic	Norway	Lake Jonsvatn, Trondheim Municipality	Lake	63.3957	10.5537	N/A	Norwegian Taxonomy Initiative	Iwama et al. (2019)
Helobdella stagnalis	MN071266	N/A	CE28657	Non-type material	Non-Arctic	Norway	Lake Breistein	Lake	60.481	5.36811	N/A	Norwegian Taxonomy Initiative	Iwama et al. (2019)
Helobdella stagnalis	MN071265	N/A	CE28656	Non-type material	Non-Arctic	Norway	Lake Breistein	Lake	60.481	5.36811	N/A	Norwegian Taxonomy Initiative	Iwama et al. (2019)
Helobdella stagnalis	MN071264	N/A	CE26732	Non-type material	Non-Arctic	Norway	Lake Hammartjern	Lake	60.7694	9.00269	N/A	Norwegian Taxonomy Initiative	Iwama et al. (2019)
Helobdella stagnalis	MN071263	N/A	CE30332	Non-type material	Non-Arctic	Norway	Lake Buvann	Lake	59.7255	9.35611	N/A	Norwegian Taxonomy Initiative	Iwama et al. (2019)
Helobdella stagnalis	MN071262	N/A	CE21042	Non-type material	Non-Arctic	Sweden	Lake Savelangen	Lake	57.859	12.439	N/A	N/A	Iwama et al. (2019)
Helobdella stagnalis	MN071261	N/A	CE9785	Non-type material	Non-Arctic	Sweden	Rossöhamn	Bog	58.8451	11.1933	N/A	N/A	Iwama et al. (2019)
Helobdella stagnalis	MN071260	N/A	CE32971	Non-type material	Non-Arctic	Norway	Raudbergstultjønne	Pond	61.7208	8.39339	N/A	Norwegian Taxonomy Initiative	Iwama et al. (2019)
Helobdella stagnalis	MN071259	N/A	CE33008	Non-type material	Non-Arctic	Norway	Lake Nedre Halsatjønnen	Lake	61.6595	8.14711	N/A	Norwegian Taxonomy Initiative	Iwama et al. (2019)
Helobdella stagnalis	MN071258	N/A	CE33007	Non-type material	Non-Arctic	Norway	Lake Nedre Halsatjønnen	Lake	61.6595	8.14711	N/A	Norwegian Taxonomy Initiative	Iwama et al. (2019)
Helobdella stagnalis	MN071257	N/A	CE18385	Non-type material	Non-Arctic	Sweden	Lake Mjörn	Lake	57.9332	12.5007	N/A	N/A	Iwama et al. (2019)
Helobdella stagnalis	MN071256	N/A	CE29855	Non-type material	Non-Arctic	Norway	Lake Femsjo	Lake	59.131	11.4881	N/A	Norwegian Taxonomy Initiative	Iwama et al. (2019)
Helobdella stagnalis	MN071255	N/A	CE29854	Non-type material	Non-Arctic	Norway	Lake Femsjo	Lake	59.131	11.4881	N/A	Norwegian Taxonomy Initiative	Iwama et al. (2019)
Helobdella stagnalis	MN071254	N/A	CE29634	Non-type material	Non-Arctic	Sweden	Lake Hjälmaren	Large lake	59.2362	15.5676	N/A	N/A	Iwama et al. (2019)
Helobdella stagnalis	MN071253	N/A	CE28119	Non-type material	Non-Arctic	Norway	Lake Aarungen	Lake	59.6939	10.7354	N/A	Norwegian Taxonomy Initiative	Iwama et al. (2019)
Helobdella stagnalis	MN071252	N/A	CE31719	Non-type material	Non-Arctic	Sweden	Stora dammen	Pond	57.6838	11.9471	N/A	N/A	Iwama et al. (2019)
Helobdella stagnalis	MN071251	N/A	CE9873M	Non-type material	Non-Arctic	Sweden	Strömstad Municipality	N/A	58.9003	11.2261	N/A	N/A	Iwama et al. (2019)
Helobdella stagnalis	MN071250	N/A	CE31721	Non-type material	Non-Arctic	Sweden	Stora dammen	Pond	57.6838	11.9471	N/A	N/A	Iwama et al. (2019)
Helobdella stagnalis	MN071249	N/A	CE31720	Non-type material	Non-Arctic	Sweden	Stora dammen	Pond	57.6838	11.9471	N/A	N/A	Iwama et al. (2019)
Helobdella stagnalis	MN071248	N/A	ROMIZI11752	Non-type material	Non-Arctic	Slovenia	An oxbow lake of the Caba River	Oxbow lake	46.1112	14.5108	N/A	N/A	Iwama et al. (2019)
Helobdella stagnalis	MN071247	N/A	ROMIZI11710	Non-type material	Non-Arctic	Sweden	Lake Trehörningen	Lake	59.8433	17.8829	N/A	N/A	Iwama et al. (2019)
Helobdella stagnalis	ON564931	N/A	RMBH Hir_0398_2	Non-type material	Non-Arctic	Russia: Bashkortostan	Karmanovo Reservoir	Reservoir	56.2554	54.6488	2020-09-24	A. V. Kondakov	This study
Helobdella stagnalis	ON564932	N/A	RMBH Hir_0400_1	Non-type material	Non-Arctic	Russia: Bashkortostan	Yangelka River, a tributary of the Ural River	River	53.1532	58.9833	2020-09-19	A. V. Kondakov & I. V. Vikhrev	This study
Helobdella stagnalis	ON564936	N/A	RMBH Hir_0450_1	Non-type material	Non-Arctic	Russia: Kemerovo Region	Mrassu River near the confluence with Kabuk River	River	52.7473	88.5937	2020-07-21	E. S. Babushkin & M. V. Vinarski	This study
Helobdella stagnalis	ON564943	N/A	RMBH Hir_0465	Non-type material	Non-Arctic	Russia: Saratov Region	Syzranka River, Volga River basin	River	53.1623	48.43	2021-06-23	I. V. Vikhrev et al.	This study
Helobdella stagnalis	ON564945	N/A	RMBH Hir_0467	Non-type material	Non-Arctic	Russia: Samara Region	Open pit connected with Samara River, Alekseevka settlement	Pond	53.2206	50.4691	2021-06-27	I. V. Vikhrev et al.	This study
Helobdella stagnalis	ON564946	N/A	RMBH Hir_0468	Non-type material	Non-Arctic	Russia: Samara Region	Open pit connected with Samara River, Alekseevka settlement	Pond	53.2206	50.4691	2021-06-27	I. V. Vikhrev et al.	This study
Helobdella stagnalis	ON564947	N/A	RMBH Hir_0474_1	Non-type material	Non-Arctic	Russia: Krasnoyarsk Region	Yenisey River at Krasnoyarsk	River	55.9906	92.8682	2021-07-20	O. V. Aksenova et al.	This study
Helobdella stagnalis	ON564949	N/A	RMBH Hir_0476_1	Non-type material	Non-Arctic	Russia: Krasnoyarsk Region	Krasnoyarsk	Oxbow lake	55.983	92.8338	2021-07-20	O. V. Aksenova et al.	This study
Helobdella stagnalis	ON564933	N/A	RMBH Hir_0415_1	Non-type material	Non-Arctic	Russia: Bashkortostan	Buy River	River	56.248	54.5125	2020-09-24	I. N. Bolotov, A. V. Kondakov & I. V. Vikhrev	This study
Helobdella stagnalis	ON564934	N/A	RMBH Hir_0436_1	Non-type material	Non-Arctic	Russia: Karelia	Ladoga Lake	Large lake	61.0641	32.5953	2019-06-01	D. I. Lebedeva	This study
Helobdella stagnalis	ON564935	N/A	RMBH Hir_0436_2	Non-type material	Non-Arctic	Russia: Karelia	Ladoga Lake	Large lake	61.0641	32.5953	2019-06-01	D. I. Lebedeva	This study
Helobdella stagnalis	ON564939	N/A	RMBH Hir_0460_1	Non-type material	Non-Arctic	Russia: Samara Region	Syzranka River at Syzran town, Volga River basin	River	53.1623	48.43	2021-06-23	I. V. Vikhrev et al.	This study
Helobdella stagnalis	ON564940	N/A	RMBH Hir_0461_3	Non-type material	Non-Arctic	Russia: Moscow Region	Moscow River 700 m west of Khrushchevo village, Volga River basin	River	55.6238	36.4042	2021-06-20	D. M. Palatov	This study
Helobdella stagnalis	ON564941	N/A	RMBH Hir_0462	Non-type material	Non-Arctic	Russia: Dagestan	An unnamed mountain stream (tributary of the Tobot River) at Chotoda aul, Khunzakhsky District	Stream	42.5358	46.7001	2021-05-04	D. M. Palatov	This study
Helobdella stagnalis	ON564942	N/A	RMBH Hir_0464	Non-type material	Non-Arctic	Russia: Saratov Region	Syzranka River, Volga River basin	River	53.1623	48.43	2021-06-23	I. V. Vikhrev et al.	This study
Helobdella stagnalis	ON564944	N/A	RMBH Hir_0466	Non-type material	Non-Arctic	Russia: Saratov Region	Maliy Karaman River, Volga River basin	River	51.6745	46.7156	2021-06-25	I. V. Vikhrev et al.	This study
Helobdella stagnalis	ON564948	N/A	RMBH Hir_0475_2	Non-type material	Non-Arctic	Russia: Krasnoyarsk Region	Yenisey River at Krasnoyarsk	River	55.9906	92.8682	2021-07-20	O. V. Aksenova et al.	This study
Helobdella stagnalis	MN071246	N/A	SMNH 9177	Neotype	Non-Arctic	Sweden	Lake Trehörningen	Lake	59.8433	17.8829	N/A	N/A	Iwama et al. (2019)
Helobdella stagnalis	ON098218	N/A	ST9	Non-type material	Non-Arctic	Azerbaijan	Privolnoye River, Celilabad	River	39.1184	48.5562	N/A	S. F. N. Saglam	GenBank
Helobdella stagnalis	KY989483	N/A	ZUTC 6062	Non-type material	Non-Arctic	Iran	Aharchay River, Azerbaijan Gharbi	River	38.8572	45.8563	N/A	N/A	Darabi‐Darestani et al. (2016, 2021)
Helobdella stagnalis	KY989485	N/A	ZUTC 5991	Non-type material	Non-Arctic	Iran	Solouklee Wetland, Golestan	Spring	38.3253	47.8544	N/A	N/A	Darabi‐Darestani et al. (2016, 2021)
Helobdella stagnalis	KY989482	N/A	ZUTC 6061	Non-type material	Non-Arctic	Iran	Douzaghol, Azerbaijan Gharbi	Stream	37.4133	55.7741	N/A	N/A	Darabi‐Darestani et al. (2016, 2021)
Helobdella stagnalis	N/A	N/A	N/A	Non-type material	Non-Arctic	Egypt	El-Sont Canal, Nile Basin, Assiut	Canal	27.1928	31.1741	N/A	H. A. Gouda	Gouda & El-Shiemy (2004); Gouda (2010)
Hyperboreomyzon polaris gen. & sp. nov.	ON810677	ON819005	RMBH Hir_0216	Paratype	Arctic	Russia: Kolguev Island	A water puddle, Kolguev Island	Water puddle	68.93	49.0303	2018-08-12	O. V. Travina & V. M. Spitsyn	This study
Hyperboreomyzon polaris gen. & sp. nov.	N/A	N/A	RMBH Hir_0689	Paratype	Arctic	Russia: Putorana Plateau	An unnamed small lake, Putorana Plateau	Small lake	68.6659	93.1365	2021-08-11	E. S. Chertoprud	This study
Hyperboreomyzon polaris gen. & sp. nov.	ON810753	ON819030	RMBH Hir_0486-H	Holotype	Arctic	Russia: Putorana Plateau	An unnamed small lake, Putorana Plateau	Small lake	68.9008	94.1599	July, 2021	E. S. Chertoprud	This study
Theromyzon garjaewi groenlandicum	N/A	N/A	N/A	Holotype	Arctic	Greenland	Lake Ferguson, Søndre Strømfjord, West Greenland	Small lake	66.9667	-50.6333	N/A	S. Bennike	Bennike (1939); Røen (1975)
Theromyzon garjaewi groenlandicum	N/A	N/A	N/A	Paratype	Arctic	Greenland	Kapisigdlit, Godthaabsfjord [Kapisillit, Nuup Kangerlua Fjord, West Greenland]	N/A	64.4361	-50.2694	N/A	S. Bennike	Bennike (1939); Nesemann & Neubert (1999)
Theromyzon maculosum	ON810703	ON819019	RMBH Hir_0263_3	Non-type material	Arctic	Russia: Taymyr Peninsula	Dudinka	Small lake	69.4008	86.3384	2018-07-16	O. V. Aksenova et al.	This study
Theromyzon maculosum	N/A	N/A	N/A	Non-type material	Arctic	Russia: Bolshezemelskaya Tundra	Kolvaty Lake, Pechora River basin	Large lake	67.4578	59.3589	1955-07-27	N/A	Lukin (1962)
Theromyzon maculosum	N/A	N/A	N/A	Non-type material	Arctic	Russia: Bolshezemelskaya Tundra	Makarikhaty Lake, Pechora River basin	Small lake	66.5213	58.258	1955-08-15	N/A	Lukin (1962)
Theromyzon maculosum	N/A	N/A	N/A	Non-type material	Arctic	Russia: Yamal Peninsula	Setnaya and Ngoaykha river basins	Small lake	68.03	72.34	N/A	L. N. Stepanov	Stepanov (2016)
Theromyzon maculosum	N/A	N/A	N/A	Non-type material	Arctic	Iceland	Thermal and alkaline bay Kalfstjörn, Lake Mývatn	Large lake	65.6275	-16.9215	1969-05-05	J. Fjeldså	Fjeldså & Raddum (1973)
Theromyzon maculosum	N/A	N/A	N/A	Non-type material	Arctic	Arctic Norway	Kvannesvatn in Sandtorg south of the town of Harstadt	Small lake	68.6781	16.5766	1967-07-25	J. Fjeldså	Fjeldså (1972)
Theromyzon maculosum	N/A	N/A	N/A	Non-type material	Arctic	Arctic Norway	Laugen Lake at the outskirts of the town of Harstadt	Small lake	68.8211	16.5552	1967-07-21	J. Fjeldså	Fjeldså (1972)
Theromyzon maculosum	N/A	N/A	N/A	Non-type material	Arctic	Arctic Norway	Vikevatn near Kvannesvatn	Small lake	68.6698	16.5172	1968-07-20	J. Fjeldså	Fjeldså (1972)
Theromyzon maculosum	N/A	N/A	N/A	Non-type material	Arctic	Arctic Norway	Tennvatn, Skånland	Small lake	68.5209	16.6833	1968-07-21	J. Fjeldså	Fjeldså (1972)
Theromyzon maculosum	ON810732	ON819026	RMBH Hir_0452_1	Non-type material	Non-Arctic	Russia: Arkhangelsk Region	Lake Butygyno, Arkhangelsk	Lake	64.5182	40.657	2021-05-28	A. V. Kondakov et al.	This study
Theromyzon maculosum	N/A	N/A	N/A	Non-type material	Non-Arctic	Romania	Buzăiel River	River	45.6075	26.0169	1970-05-08	D. Manoleli	Manoleli (1974)
Theromyzon maculosum	N/A	N/A	N/A	Non-type material	Non-Arctic	Tajikistan	A lake in the Karashura River valley, Pamir Mts.	Lake	37.7231	72.9619	1911	A. Golbek	Stschegolew (1912)
Theromyzon maculosum	N/A	N/A	N/A	Non-type material	Non-Arctic	Kazakhstan	Naurzum Nature Reserve	Lake	51.4617	64.492	11-21 July 1935	A. N. Formozoff & A. I. Ivanova	Formozoff (1937)
Theromyzon mollissimum	ON810733	ON819027	RMBH Hir_0452_2	Non-type material	Non-Arctic	Russia: Arkhangelsk Region	Lake Butygyno, Arkhangelsk	Lake	64.5182	40.657	2021-05-28	A. V. Kondakov et al.	This study
Theromyzon tessulatum	N/A	N/A	N/A	Non-type material	Arctic	Iceland	Lake Mývatn	Large lake	65.6534	-16.9638	N/A	A. F. Bruun	Bruun (1938)
Theromyzon tessulatum	N/A	N/A	N/A	Non-type material	Arctic	Russia: Bolshezemelskaya Tundra	Small lakes near Syattey-ty	Small lake	67.5628	62.6924	N/A	M. A. Baturina & O. A. Loskutova	Baturina et al. (2020)
Theromyzon tessulatum	N/A	N/A	N/A	Non-type material	Arctic	Russia: Bolshezemelskaya Tundra	Temporary pond near Kharbey	Small lake	67.9667	62.5833	N/A	M. A. Baturina & O. A. Loskutova	Baturina et al. (2020)
Theromyzon tessulatum	N/A	N/A	N/A	Non-type material	Arctic	Russia: Bolshezemelskaya Tundra	Kleschevoye Lake, Pechora River basin	Oxbow lake	66.304	57.375	1955-07-16	N/A	Lukin (1962)
Theromyzon tessulatum	N/A	N/A	N/A	Non-type material	Arctic	Russia: Kola Peninsula	Near Kola	N/A	68.8754	33.0497	N/A	N/A	Wiedemann (1932)
Theromyzon tessulatum	AF003262	N/A	N/A	Non-type material	Non-Arctic	Canada: Ontario	Lake of Two Rivers, Algonquin Park	Lake	45.5798	-78.4832	N/A	M. E. Siddall & E. M. Burreson	Siddall & Burreson (1998)
Theromyzon tessulatum	AF003279	N/A	N/A	Non-type material	Non-Arctic	France	Étang de la Musse, Paimpont	Pond	48.0205	-2.17495	N/A	M. E. Siddall & E. M. Burreson	Siddall & Burreson (1998)
Theromyzon tessulatum	AY047318	N/A	N/A	Non-type material	Non-Arctic	N/A	N/A	N/A	N/A	N/A	N/A	N/A	Light & Siddall (1999)
Theromyzon tessulatum	AY047330	N/A	N/A	Non-type material	Non-Arctic	N/A	N/A	N/A	N/A	N/A	N/A	N/A	Light & Siddall (1999)
Theromyzon tessulatum	MN393259	ON819002	RMBH Hir_0023_1	Non-type material	Non-Arctic	Russia: Moscow Region	A small pond in a floodplain of the Mocha River, Volga River basin	Pond	55.3445	37.2822	2017-10-10	D. M. Palatov	Bolotov et al. (2019)
Theromyzon tessulatum	ON810670	N/A	RMBH Hir_0130	Non-type material	Non-Arctic	Russia: Arkhangelsk Region	Yarenga River at Yarenga village, Onega Peninsula	River	64.8778	37.9397	2018-07-23	A. V. Kondakov & M. B. Kabakov	This study
Theromyzon tessulatum	ON810722	N/A	RMBH Hir_0387_2	Non-type material	Non-Arctic	Russia: Kaliningrad Region	A pond in South Park, Kaliningrad	Pond	54.6925	20.5166	2020-08-10	A. V. Kondakov	This study
Theromyzon tessulatum	ON810760	N/A	RMBH Hir_0503_2	Non-type material	Non-Arctic	Montenegro	Plavnica River	River	42.2723	19.2009	2021-08-26	A. V. Kondakov & A. A. Lyubas	This study
Theromyzon tessulatum	ON810761	N/A	RMBH Hir_0505_1	Non-type material	Non-Arctic	Montenegro	Sitinica River	River	42.4608	19.1769	2021-08-28	A. V. Kondakov & A. A. Lyubas	This study
Theromyzon tessulatum	N/A	N/A	N/A	Non-type material	Non-Arctic	Kazakhstan	Naurzum Nature Reserve	Lake	51.4617	64.492	11-21 July 1935	A. N. Formozoff & A. I. Ivanova	Formozoff (1937)
References
Ahmed, R. B. et al. Annotations on marine and freshwater leeches (Annelida, Clitellata, Hirudinea) from North Africa. Tropical Zoology 28, 71–93; https://doi.org/10.1080/03946975.2015.1046737 (2015).
Apakupakul, K., Siddall, M. E. & Burreson, E. M. Higher level relationships of leeches (Annelida: Clitellata: Euhirudinea) based on morphology and gene sequences. Molecular Phylogenetics and Evolution 12, 350-359; https://doi.org/10.1006/mpev.1999.0639 (1999).
Baturina, M. A., Kaygorodova, I. A. & Loskutova, O. A. New data on species diversity of Annelida (Oligochaeta, Hirudinea) in the Kharbey lakes system, Bolshezemelskaya tundra (Russia). ZooKeys 910, 43–78; https://doi.org/10.3897/zookeys.910.48486 (2020).
Bennike, S. A. B. The Greenland variety of Theromyzon garjaewi (Livanow). Meddelelser om Grønland 125, 1–8 (1939).
Bennike, S. A. B. Contributions to the ecology and biology of the Danish fresh-water leeches (Hirudinea). Folia Limnologica Scandinavica 2, 1–109; https://archive.org/details/contributionstoe0000benn (1943).
Blanchard, R. Courtes notices sur les Hirudinées. X. - Hirudinées de l'Europe boréale. Bulletin de la Société zoologique de France 18, 92–108 (1893).
Bruun, A.F. Freshwater Hirudinea. The Zoology of Iceland 2, 1–4 (1938).
Darabi-Darestani, K., Sari, A. & Sarafrazi, A. Five new records and an annotated checklist of the leeches (Annelida: Hirudinida) of Iran. Zootaxa 4170, 41–70; https://doi.org/10.11646/zootaxa.4170.1.2 (2016).
Darabi‐Darestani, K., Sari, A., Khomenko, A., Kvist, S. & Utevsky, S. DNA barcoding of Iranian leeches (Annelida: Clitellata: Hirudinida). Journal of Zoological Systematics and Evolutionary Research 59, 1438–1452; https://doi.org/10.1111/jzs.12538 (2021).
Fjeldså, J. Records of Theromyzon maculosum (Rathke 1862): Hirudinea, in N. Norway. Norwegian Journal of Zoology 20, 19–26 (1972).
Fjeldså, J. & Raddum, G. G. Three limnic invertebrate species new to Iceland, found in Mývatn in 1969. Náttúrufrædingurinn 43, 103–113 (1973).
Formozoff, A. N. Materials on the ecology of aquatic birds according to observations made on the lakes of the State Naurzum Reservation Territory (northern part of the Kasach SSR). In Academician M. A. Menzbir Memorial (ed. Kulagin, N. M.) 551–595 (Publishing House of the USSR Academy of Sciences, 1937).
Gouda, A. H. & El-Shiemy, N. A. Detailed description of the freshwater leech Helobdella stagnalis (Linnaeus, 1758) (Hirudinea: Glossiphoniidae) from Assiut, Egypt. Journal of Aquatic Biology & Fish 8, 145–162 (2004).
Gouda, H. A. A new Alboglossiphonia species (Hirudinea: Glossiphoniidae) from Egypt: Description and life history data. Zootaxa 2361, 46–56; https://doi.org/10.11646/zootaxa.2361.1.4 (2010).
Iwama, R. E. et al. Broad geographic sampling and DNA barcoding do not support the presence of Helobdella stagnalis (Linnaeus, 1758) (Clitellata: Glossiphoniidae) in North America. Zootaxa 4671, 1–25; https://doi.org/10.11646/zootaxa.4671.1.1 (2019).
Jovanović, M., Haring, E., Sattmann, H., Grosser, C. & Pesic, V. DNA barcoding for species delimitation of the freshwater leech genus Glossiphonia from the Western Balkan (Hirudinea, Glossiphoniidae). Biodiversity Data Journal 9, e66347; https://doi.org/10.3897/BDJ.9.e66347 (2021).
Jueg, U. & Michalik, P. Lost and found – Fritz Müller’s type material of Glossiphonia verrucata (Fr. Müller, 1844) (Hirudinida, Glossiphoniidae) with notes on the leech fauna of lake Tegel in Berlin (Germany). Evolutionary Systematics 2, 163–168; https://doi.org/10.3897/evolsyst.2.30793 (2018).
Jueg, U. & Zettler, M. L. Bemerkungen zur Egel- und Krebsegelfauna (Hirudinida und Branchiobdellida) Litauens mit einer vorläufigen Checkliste. Lauterbornia 88, 213–238 (2022).
Kaygorodova, I. A., Mandzyak, N., Petryaeva, E. & Pronin, N. M. Genetic diversity of freshwater leeches in Lake Gusinoe (Eastern Siberia, Russia). The Scientific World Journal 2014, 619127; https://doi.org/10.1155/2014/619127 (2014).
Kaygorodova, I., Bolbat, N. & Bolbat, A. Species delimitation through DNA barcoding of freshwater leeches of the Glossiphonia genus (Hirudinea: Glossiphoniidae) from Eastern Siberia, Russia. Journal of Zoological Systematics and Evolutionary Research 58, 1437–1446; https://doi.org/10.1111/jzs.12385 (2020).
Keith, M. M. Notes on some leeches (Hirudinea) from the Yukon Territory, Canada, and Alaska. Journal of the Minnesota Academy of Science 23, 103–104; https://digitalcommons.morris.umn.edu/jmas/vol23/iss1/19 (1955).
Klass, A. L. et al. An example of a possible leech-bryozoan association in freshwater. ZooKeys 794, 23–30; https://doi.org/10.3897/zookeys.794.28088 (2018).
Light, J. E. & Siddall, M. E. Phylogeny of the leech family Glossiphoniidae based on mitochondrial gene sequences and morphological data. The Journal of Parasitology 85, 815-823; https://doi.org/10.2307/3285816 (1999).
Lindsay, J., Lemon, A., Macadam, C. R. & Donaldson, S. The leech Glossiphonia verrucata (Hirudinea: Glossiphoniidae) in Scotland. Glasgow Naturalist 27, 1-2; https://doi.org/10.37208/tgn27204 (2020).
Lukin, E. I. On the record of an interesting leech species, Boreobdella verrucata (Fr. Muller), in the USSR. Zoologicheskii Zhurnal 35, 1417–1419 (1956).
Lukin, E. I. Leeches of the Usa River Basin and their significance in fish nutrition. In Fishes of the Usa River Basin and their Food Resources (ed. Zvereva, O. S.) 225–230 (Publishing House of Academy of Sciences of the USSR, 1962).
Lukin, E. I. Leeches of fresh and brackish water bodies. Fauna of the USSR 109, 1–484 (1976a).
Lukin, E. I. On the fauna of leeches of Chukotka. In Freshwater fauna of the Chukotka Peninsula (ed. Levanidov, V.Y.) 102-103 (Far-Eastern Scientific Center of the Russian Academy of Sciences, 1976b).
Manoleli, D. Contributions to the knowledge of the Hirudinea from the eastern Romanian plain and from the Mounts of Vrancea. Travaux du Muséum National d'Histoire Naturelle Grigore Antipa 14, 77-83 (1974).
Moore, J. P. & Meyer, M. C. Leeches (Hirudinea) from Alaskan and adjacent waters. Wasmann Journal of Biology 9, 11–77 (1951).
Moore, J. P. The leeches of the U. S. National Museum. Proceedings U.S. National Museum 21, 543–563 (1898).
Nesemann, H. & Neubert, E. Süßwasserfauna von Mitteleuropa, Bd. 6/2, Annelida: Clitellata: Branchiobdellida, Acanthobdellea, Hirudinea (Spektrum Akademischer Verlag, 1999).
Plotnikov, V. Glossosiphoniidae, Hirudinidae et Herpobdellidae du Musée Zoologique de l'Académie Impériale des Sciences. Annuaire du Musée zoologique de l'Académie des sciences de St. Pétersbourg 10, 133–158; https://www.biodiversitylibrary.org/item/121130#page/5/mode/1up (1907).
Røen, U. On a southern faunal element in Greenlandic fresh waters past and present. Internationale Vereinigung für theoretische und angewandte Limnologie: Verhandlungen 19, 2874–2878; https://doi.org/10.1080/03680770.1974.11896389 (1975).
Saglam, N. et al. Phylogenetic and morphological resolution of the Helobdella stagnalis species-complex (Annelida: Clitellata: Hirudinea). Zootaxa 4403, 61–86; https://doi.org/10.11646/zootaxa.4403.1.3 (2018).
Siddall, M. E. & Borda, E. Phylogeny and revision of the leech genus Helobdella (Glossiphoniidae) based on mitochondrial gene sequences and morphological data and a special consideration of the triserialis complex. Zoologica Scripta 32, 23-33; https://doi.org/10.1046/j.1463-6409.2003.00098.x (2003).
Siddall, M. E., & Burreson, E. M. Phylogeny of Leeches (Hirudinea) Based on Mitochondrial CytochromecOxidase Subunit I. Molecular Phylogenetics and Evolution 9, 156-162; https://doi.org/10.1006/mpev.1997.0455 (1998).
Siddall, M. E., Budinoff, R. B. & Borda, E. Phylogenetic evaluation of systematics and biogeography of the leech family Glossiphoniidae. Invertebrate Systematics 19, 105–112; https://doi.org/10.1071/IS04034 (2005).
Stepanov, L. N. Diversity of the zoobenthos of water bodies and watercourses of the Setnaya and Ngoyakha Rivers basins (the Yamal Peninsula, the Yamal-Nenets Autonomous Area). Fauna of the Urals and Siberia 1, 90–104 (2016).
Soes, D. M. & Cuppen, J. G. M. The occurrence of Glossiphonia verrucata in The Netherlands (Hirudinea: Glossiphoniidae). Lauterbornia 52, 139–145 (2004).
Stschegolew, G. G. To the leech fauna of Turkestan. Proceedings of the Hydrobiological Station on Lake Glubokoye 4, 163–192 (1912).
Wiedemann, E. Die Egel des Arctis. Fauna Arctica 6, 228–234 (1932).
